# Supplementary material for: Managing nitrogen in maize production for societal gain
Source: PNAS Nexus. 2023 Oct 24;2(10):pgad319. doi: 10.1093/pnasnexus/pgad319 (PMC10597588; doi:10.1093/pnasnexus/pgad319)
Supplement: pgad319_Supplementary_Data [file pgad319_supplementary_data.zip]

Archive with 3 entries (3 files):
- PNASNEXUS-PNASNEXUS-2023-00310R-s03.xlsx
- PNASNEXUS-PNASNEXUS-2023-00310R-s01.docx
- PNASNEXUS-PNASNEXUS-2023-00310R-s02.xlsx
