# Supplementary material for: Managing nitrogen in maize production for societal gain
Source: PNAS Nexus. 2023 Oct 24;2(10):pgad319. doi: 10.1093/pnasnexus/pgad319 (PMC10597588; doi:10.1093/pnasnexus/pgad319)
Supplement: pgad319_Supplementary_Data [file pgad319_supplementary_data.zip › PNASNEXUS-PNASNEXUS-2023-00310R-s03.xlsx]

## Sheet: Baseline plus N switch
	scenario	region	county	FIPS	ST	F_type	manure	precision ag	beta_NH3	beta_NH3_manure	beta_NO3'	beta_NO3~	beta_NO3*	lambda_NH3	lambda_NO	N_fert'	N_fert~	N_fert*	N_manure	N_total'	N_total~	N_total*	Y'	Y~	Y*	N up'	N up~	N up*	NH3-N'	NH3-N~	NH3-N*	NO-N'	NO-N~	NO-N*	N2O-N'	N2O-N~	N2O-N*	NO3-N'	NO3-N~	NO3-N*	D-NH3'	D-NH3~	D-NH3*	D-NO'	D-NO~	D-NO*	D-N2O'	D-N2O~	D-N2O*
	1	1	4	17007	IL	AA	0	0	0.0233333	0.189274	0.290105	0.229042	0	113.629	21.0888	196.561	177.371	50.0805	0	196.561	177.371	50.0805	193.449	192.171	158.36	139.637	138.714	114.309	4.54056	4.09727	1.15686	0.972976	0.877987	0.247899	3.86051	3.39837	0.865559	61.3074	44.0408	0	627.319	566.075	159.831	43.9569	39.6656	11.1995	405.201	356.694	90.8495
	2	1	4	17007	IL	AA	1	0	0.0233333	0.189274	0.197745	0.127534	0	113.629	21.0888	81.5173	62.3276	0	115.044	196.561	177.371	115.044	193.449	192.171	182.764	139.637	138.714	131.924	23.4401	22.9968	21.5571	1.54244	1.44745	1.13893	3.90967	3.44753	2.18499	41.7892	24.5227	0	3238.46	3177.22	2978.3	69.6842	65.3928	51.4545	410.361	361.855	229.338
	3	1	4	17007	IL	Urea	0	0	0.17	0.189274	0.15471	0.0547665	0	113.629	21.0888	196.561	166.087	0	0	196.561	166.087	0	193.449	191.131	126.782	139.637	137.964	91.5151	33.0812	27.9524	0	0.972976	0.822131	0	3.93258	3.18907	0	32.6947	9.91728	0	4570.46	3861.88	0	43.9569	37.1421	0	412.765	334.727	0
	4	1	4	17007	IL	Urea	1	0	0.17	0.189274	0.141595	0.0394604	0	113.629	21.0888	81.5173	51.0434	0	115.044	196.561	166.087	115.044	193.449	191.131	182.764	139.637	137.964	131.924	35.2764	30.1477	21.5571	1.54244	1.3916	1.13893	3.93956	3.19605	2.18499	29.923	7.14562	0	4873.75	4165.17	2978.3	69.6842	62.8693	51.4545	413.498	335.459	229.338
	5	1	4	17007	IL	UAN	0	0	0.07	0.189274	0.247025	0.127518	0	113.629	21.0888	196.561	161.342	0	0	196.561	161.342	0	193.449	190.621	126.782	139.637	137.596	91.5151	13.6217	11.181	0	0.972976	0.798645	0	3.88344	3.03378	0	52.2033	22.4908	0	1881.96	1544.76	0	43.9569	36.081	0	407.608	318.427	0
	6	1	4	17007	IL	UAN	1	0	0.07	0.189274	0.179879	0.0470653	0	113.629	21.0888	81.5173	46.2987	0	115.044	196.561	161.342	115.044	193.449	190.621	182.764	139.637	137.596	131.924	27.2062	24.7656	21.5571	1.54244	1.36811	1.13893	3.91918	3.06952	2.18499	38.0136	8.3011	0	3758.78	3421.58	2978.3	69.6842	61.8082	51.4545	411.359	322.179	229.338
	1	1	6	17011	IL	AA	0	0	0.0233333	0.189274	0.260897	0.204467	0	77.6692	18.2438	196.561	179.426	67.9478	0	196.561	179.426	67.9478	202.065	200.902	174.5	145.856	145.017	125.959	4.54056	4.14474	1.56959	0.972976	0.888158	0.336341	3.81386	3.40132	1.17436	55.1348	39.7324	0	428.792	391.412	148.226	38.027	34.712	13.1453	400.305	357.004	123.262
	2	1	6	17011	IL	AA	1	0	0.0233333	0.189274	0.168537	0.104025	0	77.6692	18.2438	81.5173	64.3822	0	115.044	196.561	179.426	115.044	202.065	200.902	190.904	145.856	145.017	137.8	23.4401	23.0443	21.5571	1.54244	1.45762	1.13893	3.86303	3.45048	2.18499	35.6167	20.2142	0	2213.59	2176.21	2035.76	60.2836	56.9686	44.5131	405.465	362.164	229.338
	3	1	6	17011	IL	Urea	0	0	0.17	0.189274	0.125502	0.0298221	0	77.6692	18.2438	196.561	168.356	0	0	196.561	168.356	0	202.065	199.882	132.429	145.856	144.28	95.5911	33.0812	28.3343	0	0.972976	0.833361	0	3.88594	3.19799	0	26.5221	5.46743	0	3124.06	2675.78	0	38.027	32.5704	0	407.87	335.662	0
	4	1	6	17011	IL	Urea	1	0	0.17	0.189274	0.112387	0.0147041	0	77.6692	18.2438	81.5173	53.3122	0	115.044	196.561	168.356	115.044	202.065	199.882	190.904	145.856	144.28	137.8	35.2764	30.5295	21.5571	1.54244	1.40283	1.13893	3.89292	3.20497	2.18499	23.7505	2.69577	0	3331.36	2883.08	2035.76	60.2836	54.8269	44.5131	408.602	336.395	229.338
	5	1	6	17011	IL	UAN	0	0	0.07	0.189274	0.217817	0.102589	0	77.6692	18.2438	196.561	163.692	0	0	196.561	163.692	0	202.065	199.381	132.429	145.856	143.919	95.5911	13.6217	11.3439	0	0.972976	0.810278	0	3.8368	3.04408	0	46.0308	18.3333	0	1286.38	1071.27	0	38.027	31.6682	0	402.712	319.508	0
	6	1	6	17011	IL	UAN	1	0	0.07	0.189274	0.150671	0.0231862	0	77.6692	18.2438	81.5173	48.6489	0	115.044	196.561	163.692	115.044	202.065	199.381	190.904	145.856	143.919	137.8	27.2062	24.9284	21.5571	1.54244	1.37974	1.13893	3.87254	3.07982	2.18499	31.8411	4.14353	0	2569.24	2354.14	2035.76	60.2836	53.9248	44.5131	406.463	323.26	229.338
	1	1	8	17015	IL	AA	0	0	0.0233333	0.189274	0.224938	0.174254	0	74.6286	18.3836	196.561	181.784	73.4203	0	196.561	181.784	73.4203	212.673	211.647	186.235	153.513	152.773	134.429	4.54056	4.19921	1.69601	0.972976	0.899831	0.363431	3.75644	3.4008	1.26895	47.5357	34.2693	0	412.006	381.032	153.894	38.3184	35.4377	14.3129	394.278	356.949	133.189
	2	1	8	17015	IL	AA	1	0	0.0233333	0.189274	0.132578	0.0750073	0	74.6286	18.3836	81.5173	66.7405	0	115.044	196.561	181.784	115.044	212.673	211.647	200.926	153.513	152.773	145.034	23.4401	23.0988	21.5571	1.54244	1.4693	1.13893	3.8056	3.44996	2.18499	28.0175	14.7511	0	2126.93	2095.96	1956.07	60.7454	57.8648	44.8541	399.438	362.109	229.338
	3	1	8	17015	IL	Urea	0	0	0.17	0.189274	0.089543	0	0	74.6286	18.3836	196.561	170.968	0	0	196.561	170.968	0	212.673	210.65	139.381	153.513	152.053	100.609	33.0812	28.7739	0	0.972976	0.84629	0	3.82851	3.20564	0	18.923	0	0	3001.75	2610.91	0	38.3184	33.3291	0	401.842	336.466	0
	4	1	8	17015	IL	Urea	1	0	0.17	0.189274	0.0764275	0	0	74.6286	18.3836	81.5173	55.9241	0	115.044	196.561	170.968	115.044	212.673	210.65	200.926	153.513	152.053	145.034	35.2764	30.9691	21.5571	1.54244	1.41576	1.13893	3.83549	3.23357	2.18499	16.1513	0	0	3200.95	2810.1	1956.07	60.7454	55.7562	44.8541	402.575	339.397	229.338
	5	1	8	17015	IL	UAN	0	0	0.07	0.189274	0.181857	0.0719564	0	74.6286	18.3836	196.561	166.401	0	0	196.561	166.401	0	212.673	210.159	139.381	153.513	151.699	100.609	13.6217	11.5316	0	0.972976	0.823686	0	3.77937	3.05225	0	38.4316	13.0525	0	1236.02	1046.37	0	38.3184	32.4389	0	396.685	320.366	0
	6	1	8	17015	IL	UAN	1	0	0.07	0.189274	0.114712	0	0	74.6286	18.3836	81.5173	51.3576	0	115.044	196.561	166.401	115.044	212.673	210.159	200.926	153.513	151.699	145.034	27.2062	25.1161	21.5571	1.54244	1.39315	1.13893	3.81511	3.09659	2.18499	24.2419	0	0	2468.66	2279.01	1956.07	60.7454	54.866	44.8541	400.436	325.02	229.338
	1	1	16	17031	IL	AA	0	0	0.0233333	0.189274	0.332322	0.264622	0	258.774	27.9231	196.561	174.153	0	0	196.561	174.153	0	180.996	179.545	118.621	130.648	129.6	85.6238	4.54056	4.02292	0	0.972976	0.862055	0	3.92793	3.38805	0	70.2291	50.037	0	1428.63	1265.76	0	58.2022	51.5671	0	412.277	355.611	0
	2	1	16	17031	IL	AA	1	0	0.0233333	0.189274	0.239963	0.1614	0	258.774	27.9231	81.5173	59.1089	0	115.044	196.561	174.153	115.044	180.996	179.545	170.999	130.648	129.6	123.432	23.4401	22.9225	21.5571	1.54244	1.43152	1.13893	3.97709	3.43721	2.18499	50.711	30.5188	0	7375.13	7212.27	6782.66	92.267	85.6318	68.1295	417.437	360.772	229.338
	3	1	16	17031	IL	Urea	0	0	0.17	0.189274	0.196928	0.0909171	0	258.774	27.9231	196.561	162.545	0	0	196.561	162.545	0	180.996	178.475	118.621	130.648	128.828	85.6238	33.0812	27.3563	0	0.972976	0.804598	0	4	3.16971	0	41.6164	16.1439	0	10408.6	8607.33	0	58.2022	48.1301	0	419.842	332.695	0
	4	1	16	17031	IL	Urea	1	0	0.17	0.189274	0.183812	0.0753081	0	258.774	27.9231	81.5173	47.5015	0	115.044	196.561	162.545	115.044	180.996	178.475	170.999	130.648	128.828	123.432	35.2764	29.5515	21.5571	1.54244	1.37406	1.13893	4.00698	3.1767	2.18499	38.8448	13.3723	0	11099.3	9298.02	6782.66	92.267	82.1948	68.1295	420.574	333.427	229.338
	5	1	16	17031	IL	UAN	0	0	0.07	0.189274	0.289242	0.163631	0	258.774	27.9231	196.561	157.678	0	0	196.561	157.678	0	180.996	177.952	118.621	130.648	128.451	85.6238	13.6217	10.9271	0	0.972976	0.780506	0	3.95086	3.01237	0	61.1251	28.2651	0	4285.89	3438.07	0	58.2022	46.6889	0	414.684	316.18	0
	6	1	16	17031	IL	UAN	1	0	0.07	0.189274	0.222097	0.0814842	0	258.774	27.9231	81.5173	42.6344	0	115.044	196.561	157.678	115.044	180.996	177.952	170.999	130.648	128.451	123.432	27.2062	24.5116	21.5571	1.54244	1.34997	1.13893	3.9866	3.04812	2.18499	46.9353	14.0753	0	8560.09	7712.27	6782.66	92.267	80.7537	68.1295	418.435	319.932	229.338
	1	1	19	17037	IL	AA	0	0	0.0233333	0.189274	0.27303	0.214672	0	136.001	22.2141	196.561	178.588	44.1667	0	196.561	178.588	44.1667	198.486	197.276	159.166	143.273	142.399	114.89	4.54056	4.12539	1.02025	0.972976	0.884012	0.218625	3.83324	3.40048	0.763347	57.699	41.537	0	750.83	682.178	168.709	46.3025	42.0688	10.404	402.339	356.916	80.1213
	2	1	19	17037	IL	AA	1	0	0.0233333	0.189274	0.180671	0.113798	0	136.001	22.2141	81.5173	63.5446	0	115.044	196.561	178.588	115.044	198.486	197.276	187.523	143.273	142.399	135.359	23.4401	23.0249	21.5571	1.54244	1.45348	1.13893	3.8824	3.44965	2.18499	38.1808	22.0188	0	3876.07	3807.42	3564.69	73.4025	69.1688	54.2	407.499	362.076	229.338
	3	1	19	17037	IL	Urea	0	0	0.17	0.189274	0.137635	0.040178	0	136.001	22.2141	196.561	167.43	0	0	196.561	167.43	0	198.486	196.247	130.083	143.273	141.657	93.8979	33.0812	28.1785	0	0.972976	0.828779	0	3.90531	3.1947	0	29.0863	7.32911	0	5470.33	4659.62	0	46.3025	39.4403	0	409.903	335.317	0
	4	1	19	17037	IL	Urea	1	0	0.17	0.189274	0.12452	0.0249838	0	136.001	22.2141	81.5173	52.3866	0	115.044	196.561	167.43	115.044	198.486	196.247	187.523	143.273	141.657	135.359	35.2764	30.3737	21.5571	1.54244	1.39825	1.13893	3.91229	3.20168	2.18499	26.3146	4.55745	0	5833.34	5022.62	3564.69	73.4025	66.5403	54.2	410.636	336.05	229.338
	5	1	19	17037	IL	UAN	0	0	0.07	0.189274	0.22995	0.112939	0	136.001	22.2141	196.561	162.733	0	0	196.561	162.733	0	198.486	195.743	130.083	143.273	141.293	93.8979	13.6217	11.2774	0	0.972976	0.80553	0	3.85617	3.04022	0	48.5949	20.0755	0	2252.49	1864.84	0	46.3025	38.334	0	404.746	319.103	0
	6	1	19	17037	IL	UAN	1	0	0.07	0.189274	0.162804	0.0331115	0	136.001	22.2141	81.5173	47.6898	0	115.044	196.561	162.733	115.044	198.486	195.743	187.523	143.273	141.293	135.359	27.2062	24.862	21.5571	1.54244	1.375	1.13893	3.89191	3.07596	2.18499	34.4052	5.88572	0	4498.84	4111.19	3564.69	73.4025	65.434	54.2	408.497	322.855	229.338
	1	1	22	17043	IL	AA	0	0	0.0233333	0.189274	0.280905	0.221298	0	344.4	32.68	196.561	178.033	0	0	196.561	178.033	0	196.163	194.922	128.561	141.596	140.7	92.799	4.54056	4.11255	0	0.972976	0.881262	0	3.84581	3.39965	0	59.3631	42.697	0	1901.35	1722.12	0	68.1174	61.6965	0	403.659	356.828	0
	2	1	22	17043	IL	AA	1	0	0.0233333	0.189274	0.188545	0.120136	0	344.4	32.68	81.5173	62.989	0	115.044	196.561	178.033	115.044	196.163	194.922	185.328	141.596	140.7	133.775	23.4401	23.0121	21.5571	1.54244	1.45073	1.13893	3.89498	3.44881	2.18499	39.8449	23.1789	0	9815.48	9636.26	9026.96	107.985	101.564	79.7358	408.819	361.989	229.338
	3	1	22	17043	IL	Urea	0	0	0.17	0.189274	0.14551	0.0469037	0	344.4	32.68	196.561	166.817	0	0	196.561	166.817	0	196.163	193.888	128.561	141.596	139.954	92.799	33.0812	28.0753	0	0.972976	0.825743	0	3.91789	3.19225	0	30.7504	8.52744	0	13852.7	11756.4	0	68.1174	57.8097	0	411.223	335.06	0
	4	1	22	17043	IL	Urea	1	0	0.17	0.189274	0.132395	0.0316587	0	344.4	32.68	81.5173	51.7731	0	115.044	196.561	166.817	115.044	196.163	193.888	185.328	141.596	139.954	133.775	35.2764	30.2705	21.5571	1.54244	1.39521	1.13893	3.92487	3.19923	2.18499	27.9788	5.75578	0	14771.9	12675.7	9026.96	107.985	97.6776	79.7358	411.956	335.793	229.338
	5	1	22	17043	IL	UAN	0	0	0.07	0.189274	0.237825	0.119661	0	344.4	32.68	196.561	162.098	0	0	196.561	162.098	0	196.163	193.381	128.561	141.596	139.588	92.799	13.6217	11.2334	0	0.972976	0.802385	0	3.86875	3.0374	0	50.2591	21.1948	0	5704.04	4703.95	0	68.1174	56.1744	0	406.065	318.807	0
	6	1	22	17043	IL	UAN	1	0	0.07	0.189274	0.170679	0.0395489	0	344.4	32.68	81.5173	47.0544	0	115.044	196.561	162.098	115.044	196.163	193.381	185.328	141.596	139.588	133.775	27.2062	24.8179	21.5571	1.54244	1.37185	1.13893	3.90449	3.07314	2.18499	36.0693	7.00506	0	11392.5	10392.4	9026.96	107.985	96.0423	79.7358	409.817	322.559	229.338
	1	1	32	17063	IL	AA	0	0	0.0233333	0.189274	0.284238	0.224104	0	102.036	19.6604	196.561	177.795	55.5806	0	196.561	177.795	55.5806	195.18	193.925	162.652	140.886	139.981	117.407	4.54056	4.10705	1.28391	0.972976	0.880083	0.275124	3.85114	3.39922	0.960619	60.0676	43.1854	0	563.317	509.535	159.287	40.9796	37.0671	11.5876	404.217	356.784	100.827
	2	1	32	17063	IL	AA	1	0	0.0233333	0.189274	0.191879	0.122817	0	102.036	19.6604	81.5173	62.7509	0	115.044	196.561	177.795	115.044	195.18	193.925	184.399	140.886	139.981	133.105	23.4401	23.0066	21.5571	1.54244	1.44955	1.13893	3.9003	3.44838	2.18499	40.5494	23.6672	0	2908.06	2854.28	2674.44	64.9642	61.0517	47.9692	409.378	361.944	229.338
	3	1	32	17063	IL	Urea	0	0	0.17	0.189274	0.148844	0.049752	0	102.036	19.6604	196.561	166.554	0	0	196.561	166.554	0	195.18	192.889	127.917	140.886	139.233	92.3338	33.0812	28.031	0	0.972976	0.824442	0	3.92321	3.19114	0	31.4549	9.0323	0	4104.17	3477.63	0	40.9796	34.7236	0	411.782	334.944	0
	4	1	32	17063	IL	Urea	1	0	0.17	0.189274	0.135728	0.034485	0	102.036	19.6604	81.5173	51.5104	0	115.044	196.561	166.554	115.044	195.18	192.889	184.399	140.886	139.233	133.105	35.2764	30.2263	21.5571	1.54244	1.39391	1.13893	3.93019	3.19812	2.18499	28.6832	6.26064	0	4376.51	3749.97	2674.44	64.9642	58.7083	47.9692	412.515	335.676	229.338
	5	1	32	17063	IL	UAN	0	0	0.07	0.189274	0.241158	0.122507	0	102.036	19.6604	196.561	161.826	0	0	196.561	161.826	0	195.18	192.381	127.917	140.886	138.866	92.3338	13.6217	11.2145	0	0.972976	0.801038	0	3.87407	3.03613	0	50.9635	21.6659	0	1689.95	1391.31	0	40.9796	33.7379	0	406.624	318.674	0
	6	1	32	17063	IL	UAN	1	0	0.07	0.189274	0.174013	0.0422729	0	102.036	19.6604	81.5173	46.7823	0	115.044	196.561	161.826	115.044	195.18	192.381	184.399	140.886	138.866	133.105	27.2062	24.7991	21.5571	1.54244	1.3705	1.13893	3.90981	3.07187	2.18499	36.7738	7.47612	0	3375.3	3076.66	2674.44	64.9642	57.7225	47.9692	410.376	322.425	229.338
	1	1	37	17073	IL	AA	0	0	0.0233333	0.189274	0.252273	0.197217	0	70.558	18.1581	196.561	180.008	71.6343	0	196.561	180.008	71.6343	204.609	203.48	178.382	147.693	146.877	128.761	4.54056	4.15818	1.65475	0.972976	0.891039	0.35459	3.80009	3.4016	1.23808	53.3123	38.4375	0	389.533	356.729	141.961	37.8482	34.6609	13.7933	398.859	357.033	129.949
	2	1	37	17073	IL	AA	1	0	0.0233333	0.189274	0.159913	0.0970724	0	70.558	18.1581	81.5173	64.9643	0	115.044	196.561	180.008	115.044	204.609	203.48	193.308	147.693	146.877	139.535	23.4401	23.0577	21.5571	1.54244	1.4605	1.13893	3.84926	3.45076	2.18499	33.7942	18.9194	0	2010.92	1978.12	1849.37	60.0001	56.8128	44.3038	404.02	362.193	229.338
	3	1	37	17073	IL	Urea	0	0	0.17	0.189274	0.116878	0.0224668	0	70.558	18.1581	196.561	169	0	0	196.561	169	0	204.609	202.465	134.096	147.693	146.145	96.7945	33.0812	28.4426	0	0.972976	0.836548	0	3.87216	3.19998	0	24.6996	4.13331	0	2838.03	2440.09	0	37.8482	32.5413	0	406.424	335.871	0
	4	1	37	17073	IL	Urea	1	0	0.17	0.189274	0.103763	0.0074013	0	70.558	18.1581	81.5173	53.9561	0	115.044	196.561	169	115.044	204.609	202.465	193.308	147.693	146.145	139.535	35.2764	30.6379	21.5571	1.54244	1.40601	1.13893	3.87914	3.20696	2.18499	21.928	1.36165	0	3026.35	2628.41	1849.37	60.0001	54.6932	44.3038	407.157	336.604	229.338
	5	1	37	17073	IL	UAN	0	0	0.07	0.189274	0.209193	0.0952364	0	70.558	18.1581	196.561	164.36	0	0	196.561	164.36	0	204.609	201.966	134.096	147.693	145.785	96.7945	13.6217	11.3901	0	0.972976	0.813582	0	3.82302	3.04648	0	44.2083	17.0825	0	1168.6	977.157	0	37.8482	31.6479	0	401.266	319.76	0
	6	1	37	17073	IL	UAN	1	0	0.07	0.189274	0.142047	0.0161272	0	70.558	18.1581	81.5173	49.3163	0	115.044	196.561	164.36	115.044	204.609	201.966	193.308	147.693	145.785	139.535	27.2062	24.9747	21.5571	1.54244	1.38305	1.13893	3.85877	3.08222	2.18499	30.0186	2.89272	0	2334.01	2142.57	1849.37	60.0001	53.7998	44.3038	405.018	323.511	229.338
	1	1	43	17085	IL	AA	0	0	0.0233333	0.189274	0.288979	0.228094	0	60.9271	16.7403	196.561	177.453	70.7797	0	196.561	177.453	70.7797	193.782	192.508	168.579	139.877	138.957	121.685	4.54056	4.09916	1.63501	0.972976	0.878392	0.350359	3.85871	3.39854	1.22331	61.0694	43.8771	0	336.363	303.665	121.121	34.8931	31.5011	12.5647	405.012	356.713	128.399
	2	1	43	17085	IL	AA	1	0	0.0233333	0.189274	0.196619	0.126629	0	60.9271	16.7403	81.5173	62.4093	0	115.044	196.561	177.453	115.044	193.782	192.508	183.078	139.877	138.957	132.151	23.4401	22.9987	21.5571	1.54244	1.44786	1.13893	3.90787	3.44771	2.18499	41.5513	24.3589	0	1736.44	1703.74	1596.94	55.3154	51.9234	40.8446	410.172	361.873	229.338
	3	1	43	17085	IL	Urea	0	0	0.17	0.189274	0.153584	0.0538039	0	60.9271	16.7403	196.561	166.177	0	0	196.561	166.177	0	193.782	191.469	127	139.877	138.207	91.6723	33.0812	27.9676	0	0.972976	0.822577	0	3.93078	3.18948	0	32.4567	9.74779	0	2450.65	2071.83	0	34.8931	29.4994	0	412.577	334.769	0
	4	1	43	17085	IL	Urea	1	0	0.17	0.189274	0.140469	0.0385055	0	60.9271	16.7403	81.5173	51.1335	0	115.044	196.561	166.177	115.044	193.782	191.469	183.078	139.877	138.207	132.151	35.2764	30.1628	21.5571	1.54244	1.39204	1.13893	3.93776	3.19646	2.18499	29.6851	6.97613	0	2613.27	2234.45	1596.94	55.3154	49.9217	40.8446	413.309	335.502	229.338
	5	1	43	17085	IL	UAN	0	0	0.07	0.189274	0.245899	0.126556	0	60.9271	16.7403	196.561	161.436	8.93532	0	196.561	161.436	8.93532	193.782	190.959	133.126	139.877	137.84	96.0939	13.6217	11.1875	0.619217	0.972976	0.799106	0.0442298	3.88164	3.03424	0.158602	51.9654	22.3329	0	1009.09	828.766	45.8715	34.8931	28.6577	1.58618	407.419	318.476	16.6469
	6	1	43	17085	IL	UAN	1	0	0.07	0.189274	0.178753	0.0461457	0	60.9271	16.7403	81.5173	46.392	0	115.044	196.561	161.436	115.044	193.782	190.959	183.078	139.877	137.84	132.151	27.2062	24.772	21.5571	1.54244	1.36857	1.13893	3.91738	3.06999	2.18499	37.7757	8.14318	0	2015.43	1835.11	1596.94	55.3154	49.0801	40.8446	411.17	322.227	229.338
	1	1	45	17089	IL	AA	0	0	0.0233333	0.189274	0.297609	0.235361	0	205.408	26.2489	196.561	176.821	0	0	196.561	176.821	0	191.236	189.927	125.332	138.039	137.095	90.468	4.54056	4.08458	0	0.972976	0.875266	0	3.87249	3.39708	0	62.8932	45.1275	0	1134.01	1020.13	0	54.7127	49.2182	0	406.458	356.559	0
	2	1	45	17089	IL	AA	1	0	0.0233333	0.189274	0.20525	0.133565	0	205.408	26.2489	81.5173	61.7779	0	115.044	196.561	176.821	115.044	191.236	189.927	180.673	138.039	137.095	130.415	23.4401	22.9841	21.5571	1.54244	1.44473	1.13893	3.92165	3.44624	2.18499	43.3751	25.6093	0	5854.18	5740.3	5383.89	86.735	81.2406	64.0447	411.619	361.719	229.338
	3	1	45	17089	IL	Urea	0	0	0.17	0.189274	0.162215	0.0611837	0	205.408	26.2489	196.561	165.481	0	0	196.561	165.481	0	191.236	188.882	125.332	138.039	136.34	90.468	33.0812	27.8505	0	0.972976	0.819131	0	3.94456	3.18621	0	34.2805	11.0425	0	8262.05	6955.67	0	54.7127	46.0616	0	414.023	334.427	0
	4	1	45	17089	IL	Urea	1	0	0.17	0.189274	0.149099	0.0458267	0	205.408	26.2489	81.5173	50.4374	0	115.044	196.561	165.481	115.044	191.236	188.882	180.673	138.039	136.34	130.415	35.2764	30.0457	21.5571	1.54244	1.3886	1.13893	3.95154	3.1932	2.18499	31.5089	8.27088	0	8810.3	7503.92	5383.89	86.735	78.084	64.0447	414.756	335.159	229.338
	5	1	45	17089	IL	UAN	0	0	0.07	0.189274	0.254529	0.13393	0	205.408	26.2489	196.561	160.715	0	0	196.561	160.715	0	191.236	188.37	125.332	138.039	135.971	90.468	13.6217	11.1376	0	0.972976	0.795539	0	3.89542	3.03056	0	53.7892	23.5384	0	3402.02	2781.61	0	54.7127	44.735	0	408.865	318.089	0
	6	1	45	17089	IL	UAN	1	0	0.07	0.189274	0.187384	0.0531924	0	205.408	26.2489	81.5173	45.6714	0	115.044	196.561	160.715	115.044	191.236	188.37	180.673	138.039	135.971	130.415	27.2062	24.7221	21.5571	1.54244	1.36501	1.13893	3.93117	3.06631	2.18499	39.5995	9.34863	0	6794.76	6174.35	5383.89	86.735	76.7574	64.0447	412.617	321.841	229.338
	1	1	46	17091	IL	AA	0	0	0.0233333	0.189274	0.350666	0.280106	0	86.7779	19.2351	196.561	172.652	50.8611	0	196.561	172.652	50.8611	175.585	174.056	144.111	126.742	125.638	104.024	4.54056	3.98826	1.17489	0.972976	0.854628	0.251762	3.95722	3.38109	0.879049	74.1057	52.5476	0	479.079	420.806	123.964	40.0933	35.2165	10.3743	415.352	354.881	92.2654
	2	1	46	17091	IL	AA	1	0	0.0233333	0.189274	0.258307	0.176064	0	86.7779	19.2351	81.5173	57.6084	0	115.044	196.561	172.652	115.044	175.585	174.056	165.887	126.742	125.638	119.742	23.4401	22.8878	21.5571	1.54244	1.42409	1.13893	4.00638	3.43025	2.18499	54.5875	33.0294	0	2473.19	2414.92	2274.51	63.5592	58.6824	46.9318	420.512	360.041	229.338
	3	1	46	17091	IL	Urea	0	0	0.17	0.189274	0.215272	0.106663	0	86.7779	19.2351	196.561	160.899	0	0	196.561	160.899	0	175.585	172.973	115.075	126.742	124.856	83.064	33.0812	27.0793	0	0.972976	0.796449	0	4.02929	3.15866	0	45.493	18.7656	0	3490.43	2857.16	0	40.0933	32.8191	0	422.916	331.534	0
	4	1	46	17091	IL	Urea	1	0	0.17	0.189274	0.202156	0.0909091	0	86.7779	19.2351	81.5173	45.8551	0	115.044	196.561	160.899	115.044	175.585	172.973	165.887	126.742	124.856	119.742	35.2764	29.2745	21.5571	1.54244	1.36591	1.13893	4.03627	3.16564	2.18499	42.7214	15.994	0	3722.05	3088.78	2274.51	63.5592	56.285	46.9318	423.649	332.267	229.338
	5	1	46	17091	IL	UAN	0	0	0.07	0.189274	0.307586	0.179353	0	86.7779	19.2351	196.561	155.977	0	0	196.561	155.977	0	175.585	172.444	115.075	126.742	124.475	83.064	13.6217	10.8092	0	0.972976	0.772085	0	3.98015	3.00041	0	65.0017	30.678	0	1437.24	1140.49	0	40.0933	31.8152	0	417.759	314.924	0
	6	1	46	17091	IL	UAN	1	0	0.07	0.189274	0.240441	0.0963955	0	86.7779	19.2351	81.5173	40.9331	0	115.044	196.561	155.977	115.044	175.585	172.444	165.887	126.742	124.475	119.742	27.2062	24.3937	21.5571	1.54244	1.34155	1.13893	4.01589	3.03615	2.18499	50.8119	16.4883	0	2870.55	2573.81	2274.51	63.5592	55.281	46.9318	421.51	318.676	229.338
	1	1	47	17093	IL	AA	0	0	0.0233333	0.189274	0.268118	0.21054	0	167.439	23.5884	196.561	178.93	31.8172	0	196.561	178.93	31.8172	199.935	198.744	152.805	144.319	143.459	110.299	4.54056	4.13328	0.734978	0.972976	0.885703	0.157495	3.8254	3.40089	0.549908	56.661	40.809	0	924.389	841.474	149.631	49.1671	44.757	7.95866	401.515	356.959	57.7186
	2	1	47	17093	IL	AA	1	0	0.0233333	0.189274	0.175759	0.109843	0	167.439	23.5884	81.5173	63.8863	0	115.044	196.561	178.93	115.044	199.935	198.744	188.892	144.319	143.459	136.347	23.4401	23.0328	21.5571	1.54244	1.45517	1.13893	3.87456	3.45005	2.18499	37.1428	21.2908	0	4772.05	4689.14	4388.69	77.9438	73.5336	57.5533	406.676	362.119	229.338
	3	1	47	17093	IL	Urea	0	0	0.17	0.189274	0.132724	0.0359847	0	167.439	23.5884	196.561	167.808	0	0	196.561	167.808	0	199.935	197.719	131.033	144.319	142.719	94.5833	33.0812	28.242	0	0.972976	0.830648	0	3.89747	3.1961	0	28.0483	6.57767	0	6734.83	5749.65	0	49.1671	41.9749	0	409.08	335.464	0
	4	1	47	17093	IL	Urea	1	0	0.17	0.189274	0.119608	0.0208217	0	167.439	23.5884	81.5173	52.7641	0	115.044	196.561	167.808	115.044	199.935	197.719	188.892	144.319	142.719	136.347	35.2764	30.4372	21.5571	1.54244	1.40011	1.13893	3.90445	3.20308	2.18499	25.2766	3.80601	0	7181.75	6196.57	4388.69	77.9438	70.7515	57.5533	409.813	336.197	229.338
	5	1	47	17093	IL	UAN	0	0	0.07	0.189274	0.225038	0.108748	0	167.439	23.5884	196.561	163.125	0	0	196.561	163.125	0	199.935	197.216	131.033	144.319	142.356	94.5833	13.6217	11.3045	0	0.972976	0.807466	0	3.84833	3.04185	0	47.5569	19.3727	0	2773.17	2301.43	0	49.1671	40.8035	0	403.922	319.274	0
	6	1	47	17093	IL	UAN	1	0	0.07	0.189274	0.157893	0.0290945	0	167.439	23.5884	81.5173	48.0809	0	115.044	196.561	163.125	115.044	199.935	197.216	188.892	144.319	142.356	136.347	27.2062	24.8891	21.5571	1.54244	1.37693	1.13893	3.88407	3.0776	2.18499	33.3672	5.18297	0	5538.77	5067.04	4388.69	77.9438	69.5801	57.5533	407.674	323.026	229.338
	1	1	49	17097	IL	AA	0	0	0.0233333	0.189274	0.412904	0.332757	0	137.035	20.3547	196.561	167.024	0	0	196.561	167.024	0	157.226	155.42	103.043	113.49	112.186	74.379	4.54056	3.85825	0	0.972976	0.826767	0	4.05661	3.3444	0	87.2583	60.5659	0	756.537	642.853	0	42.4268	36.0514	0	425.784	351.03	0
	2	1	49	17097	IL	AA	1	0	0.0233333	0.189274	0.320544	0.225521	0	137.035	20.3547	81.5173	51.9801	0	115.044	196.561	167.024	115.044	157.226	155.42	148.542	113.49	112.186	107.222	23.4401	22.7578	21.5571	1.54244	1.39623	1.13893	4.10577	3.39357	2.18499	67.7401	41.0478	0	3905.54	3791.85	3591.79	67.2585	60.883	49.6633	430.944	356.19	229.338
	3	1	49	17097	IL	Urea	0	0	0.17	0.189274	0.277509	0.160277	0	137.035	20.3547	196.561	154.75	0	0	196.561	154.75	0	157.226	154.289	103.043	113.49	111.37	74.379	33.0812	26.0444	0	0.972976	0.766011	0	4.12868	3.10725	0	58.6456	27.2199	0	5511.91	4339.45	0	42.4268	33.402	0	433.348	326.138	0
	4	1	49	17097	IL	Urea	1	0	0.17	0.189274	0.264394	0.143957	0	137.035	20.3547	81.5173	39.706	0	115.044	196.561	154.75	115.044	157.226	154.289	148.542	113.49	111.37	107.222	35.2764	28.2396	21.5571	1.54244	1.33548	1.13893	4.13566	3.11423	2.18499	55.8739	24.4483	0	5877.68	4705.22	3591.79	67.2585	58.2337	49.6633	434.081	326.871	229.338
	5	1	49	17097	IL	UAN	0	0	0.07	0.189274	0.369824	0.23284	0	137.035	20.3547	196.561	149.632	0	0	196.561	149.632	0	157.226	153.739	103.043	113.49	110.973	74.379	13.6217	10.3695	0	0.972976	0.740677	0	4.07954	2.94584	0	78.1542	38.3607	0	2269.61	1727.74	0	42.4268	32.2974	0	428.191	309.197	0
	6	1	49	17097	IL	UAN	1	0	0.07	0.189274	0.302678	0.146712	0	137.035	20.3547	81.5173	34.5882	0	115.044	196.561	149.632	115.044	157.226	153.739	148.542	113.49	110.973	107.222	27.2062	23.954	21.5571	1.54244	1.31014	1.13893	4.11528	2.98159	2.18499	63.9645	24.1709	0	4533.04	3991.16	3591.79	67.2585	57.129	49.6633	431.942	312.949	229.338
	1	1	50	17099	IL	AA	0	0	0.0233333	0.189274	0.277101	0.218097	0	89.4656	19.0969	196.561	178.302	61.3478	0	196.561	178.302	61.3478	197.285	196.059	167.287	142.406	141.521	120.753	4.54056	4.11878	1.41714	0.972976	0.882596	0.303672	3.83974	3.40008	1.0603	58.5592	42.1378	0	493.917	448.037	154.154	39.8052	36.1077	12.4234	403.021	356.874	111.289
	2	1	50	17099	IL	AA	1	0	0.0233333	0.189274	0.184741	0.117075	0	89.4656	19.0969	81.5173	63.2586	0	115.044	196.561	178.302	115.044	197.285	196.059	186.389	142.406	141.521	134.54	23.4401	23.0183	21.5571	1.54244	1.45206	1.13893	3.8889	3.44924	2.18499	39.0411	22.6196	0	2549.79	2503.91	2344.95	63.1025	59.405	46.5946	408.181	362.034	229.338
	3	1	50	17099	IL	Urea	0	0	0.17	0.189274	0.141706	0.0436543	0	89.4656	19.0969	196.561	167.114	0	0	196.561	167.114	0	197.285	195.028	129.297	142.406	140.777	93.3298	33.0812	28.1253	0	0.972976	0.827216	0	3.91181	3.19347	0	29.9465	7.94956	0	3598.54	3059.45	0	39.8052	33.842	0	410.586	335.188	0
	4	1	50	17099	IL	Urea	1	0	0.17	0.189274	0.128591	0.028434	0	89.4656	19.0969	81.5173	52.0707	0	115.044	196.561	167.114	115.044	197.285	195.028	186.389	142.406	140.777	134.54	35.2764	30.3206	21.5571	1.54244	1.39668	1.13893	3.91879	3.20045	2.18499	27.1749	5.1779	0	3837.33	3298.24	2344.95	63.1025	57.1393	46.5946	411.318	335.92	229.338
	5	1	50	17099	IL	UAN	0	0	0.07	0.189274	0.234021	0.116413	0	89.4656	19.0969	196.561	162.406	0	0	196.561	162.406	0	197.285	194.522	129.297	142.406	140.411	93.3298	13.6217	11.2548	0	0.972976	0.803911	0	3.86267	3.0388	0	49.4552	20.6552	0	1481.75	1224.28	0	39.8052	32.8886	0	405.428	318.953	0
	6	1	50	17099	IL	UAN	1	0	0.07	0.189274	0.166875	0.0364397	0	89.4656	19.0969	81.5173	47.3626	0	115.044	196.561	162.406	115.044	197.285	194.522	186.389	142.406	140.411	134.54	27.2062	24.8393	21.5571	1.54244	1.37338	1.13893	3.89841	3.07454	2.18499	35.2655	6.46548	0	2959.46	2701.99	2344.95	63.1025	56.1859	46.5946	409.179	322.705	229.338
	1	1	52	17103	IL	AA	0	0	0.0233333	0.189274	0.285049	0.224786	0	97.4443	19.6331	196.561	177.736	57.1772	0	196.561	177.736	57.1772	194.941	193.683	163.258	140.714	139.806	117.844	4.54056	4.10571	1.32079	0.972976	0.879795	0.283027	3.85243	3.39911	0.988212	60.2389	43.3039	0	537.965	486.445	156.488	40.9228	37.0036	11.9039	404.353	356.772	103.723
	2	1	52	17103	IL	AA	1	0	0.0233333	0.189274	0.192689	0.123469	0	97.4443	19.6331	81.5173	62.6928	0	115.044	196.561	177.736	115.044	194.941	193.683	184.173	140.714	139.806	132.942	23.4401	23.0053	21.5571	1.54244	1.44926	1.13893	3.9016	3.44827	2.18499	40.7207	23.7857	0	2777.18	2725.66	2554.08	64.8742	60.955	47.9028	409.513	361.933	229.338
	3	1	52	17103	IL	Urea	0	0	0.17	0.189274	0.149654	0.0504449	0	97.4443	19.6331	196.561	166.49	0	0	196.561	166.49	0	194.941	192.646	127.76	140.714	139.057	92.2207	33.0812	28.0202	0	0.972976	0.824124	0	3.92451	3.19086	0	31.6262	9.15487	0	3919.46	3319.84	0	40.9228	34.6622	0	411.918	334.915	0
	4	1	52	17103	IL	Urea	1	0	0.17	0.189274	0.136539	0.0351725	0	97.4443	19.6331	81.5173	51.4462	0	115.044	196.561	166.49	115.044	194.941	192.646	184.173	140.714	139.057	132.942	35.2764	30.2154	21.5571	1.54244	1.39359	1.13893	3.93149	3.19785	2.18499	28.8545	6.38321	0	4179.55	3579.93	2554.08	64.8742	58.6136	47.9028	412.651	335.647	229.338
	5	1	52	17103	IL	UAN	0	0	0.07	0.189274	0.241969	0.1232	0	97.4443	19.6331	196.561	161.759	0	0	196.561	161.759	0	194.941	192.138	127.76	140.714	138.691	92.2207	13.6217	11.2099	0	0.972976	0.800709	0	3.87536	3.03582	0	51.1349	21.7802	0	1613.9	1328.15	0	40.9228	33.6773	0	406.76	318.641	0
	6	1	52	17103	IL	UAN	1	0	0.07	0.189274	0.174823	0.0429353	0	97.4443	19.6331	81.5173	46.7158	0	115.044	196.561	161.759	115.044	194.941	192.138	184.173	140.714	138.691	132.942	27.2062	24.7945	21.5571	1.54244	1.37017	1.13893	3.91111	3.07156	2.18499	36.9451	7.59044	0	3223.39	2937.65	2554.08	64.8742	57.6287	47.9028	410.512	322.392	229.338
	1	1	56	17111	IL	AA	0	0	0.0233333	0.189274	0.326913	0.260059	0	122.18	20.9432	196.561	174.583	39.938	0	196.561	174.583	39.938	182.592	181.163	144.141	131.8	130.769	104.045	4.54056	4.03286	0.922567	0.972976	0.864185	0.197693	3.91929	3.3898	0.690261	69.0859	49.2851	0	674.525	599.104	137.052	43.6534	38.7724	8.86967	411.37	355.795	72.4501
	2	1	56	17111	IL	AA	1	0	0.0233333	0.189274	0.234553	0.157069	0	122.18	20.9432	81.5173	59.5391	0	115.044	196.561	174.583	115.044	182.592	181.163	172.507	131.8	130.769	124.52	23.4401	22.9324	21.5571	1.54244	1.43365	1.13893	3.96845	3.43897	2.18499	49.5677	29.7669	0	3482.16	3406.74	3202.42	69.203	64.322	51.0992	416.53	360.956	229.338
	3	1	56	17111	IL	Urea	0	0	0.17	0.189274	0.191518	0.086278	0	122.18	20.9432	196.561	163.018	0	0	196.561	163.018	0	182.592	180.097	119.667	131.8	129.999	86.3788	33.0812	27.4359	0	0.972976	0.806937	0	3.99136	3.17266	0	40.4732	15.3606	0	4914.4	4075.75	0	43.6534	36.2039	0	418.935	333.003	0
	4	1	56	17111	IL	Urea	1	0	0.17	0.189274	0.178403	0.0707101	0	122.18	20.9432	81.5173	47.974	0	115.044	196.561	163.018	115.044	182.592	180.097	172.507	131.8	129.999	124.52	35.2764	29.6311	21.5571	1.54244	1.3764	1.13893	3.99834	3.17964	2.18499	37.7015	12.589	0	5240.51	4401.86	3202.42	69.203	61.7535	51.0992	419.668	333.736	229.338
	5	1	56	17111	IL	UAN	0	0	0.07	0.189274	0.283832	0.158998	0	122.18	20.9432	196.561	158.167	0	0	196.561	158.167	0	182.592	179.576	119.667	131.8	129.623	86.3788	13.6217	10.9609	0	0.972976	0.782925	0	3.94222	3.01558	0	59.9818	27.5419	0	2023.57	1628.31	0	43.6534	35.1266	0	413.777	316.517	0
	6	1	56	17111	IL	UAN	1	0	0.07	0.189274	0.216687	0.0770811	0	122.18	20.9432	81.5173	43.123	0	115.044	196.561	158.167	115.044	182.592	179.576	172.507	131.8	129.623	124.52	27.2062	24.5455	21.5571	1.54244	1.35239	1.13893	3.97796	3.05132	2.18499	45.7921	13.3522	0	4041.63	3646.37	3202.42	69.203	60.6762	51.0992	417.529	320.268	229.338
	1	1	66	17131	IL	AA	0	0	0.0233333	0.189274	0.243782	0.190082	0	60.1449	17.5093	196.561	180.571	76.5628	0	196.561	180.571	76.5628	207.114	206.017	182.735	149.501	148.709	131.903	4.54056	4.17118	1.7686	0.972976	0.893824	0.378986	3.78653	3.40161	1.32326	51.518	37.153	0	332.045	305.033	129.335	36.496	33.527	14.2156	397.436	357.035	138.89
	2	1	66	17131	IL	AA	1	0	0.0233333	0.189274	0.151422	0.0902232	0	60.1449	17.5093	81.5173	65.527	0	115.044	196.561	180.571	115.044	207.114	206.017	195.674	149.501	148.709	141.243	23.4401	23.0707	21.5571	1.54244	1.46329	1.13893	3.8357	3.45078	2.18499	31.9999	17.6348	0	1714.14	1687.13	1576.44	57.8564	54.8875	42.7209	402.596	362.195	229.338
	3	1	66	17131	IL	Urea	0	0	0.17	0.189274	0.108387	0.0152294	0	60.1449	17.5093	196.561	169.623	0	0	196.561	169.623	0	207.114	205.008	135.738	149.501	147.98	97.9793	33.0812	28.5475	0	0.972976	0.839632	0	3.8586	3.20167	0	22.9053	2.81123	0	2419.18	2087.64	0	36.496	31.4943	0	405.001	336.049	0
	4	1	66	17131	IL	Urea	1	0	0.17	0.189274	0.095272	0.000214359	0	60.1449	17.5093	81.5173	54.579	0	115.044	196.561	169.623	115.044	207.114	205.008	195.674	149.501	147.98	141.243	35.2764	30.7427	21.5571	1.54244	1.4091	1.13893	3.86559	3.20865	2.18499	20.1337	0.0395689	0	2579.72	2248.17	1576.44	57.8564	52.8547	42.7209	405.734	336.781	229.338
	5	1	66	17131	IL	UAN	0	0	0.07	0.189274	0.200702	0.0880015	0	60.1449	17.5093	196.561	165.006	27.4479	0	196.561	165.006	27.4479	207.114	204.512	155.37	149.501	147.622	112.15	13.6217	11.4349	1.90214	0.972976	0.816779	0.135867	3.80946	3.04856	0.487201	42.414	15.8411	0	996.134	836.22	139.101	36.496	30.6371	5.09633	399.843	319.978	51.1368
	6	1	66	17131	IL	UAN	1	0	0.07	0.189274	0.133556	0.00917396	0	60.1449	17.5093	81.5173	49.9623	0	115.044	196.561	165.006	115.044	207.114	204.512	195.674	149.501	147.622	141.243	27.2062	25.0194	21.5571	1.54244	1.38624	1.13893	3.84521	3.0843	2.18499	28.2243	1.6514	0	1989.55	1829.64	1576.44	57.8564	51.9975	42.7209	403.595	323.73	229.338
	1	1	71	17141	IL	AA	0	0	0.0233333	0.189274	0.265273	0.208147	0	98.7823	20.2595	196.561	179.126	59.4397	0	196.561	179.126	59.4397	200.774	199.594	169.295	144.925	144.073	122.202	4.54056	4.13782	1.37306	0.972976	0.886675	0.294226	3.82085	3.40108	1.02732	56.0597	40.3857	0	545.352	496.98	164.914	42.2284	38.4828	12.7698	401.038	356.979	107.828
	2	1	71	17141	IL	AA	1	0	0.0233333	0.189274	0.172913	0.107551	0	98.7823	20.2595	81.5173	64.0826	0	115.044	196.561	179.126	115.044	200.774	199.594	189.685	144.925	144.073	136.92	23.4401	23.0374	21.5571	1.54244	1.45614	1.13893	3.87002	3.45024	2.18499	36.5415	20.8675	0	2815.32	2766.95	2589.15	66.944	63.1984	49.4311	406.199	362.139	229.338
	3	1	71	17141	IL	Urea	0	0	0.17	0.189274	0.129878	0.0335563	0	98.7823	20.2595	196.561	168.025	0	0	196.561	168.025	0	200.774	198.571	131.583	144.925	143.334	94.9804	33.0812	28.2785	0	0.972976	0.831722	0	3.89292	3.19687	0	27.447	6.141	0	3973.28	3396.45	0	42.2284	36.0978	0	408.603	335.545	0
	4	1	71	17141	IL	Urea	1	0	0.17	0.189274	0.116763	0.0184111	0	98.7823	20.2595	81.5173	52.981	0	115.044	196.561	168.025	115.044	200.774	198.571	189.685	144.925	143.334	136.92	35.2764	30.4738	21.5571	1.54244	1.40119	1.13893	3.89991	3.20385	2.18499	24.6753	3.36934	0	4236.94	3660.11	2589.15	66.944	60.8133	49.4311	409.336	336.277	229.338
	5	1	71	17141	IL	UAN	0	0	0.07	0.189274	0.222193	0.106321	0	98.7823	20.2595	196.561	163.349	0	0	196.561	163.349	0	200.774	198.069	131.583	144.925	142.972	94.9804	13.6217	11.3201	0	0.972976	0.808579	0	3.84378	3.04276	0	46.9556	18.9641	0	1636.06	1359.62	0	42.2284	35.0934	0	403.445	319.369	0
	6	1	71	17141	IL	UAN	1	0	0.07	0.189274	0.155047	0.026767	0	98.7823	20.2595	81.5173	48.3057	0	115.044	196.561	163.349	115.044	200.774	198.069	189.685	144.925	142.972	136.92	27.2062	24.9046	21.5571	1.54244	1.37804	1.13893	3.87953	3.0785	2.18499	32.7659	4.77431	0	3267.65	2991.22	2589.15	66.944	59.8089	49.4311	407.197	323.121	229.338
	1	1	78	17155	IL	AA	0	0	0.0233333	0.189274	0.262952	0.206195	0	74.6746	18.0892	196.561	179.285	68.8	0	196.561	179.285	68.8	201.459	200.288	174.366	145.419	144.573	125.862	4.54056	4.14149	1.58928	0.972976	0.887463	0.34056	3.81715	3.40122	1.18909	55.5692	40.0395	0	412.26	376.027	144.299	37.7047	34.3909	13.1974	400.649	356.993	124.808
	2	1	78	17155	IL	AA	1	0	0.0233333	0.189274	0.170592	0.105681	0	74.6746	18.0892	81.5173	64.2418	0	115.044	196.561	179.285	115.044	201.459	200.288	190.332	145.419	144.573	137.387	23.4401	23.041	21.5571	1.54244	1.45693	1.13893	3.86631	3.45038	2.18499	36.051	20.5214	0	2128.24	2092.01	1957.27	59.7727	56.4589	44.1358	405.81	362.154	229.338
	3	1	78	17155	IL	Urea	0	0	0.17	0.189274	0.127557	0.0315758	0	74.6746	18.0892	196.561	168.201	0	0	196.561	168.201	0	201.459	199.266	132.032	145.419	143.836	95.3042	33.0812	28.3082	0	0.972976	0.832593	0	3.88922	3.19747	0	26.9565	5.78407	0	3003.61	2570.24	0	37.7047	32.2646	0	408.214	335.608	0
	4	1	78	17155	IL	Urea	1	0	0.17	0.189274	0.114442	0.016445	0	74.6746	18.0892	81.5173	53.157	0	115.044	196.561	168.201	115.044	201.459	199.266	190.332	145.419	143.836	137.387	35.2764	30.5034	21.5571	1.54244	1.40206	1.13893	3.8962	3.20445	2.18499	24.1848	3.01241	0	3202.92	2769.55	1957.27	59.7727	54.3325	44.1358	408.947	336.341	229.338
	5	1	78	17155	IL	UAN	0	0	0.07	0.189274	0.219872	0.104342	0	74.6746	18.0892	196.561	163.532	0	0	196.561	163.532	0	201.459	198.765	132.032	145.419	143.474	95.3042	13.6217	11.3327	0	0.972976	0.809482	0	3.84008	3.04347	0	46.4652	18.6299	0	1236.78	1028.96	0	37.7047	31.369	0	403.056	319.444	0
	6	1	78	17155	IL	UAN	1	0	0.07	0.189274	0.152726	0.0248681	0	74.6746	18.0892	81.5173	48.4881	0	115.044	196.561	163.532	115.044	201.459	198.765	190.332	145.419	143.474	137.387	27.2062	24.9173	21.5571	1.54244	1.37895	1.13893	3.87582	3.07921	2.18499	32.2754	4.44011	0	2470.19	2262.36	1957.27	59.7727	53.4369	44.1358	406.808	323.195	229.338
	1	1	81	17161	IL	AA	0	0	0.0233333	0.189274	0.249824	0.195159	0	72.2299	18.8525	196.561	180.171	71.2322	0	196.561	180.171	71.2322	205.332	204.211	178.831	148.214	147.406	129.085	4.54056	4.16195	1.64546	0.972976	0.891847	0.352599	3.79618	3.40163	1.23113	52.7948	38.068	0	398.763	365.513	144.509	39.2958	36.0192	14.2405	398.449	357.036	129.22
	2	1	81	17161	IL	AA	1	0	0.0233333	0.189274	0.157464	0.0950973	0	72.2299	18.8525	81.5173	65.1276	0	115.044	196.561	180.171	115.044	205.332	204.211	193.99	148.214	147.406	140.028	23.4401	23.0615	21.5571	1.54244	1.46131	1.13893	3.84534	3.45079	2.18499	33.2766	18.5498	0	2058.57	2025.32	1893.19	62.2949	59.0183	45.9983	403.609	362.197	229.338
	3	1	81	17161	IL	Urea	0	0	0.17	0.189274	0.114429	0.0203789	0	72.2299	18.8525	196.561	169.18	0	0	196.561	169.18	0	205.332	203.199	134.57	148.214	146.674	97.1362	33.0812	28.4731	0	0.972976	0.837443	0	3.86825	3.20049	0	24.1821	3.75284	0	2905.27	2500.58	0	39.2958	33.822	0	406.014	335.925	0
	4	1	81	17161	IL	Urea	1	0	0.17	0.189274	0.101314	0.00532804	0	72.2299	18.8525	81.5173	54.1368	0	115.044	196.561	169.18	115.044	205.332	203.199	193.99	148.214	146.674	140.028	35.2764	30.6683	21.5571	1.54244	1.40691	1.13893	3.87523	3.20747	2.18499	21.4104	0.981176	0	3098.06	2693.37	1893.19	62.2949	56.8211	45.9983	406.746	336.658	229.338
	5	1	81	17161	IL	UAN	0	0	0.07	0.189274	0.206744	0.0931493	0	72.2299	18.8525	196.561	164.547	0	0	196.561	164.547	0	205.332	202.701	134.57	148.214	146.315	97.1362	13.6217	11.4031	0	0.972976	0.81451	0	3.81911	3.0471	0	43.6908	16.7254	0	1196.29	1001.45	0	39.2958	32.8958	0	400.856	319.826	0
	6	1	81	17161	IL	UAN	1	0	0.07	0.189274	0.139598	0.014122	0	72.2299	18.8525	81.5173	49.5038	0	115.044	196.561	164.547	115.044	205.332	202.701	193.99	148.214	146.315	140.028	27.2062	24.9877	21.5571	1.54244	1.38398	1.13893	3.85485	3.08285	2.18499	29.501	2.53567	0	2389.32	2194.48	1893.19	62.2949	55.8949	45.9983	404.607	323.577	229.338
	1	1	88	17175	IL	AA	0	0	0.0233333	0.189274	0.209891	0.161625	0	68.6539	17.8227	196.561	182.72	77.3245	0	196.561	182.72	77.3245	217.111	216.142	191.895	156.717	156.017	138.515	4.54056	4.22082	1.7862	0.972976	0.904462	0.382756	3.73241	3.39933	1.33643	44.3558	31.9356	0	379.021	352.331	149.102	37.1491	34.5332	14.614	391.755	356.795	140.272
	2	1	88	17175	IL	AA	1	0	0.0233333	0.189274	0.117531	0.0628441	0	68.6539	17.8227	81.5173	67.6759	0	115.044	196.561	182.72	115.044	217.111	216.142	205.119	156.717	156.017	148.061	23.4401	23.1204	21.5571	1.54244	1.47393	1.13893	3.78157	3.44849	2.18499	24.8376	12.4174	0	1956.65	1929.96	1799.47	58.8919	56.2759	43.4855	396.916	361.956	229.338
	3	1	88	17175	IL	Urea	0	0	0.17	0.189274	0.074496	0	0	68.6539	17.8227	196.561	172.006	0	0	196.561	172.006	0	217.111	215.154	142.29	156.717	155.304	102.709	33.0812	28.9486	0	0.972976	0.85143	0	3.80448	3.22511	0	15.7431	0	0	2761.44	2416.48	0	37.1491	32.5084	0	399.32	338.51	0
	4	1	88	17175	IL	Urea	1	0	0.17	0.189274	0.0613805	0	0	68.6539	17.8227	81.5173	56.9625	0	115.044	196.561	172.006	115.044	217.111	215.154	205.119	156.717	155.304	148.061	35.2764	31.1438	21.5571	1.54244	1.4209	1.13893	3.81146	3.25304	2.18499	12.9714	0	0	2944.68	2599.72	1799.47	58.8919	54.2511	43.4855	400.053	341.441	229.338
	5	1	88	17175	IL	UAN	0	0	0.07	0.189274	0.16681	0.0591567	0	68.6539	17.8227	196.561	167.479	23.1987	0	196.561	167.479	23.1987	217.111	214.668	159.816	156.717	154.953	115.36	13.6217	11.6063	1.60767	0.972976	0.829021	0.114834	3.75534	3.05432	0.411777	35.2518	10.794	0	1137.06	968.831	134.2	37.1491	31.6528	4.38445	394.162	320.583	43.2203
	6	1	88	17175	IL	UAN	1	0	0.07	0.189274	0.099665	0	0	68.6539	17.8227	81.5173	52.4354	0	115.044	196.561	167.479	115.044	217.111	214.668	205.119	156.717	154.953	148.061	27.2062	25.1908	21.5571	1.54244	1.39849	1.13893	3.79108	3.11572	2.18499	21.062	0	0	2271.03	2102.79	1799.47	58.8919	53.3955	43.4855	397.914	327.028	229.338
	1	1	89	17177	IL	AA	0	0	0.0233333	0.189274	0.266587	0.209253	0	78.4321	19.3733	196.561	179.036	66.7766	0	196.561	179.036	66.7766	200.387	199.202	172.511	144.645	143.789	124.523	4.54056	4.13573	1.54254	0.972976	0.886227	0.330544	3.82295	3.40099	1.15412	56.3374	40.5813	0	433.004	394.398	147.102	40.3813	36.781	13.7185	401.259	356.97	121.137
	2	1	89	17177	IL	AA	1	0	0.0233333	0.189274	0.174228	0.108609	0	78.4321	19.3733	81.5173	63.9921	0	115.044	196.561	179.036	115.044	200.387	199.202	189.319	144.645	143.789	136.655	23.4401	23.0353	21.5571	1.54244	1.45569	1.13893	3.87211	3.45016	2.18499	36.8192	21.0631	0	2235.33	2196.73	2055.76	64.0158	60.4155	47.269	406.419	362.13	229.338
	3	1	89	17177	IL	Urea	0	0	0.17	0.189274	0.131193	0.0346779	0	78.4321	19.3733	196.561	167.925	0	0	196.561	167.925	0	200.387	198.178	131.329	144.645	143.05	94.797	33.0812	28.2617	0	0.972976	0.831227	0	3.89502	3.19652	0	27.7247	6.34282	0	3154.74	2695.14	0	40.3813	34.4983	0	408.823	335.508	0
	4	1	89	17177	IL	Urea	1	0	0.17	0.189274	0.118077	0.0195245	0	78.4321	19.3733	81.5173	52.881	0	115.044	196.561	167.925	115.044	200.387	198.178	189.319	144.645	143.05	136.655	35.2764	30.4569	21.5571	1.54244	1.40069	1.13893	3.902	3.2035	2.18499	24.953	3.57116	0	3364.09	2904.48	2055.76	64.0158	58.1328	47.269	409.556	336.241	229.338
	5	1	89	17177	IL	UAN	0	0	0.07	0.189274	0.223507	0.107442	0	78.4321	19.3733	196.561	163.246	0	0	196.561	163.246	0	200.387	197.675	131.329	144.645	142.687	94.797	13.6217	11.3129	0	0.972976	0.808066	0	3.84588	3.04234	0	47.2334	19.153	0	1299.01	1078.84	0	40.3813	33.5371	0	403.666	319.326	0
	6	1	89	17177	IL	UAN	1	0	0.07	0.189274	0.156362	0.0278421	0	78.4321	19.3733	81.5173	48.202	0	115.044	196.561	163.246	115.044	200.387	197.675	189.319	144.645	142.687	136.655	27.2062	24.8975	21.5571	1.54244	1.37753	1.13893	3.88162	3.07809	2.18499	33.0436	4.96322	0	2594.48	2374.31	2055.76	64.0158	57.1716	47.269	407.417	323.077	229.338
	1	1	98	17195	IL	AA	0	0	0.0233333	0.189274	0.278346	0.219144	0	77.0882	18.7186	196.561	178.214	65.807	0	196.561	178.214	65.807	196.918	195.687	169.081	142.141	141.252	122.047	4.54056	4.11675	1.52014	0.972976	0.882161	0.325745	3.84173	3.39994	1.13736	58.8223	42.321	0	425.585	385.862	142.482	39.0165	35.3748	13.0624	403.23	356.86	119.378
	2	1	98	17195	IL	AA	1	0	0.0233333	0.189274	0.185986	0.118077	0	77.0882	18.7186	81.5173	63.1707	0	115.044	196.561	178.214	115.044	196.918	195.687	186.042	142.141	141.252	134.29	23.4401	23.0163	21.5571	1.54244	1.45163	1.13893	3.89089	3.44911	2.18499	39.3041	22.8029	0	2197.03	2157.31	2020.54	61.8522	58.2105	45.6714	408.39	362.02	229.338
	3	1	98	17195	IL	Urea	0	0	0.17	0.189274	0.142951	0.0447176	0	77.0882	18.7186	196.561	167.017	0	0	196.561	167.017	0	196.918	194.655	129.056	142.141	140.507	93.1561	33.0812	28.109	0	0.972976	0.826735	0	3.9138	3.19308	0	30.2096	8.13889	0	3100.69	2634.65	0	39.0165	33.1522	0	410.794	335.147	0
	4	1	98	17195	IL	Urea	1	0	0.17	0.189274	0.129836	0.0294892	0	77.0882	18.7186	81.5173	51.9736	0	115.044	196.561	167.017	115.044	196.918	194.655	186.042	142.141	140.507	134.29	35.2764	30.3042	21.5571	1.54244	1.3962	1.13893	3.92078	3.20006	2.18499	27.438	5.36723	0	3306.45	2840.4	2020.54	61.8522	55.9879	45.6714	411.527	335.879	229.338
	5	1	98	17195	IL	UAN	0	0	0.07	0.189274	0.235266	0.117476	0	77.0882	18.7186	196.561	162.306	0	0	196.561	162.306	0	196.918	194.148	129.056	142.141	140.142	93.1561	13.6217	11.2478	0	0.972976	0.803413	0	3.86466	3.03835	0	49.7183	20.832	0	1276.75	1054.25	0	39.0165	32.217	0	405.637	318.906	0
	6	1	98	17195	IL	UAN	1	0	0.07	0.189274	0.16812	0.0374573	0	77.0882	18.7186	81.5173	47.262	0	115.044	196.561	162.306	115.044	196.918	194.148	186.042	142.141	140.142	134.29	27.2062	24.8323	21.5571	1.54244	1.37288	1.13893	3.9004	3.07409	2.18499	35.5285	6.6423	0	2550.03	2327.52	2020.54	61.8522	55.0527	45.6714	409.388	322.658	229.338
	1	1	99	17197	IL	AA	0	0	0.0233333	0.189274	0.33862	0.269936	0	148.998	22.4468	196.561	173.645	22.8115	0	196.561	173.645	22.8115	179.138	177.661	131.632	129.307	128.24	95.0155	4.54056	4.0112	0.526945	0.972976	0.859542	0.112917	3.93798	3.38584	0.394258	71.5599	50.9057	0	822.583	726.682	95.4631	46.7876	41.3329	5.42983	413.332	355.379	41.3815
	2	1	99	17197	IL	AA	1	0	0.0233333	0.189274	0.24626	0.166438	0	148.998	22.4468	81.5173	58.6012	0	115.044	196.561	173.645	115.044	179.138	177.661	169.244	129.307	128.24	122.165	23.4401	22.9107	21.5571	1.54244	1.42901	1.13893	3.98715	3.435	2.18499	52.0418	31.3875	0	4246.49	4150.59	3905.35	74.1715	68.7168	54.7679	418.493	360.54	229.338
	3	1	99	17197	IL	Urea	0	0	0.17	0.189274	0.203225	0.0963199	0	148.998	22.4468	196.561	161.988	0	0	196.561	161.988	0	179.138	176.586	117.403	129.307	127.465	84.7451	33.0812	27.2625	0	0.972976	0.801839	0	4.01005	3.16611	0	42.9472	17.05	0	5993.1	4938.97	0	46.7876	38.5581	0	420.897	332.316	0
	4	1	99	17197	IL	Urea	1	0	0.17	0.189274	0.19011	0.0806621	0	148.998	22.4468	81.5173	46.944	0	115.044	196.561	161.988	115.044	179.138	176.586	169.244	129.307	127.465	122.165	35.2764	29.4577	21.5571	1.54244	1.3713	1.13893	4.01704	3.17309	2.18499	40.1756	14.2784	0	6390.8	5336.67	3905.35	74.1715	65.942	54.7679	421.63	333.049	229.338
	5	1	99	17197	IL	UAN	0	0	0.07	0.189274	0.29554	0.169026	0	148.998	22.4468	196.561	157.102	0	0	196.561	157.102	0	179.138	176.061	117.403	129.307	127.086	84.7451	13.6217	10.8872	0	0.972976	0.777654	0	3.96091	3.00846	0	62.4559	29.1004	0	2467.75	1972.36	0	46.7876	37.3951	0	415.739	315.769	0
	6	1	99	17197	IL	UAN	1	0	0.07	0.189274	0.228394	0.0866065	0	148.998	22.4468	81.5173	42.0582	0	115.044	196.561	157.102	115.044	179.138	176.061	169.244	129.307	127.086	122.165	27.2062	24.4717	21.5571	1.54244	1.34712	1.13893	3.99666	3.0442	2.18499	48.2662	14.9106	0	4928.77	4433.38	3905.35	74.1715	64.7791	54.7679	419.491	319.521	229.338
	1	1	101	17201	IL	AA	0	0	0.0233333	0.189274	0.303394	0.240234	0	104.756	22.242	196.561	176.391	51.1729	0	196.561	176.391	51.1729	189.53	188.198	155.717	136.808	135.846	112.401	4.54056	4.07464	1.18209	0.972976	0.873137	0.253306	3.88173	3.39593	0.884438	64.1156	45.9592	0	578.334	518.99	150.564	46.3608	41.6036	12.0696	407.428	356.438	92.831
	2	1	101	17201	IL	AA	1	0	0.0233333	0.189274	0.211034	0.13821	0	104.756	22.242	81.5173	61.3478	0	115.044	196.561	176.391	115.044	189.53	188.198	179.061	136.808	135.846	129.251	23.4401	22.9742	21.5571	1.54244	1.4426	1.13893	3.93089	3.44509	2.18499	44.5975	26.441	0	2985.58	2926.24	2745.74	73.4949	68.7378	54.2683	412.588	361.599	229.338
	3	1	101	17201	IL	Urea	0	0	0.17	0.189274	0.167999	0.0661328	0	104.756	22.242	196.561	165.007	0	0	196.561	165.007	0	189.53	187.148	124.213	136.808	135.089	89.6608	33.0812	27.7707	0	0.972976	0.816786	0	3.9538	3.18385	0	35.5029	11.9046	0	4213.57	3537.18	0	46.3608	38.9185	0	414.993	334.178	0
	4	1	101	17201	IL	Urea	1	0	0.17	0.189274	0.154884	0.0507356	0	104.756	22.242	81.5173	49.9636	0	115.044	196.561	165.007	115.044	189.53	187.148	179.061	136.808	135.089	129.251	35.2764	29.9659	21.5571	1.54244	1.38625	1.13893	3.96078	3.19083	2.18499	32.7313	9.13299	0	4493.18	3816.78	2745.74	73.4949	66.0527	54.2683	415.726	334.911	229.338
	5	1	101	17201	IL	UAN	0	0	0.07	0.189274	0.260313	0.138875	0	104.756	22.242	196.561	160.225	0	0	196.561	160.225	0	189.53	186.635	124.213	136.808	134.718	89.6608	13.6217	11.1036	0	0.972976	0.793112	0	3.90466	3.02792	0	55.0116	24.3398	0	1735	1414.27	0	46.3608	37.7905	0	409.835	317.811	0
	6	1	101	17201	IL	UAN	1	0	0.07	0.189274	0.193168	0.0579128	0	104.756	22.242	81.5173	45.181	0	115.044	196.561	160.225	115.044	189.53	186.635	179.061	136.808	134.718	129.251	27.2062	24.6881	21.5571	1.54244	1.36258	1.13893	3.9404	3.06366	2.18499	40.8219	10.1501	0	3465.27	3144.54	2745.74	73.4949	64.9247	54.2683	413.586	321.563	229.338
	1	2	1	17001	IL	AA	0	0	0.0233333	0.189274	0.326217	0.329754	0	49.1683	16.5403	196.561	197.894	94.6109	0	196.561	197.894	94.6109	182.797	182.908	160.684	131.948	132.028	115.986	4.54056	4.57136	2.18551	0.972976	0.979576	0.468324	3.91818	3.95017	1.63519	68.9389	70.1228	0	271.446	273.287	130.656	34.4763	34.7101	16.5945	411.254	414.611	171.631
	2	2	1	17001	IL	AA	1	0	0.0233333	0.189274	0.233857	0.237969	0	49.1683	16.5403	81.5173	82.8506	0	115.044	196.561	197.894	115.044	182.797	182.908	167.985	131.948	132.028	121.256	23.4401	23.4709	21.5571	1.54244	1.54904	1.13893	3.96734	3.99933	2.18499	49.4207	50.6046	0	1401.31	1403.15	1288.74	54.6546	54.8885	40.3567	416.414	419.772	229.338
	3	2	1	17001	IL	Urea	0	0	0.17	0.189274	0.190822	0.163716	0	49.1683	16.5403	196.561	186.556	0	0	196.561	186.556	0	182.797	181.863	99.0865	131.948	131.274	71.5234	33.0812	31.3974	0	0.972976	0.923453	0	3.99025	3.74709	0	40.3261	32.9722	0	1977.68	1877.02	0	34.4763	32.7215	0	418.818	393.296	0
	4	2	1	17001	IL	Urea	1	0	0.17	0.189274	0.177707	0.149954	0	49.1683	16.5403	81.5173	71.5125	0	115.044	196.561	186.556	115.044	182.797	181.863	167.985	131.948	131.274	121.256	35.2764	33.5926	21.5571	1.54244	1.49292	1.13893	3.99723	3.75407	2.18499	37.5545	30.2005	0	2108.91	2008.25	1288.74	54.6546	52.8998	40.3567	419.551	394.029	229.338
	5	2	1	17001	IL	UAN	0	0	0.07	0.189274	0.283137	0.241755	0	49.1683	16.5403	196.561	181.766	56.9279	0	196.561	181.766	56.9279	182.797	181.348	141.57	131.948	130.902	102.189	13.6217	12.5964	3.9451	0.972976	0.899741	0.281793	3.94111	3.58559	1.01047	59.8348	47.5397	0	814.338	753.043	235.848	34.4763	31.8813	9.98501	413.66	376.345	106.059
	6	2	1	17001	IL	UAN	1	0	0.07	0.189274	0.215991	0.169595	0	49.1683	16.5403	81.5173	66.7222	0	115.044	196.561	181.766	115.044	182.797	181.348	167.985	131.948	130.902	121.256	27.2062	26.1809	21.5571	1.54244	1.46921	1.13893	3.97685	3.62133	2.18499	45.6451	33.35	0	1626.46	1565.16	1288.74	54.6546	52.0596	40.3567	417.412	380.096	229.338
	1	2	5	17009	IL	AA	0	0	0.0233333	0.189274	0.326465	0.329951	0	49.6761	16.4136	196.561	197.875	94.4024	0	196.561	197.875	94.4024	182.724	182.833	160.535	131.895	131.974	115.878	4.54056	4.57091	2.18069	0.972976	0.979482	0.467292	3.91857	3.9501	1.63159	68.9914	70.1583	0	274.25	276.083	131.714	34.2121	34.4408	16.431	411.295	414.605	171.252
	2	2	5	17009	IL	AA	1	0	0.0233333	0.189274	0.234106	0.238158	0	49.6761	16.4136	81.5173	82.8315	0	115.044	196.561	197.875	115.044	182.724	182.833	167.918	131.895	131.974	121.208	23.4401	23.4705	21.5571	1.54244	1.54895	1.13893	3.96774	3.99927	2.18499	49.4732	50.6401	0	1415.78	1417.62	1302.05	54.2358	54.4645	40.0474	416.455	419.765	229.338
	3	2	5	17009	IL	Urea	0	0	0.17	0.189274	0.191071	0.163916	0	49.6761	16.4136	196.561	186.535	0	0	196.561	186.535	0	182.724	181.788	99.0467	131.895	131.22	71.4947	33.0812	31.3938	0	0.972976	0.923348	0	3.99064	3.74697	0	40.3787	33.009	0	1998.1	1896.19	0	34.2121	32.467	0	418.86	393.283	0
	4	2	5	17009	IL	Urea	1	0	0.17	0.189274	0.177955	0.150152	0	49.6761	16.4136	81.5173	71.4913	0	115.044	196.561	186.535	115.044	182.724	181.788	167.918	131.895	131.22	121.208	35.2764	33.589	21.5571	1.54244	1.49281	1.13893	3.99763	3.75395	2.18499	37.607	30.2373	0	2130.69	2028.78	1302.05	54.2358	52.4907	40.0474	419.593	394.016	229.338
	5	2	5	17009	IL	UAN	0	0	0.07	0.189274	0.283385	0.241955	0	49.6761	16.4136	196.561	181.744	56.3935	0	196.561	181.744	56.3935	182.724	181.273	141.185	131.895	130.848	101.911	13.6217	12.5948	3.90807	0.972976	0.899632	0.279148	3.9415	3.58545	1.00098	59.8873	47.5737	0	822.749	760.728	236.047	34.2121	31.6331	9.81547	413.702	376.331	105.064
	6	2	5	17009	IL	UAN	1	0	0.07	0.189274	0.21624	0.169787	0	49.6761	16.4136	81.5173	66.7002	0	115.044	196.561	181.744	115.044	182.724	181.273	167.918	131.895	130.848	121.208	27.2062	26.1794	21.5571	1.54244	1.4691	1.13893	3.97725	3.62119	2.18499	45.6976	33.384	0	1643.25	1581.23	1302.05	54.2358	51.6568	40.0474	417.454	380.082	229.338
	1	2	7	17013	IL	AA	0	0	0.0233333	0.189274	0.365379	0.360774	0	59.7324	17.482	196.561	194.731	85.0138	0	196.561	194.731	85.0138	171.245	171.098	146.662	123.609	123.503	105.865	4.54056	4.49828	1.96382	0.972976	0.963916	0.420818	3.98072	3.93677	1.46932	77.215	75.5863	0	329.767	326.697	142.627	36.439	36.0997	15.7601	417.818	413.206	154.221
	2	2	7	17013	IL	AA	1	0	0.0233333	0.189274	0.27302	0.267613	0	59.7324	17.482	81.5173	79.687	0	115.044	196.561	194.731	115.044	171.245	171.098	157.369	123.609	123.503	113.593	23.4401	23.3978	21.5571	1.54244	1.53338	1.13893	4.02988	3.98594	2.18499	57.6968	56.0682	0	1702.39	1699.32	1565.63	57.766	57.4267	42.6542	422.978	418.366	229.338
	3	2	7	17013	IL	Urea	0	0	0.17	0.189274	0.229985	0.195252	0	59.7324	17.482	196.561	183.05	0	0	196.561	183.05	0	171.245	170.021	92.8245	123.609	122.726	67.0033	33.0812	30.8073	0	0.972976	0.906097	0	4.05279	3.72421	0	48.6023	38.6441	0	2402.59	2237.44	0	36.439	33.9343	0	425.382	390.894	0
	4	2	7	17013	IL	Urea	1	0	0.17	0.189274	0.216869	0.181248	0	59.7324	17.482	81.5173	68.0063	0	115.044	196.561	183.05	115.044	171.245	170.021	157.369	123.609	122.726	113.593	35.2764	33.0025	21.5571	1.54244	1.47556	1.13893	4.05977	3.73119	2.18499	45.8306	35.8724	0	2562.02	2396.88	1565.63	57.766	55.2613	42.6542	426.115	391.627	229.338
	5	2	7	17013	IL	UAN	0	0	0.07	0.189274	0.322299	0.273298	0	59.7324	17.482	196.561	178.129	37.2405	0	196.561	178.129	37.2405	171.245	169.492	120.29	123.609	122.344	86.8288	13.6217	12.3443	2.58077	0.972976	0.881739	0.18434	4.00365	3.56045	0.661019	68.1109	52.756	0	989.302	896.534	187.434	36.439	33.022	6.90374	420.225	373.707	69.3808
	6	2	7	17013	IL	UAN	1	0	0.07	0.189274	0.255154	0.199789	0	59.7324	17.482	81.5173	63.0854	0	115.044	196.561	178.129	115.044	171.245	169.492	157.369	123.609	122.344	113.593	27.2062	25.9289	21.5571	1.54244	1.4512	1.13893	4.03939	3.59619	2.18499	53.9212	38.5663	0	1975.91	1883.14	1565.63	57.766	54.3491	42.6542	423.976	377.458	229.338
	1	2	9	17017	IL	AA	0	0	0.0233333	0.189274	0.259939	0.277402	0	54.247	17.0477	196.561	202.617	100.785	0	196.561	202.617	100.785	202.348	202.878	180.538	146.06	146.443	130.317	4.54056	4.68045	2.32814	0.972976	1.00295	0.498888	3.81233	3.95749	1.74191	54.9324	60.2902	0	299.484	308.711	153.559	35.5338	36.6286	18.2198	400.144	415.38	182.832
	2	2	9	17017	IL	AA	1	0	0.0233333	0.189274	0.167579	0.187597	0	54.247	17.0477	81.5173	87.5731	0	115.044	196.561	202.617	115.044	202.348	202.878	185.951	146.06	146.443	134.225	23.4401	23.58	21.5571	1.54244	1.57242	1.13893	3.8615	4.00665	2.18499	35.4142	40.772	0	1546.05	1555.28	1421.85	56.3312	57.4259	41.5946	405.305	420.54	229.338
	3	2	9	17017	IL	Urea	0	0	0.17	0.189274	0.124544	0.110587	0	54.247	17.0477	196.561	191.818	0	0	196.561	191.818	0	202.348	201.883	109.684	146.06	145.725	79.173	33.0812	32.283	0	0.972976	0.949501	0	3.88441	3.76926	0	26.3197	22.8496	0	2181.96	2129.31	0	35.5338	34.6765	0	407.709	395.624	0
	4	2	9	17017	IL	Urea	1	0	0.17	0.189274	0.111429	0.0971723	0	54.247	17.0477	81.5173	76.7748	0	115.044	196.561	191.818	115.044	202.348	201.883	185.951	146.06	145.725	134.225	35.2764	34.4783	21.5571	1.54244	1.51897	1.13893	3.89139	3.77624	2.18499	23.5481	20.0779	0	2326.75	2274.1	1421.85	56.3312	55.4738	41.5946	408.442	396.356	229.338
	5	2	9	17017	IL	UAN	0	0	0.07	0.189274	0.216859	0.188596	0	54.247	17.0477	196.561	187.235	62.5913	0	196.561	187.235	62.5913	202.348	201.391	160.458	146.06	145.369	115.823	13.6217	12.9754	4.33758	0.972976	0.926816	0.309827	3.83527	3.61142	1.111	45.8284	38.1102	0	898.453	855.828	286.096	35.5338	33.848	11.3151	402.551	379.056	116.611
	6	2	9	17017	IL	UAN	1	0	0.07	0.189274	0.149713	0.118376	0	54.247	17.0477	81.5173	72.1919	0	115.044	196.561	187.235	115.044	202.348	201.391	185.951	146.06	145.369	134.225	27.2062	26.5599	21.5571	1.54244	1.49628	1.13893	3.87101	3.64716	2.18499	31.6386	23.9205	0	1794.46	1751.83	1421.85	56.3312	54.6453	41.5946	406.303	382.807	229.338
	1	2	10	17019	IL	AA	0	0	0.0233333	0.189274	0.259474	0.277036	0	64.432	18.7832	196.561	202.647	96.9606	0	196.561	202.647	96.9606	202.485	203.018	179.03	146.159	146.544	129.229	4.54056	4.68115	2.23979	0.972976	1.0031	0.479955	3.81159	3.95748	1.6758	54.8342	60.219	0	355.713	366.727	175.468	39.1513	40.3636	19.3128	400.066	415.379	175.893
	2	2	10	17019	IL	AA	1	0	0.0233333	0.189274	0.167115	0.187243	0	64.432	18.7832	81.5173	87.6037	0	115.044	196.561	202.647	115.044	202.485	203.018	186.077	146.159	146.544	134.316	23.4401	23.5807	21.5571	1.54244	1.57257	1.13893	3.86076	4.00664	2.18499	35.316	40.7008	0	1836.33	1847.34	1688.81	62.0659	63.2782	45.8292	405.227	420.539	229.338
	3	2	10	17019	IL	Urea	0	0	0.17	0.189274	0.124079	0.110215	0	64.432	18.7832	196.561	191.853	0	0	196.561	191.853	0	202.485	202.023	109.758	146.159	145.826	79.2267	33.0812	32.2888	0	0.972976	0.949671	0	3.88366	3.76935	0	26.2215	22.7765	0	2591.62	2529.54	0	39.1513	38.2135	0	407.631	395.633	0
	4	2	10	17019	IL	Urea	1	0	0.17	0.189274	0.110964	0.096803	0	64.432	18.7832	81.5173	76.8091	0	115.044	196.561	191.853	115.044	202.485	202.023	186.077	146.159	145.826	134.316	35.2764	34.484	21.5571	1.54244	1.51914	1.13893	3.89065	3.77633	2.18499	23.4499	20.0049	0	2763.6	2701.52	1688.81	62.0659	61.1281	45.8292	408.364	396.366	229.338
	5	2	10	17019	IL	UAN	0	0	0.07	0.189274	0.216394	0.188225	0	64.432	18.7832	196.561	187.271	53.2881	0	196.561	187.271	53.2881	202.485	201.531	154.301	146.159	145.471	111.379	13.6217	12.9779	3.69286	0.972976	0.926992	0.263776	3.83452	3.61153	0.945863	45.7302	38.0418	0	1067.14	1016.7	289.303	39.1513	37.301	10.614	402.473	379.068	99.2782
	6	2	10	17019	IL	UAN	1	0	0.07	0.189274	0.149249	0.118016	0	64.432	18.7832	81.5173	72.2275	0	115.044	196.561	187.271	115.044	202.485	201.531	186.077	146.159	145.471	134.316	27.2062	26.5624	21.5571	1.54244	1.49646	1.13893	3.87027	3.64727	2.18499	31.5404	23.852	0	2131.37	2080.93	1688.81	62.0659	60.2155	45.8292	406.225	382.82	229.338
	1	2	11	17021	IL	AA	0	0	0.0233333	0.189274	0.233786	0.256788	0	54.7574	17.4093	196.561	204.294	103.494	0	196.561	204.294	103.494	210.062	210.753	188.57	151.629	152.128	136.115	4.54056	4.71918	2.39072	0.972976	1.01125	0.512297	3.77057	3.95584	1.78873	49.4056	56.2374	0	302.302	314.195	159.17	36.2874	37.715	19.1063	395.761	415.207	187.746
	2	2	11	17021	IL	AA	1	0	0.0233333	0.189274	0.141426	0.167665	0	54.7574	17.4093	81.5173	89.25	0	115.044	196.561	204.294	115.044	210.062	210.753	193.041	151.629	152.128	139.342	23.4401	23.6187	21.5571	1.54244	1.58072	1.13893	3.81973	4.00501	2.18499	29.8874	36.7192	0	1560.6	1572.49	1435.23	57.5258	58.9534	42.4768	400.921	420.367	229.338
	3	2	11	17021	IL	Urea	0	0	0.17	0.189274	0.0983914	0.0896946	0	54.7574	17.4093	196.561	193.696	0	0	196.561	193.696	0	210.062	209.776	113.866	151.629	151.422	82.1915	33.0812	32.599	0	0.972976	0.958793	0	3.84264	3.7731	0	20.7929	18.6999	0	2202.49	2170.38	0	36.2874	35.7585	0	403.325	396.026	0
	4	2	11	17021	IL	Urea	1	0	0.17	0.189274	0.085276	0.0764003	0	54.7574	17.4093	81.5173	78.6519	0	115.044	196.561	193.696	115.044	210.062	209.776	193.041	151.629	151.422	139.342	35.2764	34.7942	21.5571	1.54244	1.52826	1.13893	3.84962	3.78008	2.18499	18.0212	15.9283	0	2348.64	2316.53	1435.23	57.5258	56.9969	42.4768	404.058	396.759	229.338
	5	2	11	17021	IL	UAN	0	0	0.07	0.189274	0.190706	0.167689	0	54.7574	17.4093	196.561	189.19	65.8069	0	196.561	189.19	65.8069	210.062	209.292	168.689	151.629	151.073	121.765	13.6217	13.1109	4.56042	0.972976	0.93649	0.325744	3.7935	3.61664	1.16807	40.3016	34.2107	0	906.906	872.898	303.624	36.2874	34.9267	12.1487	398.168	379.604	122.601
	6	2	11	17021	IL	UAN	1	0	0.07	0.189274	0.12356	0.0981359	0	54.7574	17.4093	81.5173	74.1463	0	115.044	196.561	189.19	115.044	210.062	209.292	193.041	151.629	151.073	139.342	27.2062	26.6954	21.5571	1.54244	1.50596	1.13893	3.82924	3.65238	2.18499	26.1118	20.021	0	1811.34	1777.33	1435.23	57.5258	56.1651	42.4768	401.919	383.356	229.338
	1	2	15	17029	IL	AA	0	0	0.0233333	0.189274	0.255108	0.273593	0	56.9541	17.8604	196.561	202.934	100.251	0	196.561	202.934	100.251	203.773	204.333	181.585	147.089	147.493	131.073	4.54056	4.68777	2.3158	0.972976	1.00452	0.496243	3.80462	3.95736	1.73267	53.9116	59.5484	0	314.429	324.624	160.367	37.2277	38.4347	18.9871	399.335	415.366	181.862
	2	2	15	17029	IL	AA	1	0	0.0233333	0.189274	0.162749	0.183917	0	56.9541	17.8604	81.5173	87.8901	0	115.044	196.561	202.934	115.044	203.773	204.333	187.261	147.089	147.493	135.17	23.4401	23.5873	21.5571	1.54244	1.57399	1.13893	3.85378	4.00652	2.18499	34.3934	40.0302	0	1623.21	1633.4	1492.81	59.0164	60.2234	43.5774	404.495	420.527	229.338
	3	2	15	17029	IL	Urea	0	0	0.17	0.189274	0.119714	0.106725	0	56.9541	17.8604	196.561	192.173	0	0	196.561	192.173	0	203.773	203.341	110.456	147.089	146.777	79.7306	33.0812	32.3427	0	0.972976	0.951256	0	3.87669	3.77016	0	25.2989	22.0892	0	2290.84	2239.7	0	37.2277	36.3966	0	406.899	395.718	0
	4	2	15	17029	IL	Urea	1	0	0.17	0.189274	0.106598	0.0933335	0	56.9541	17.8604	81.5173	77.1294	0	115.044	196.561	192.173	115.044	203.773	203.341	187.261	147.089	146.777	135.17	35.2764	34.5379	21.5571	1.54244	1.52072	1.13893	3.88367	3.77715	2.18499	22.5272	19.3175	0	2442.86	2391.72	1492.81	59.0164	58.1854	43.5774	407.632	396.451	229.338
	5	2	15	17029	IL	UAN	0	0	0.07	0.189274	0.212028	0.184732	0	56.9541	17.8604	196.561	187.604	60.7935	0	196.561	187.604	60.7935	203.773	202.85	160.413	147.089	146.423	115.791	13.6217	13.001	4.21299	0.972976	0.928642	0.300928	3.82755	3.61258	1.07908	44.8076	37.397	0	943.288	900.307	291.746	37.2277	35.5314	11.514	401.742	379.178	113.261
	6	2	15	17029	IL	UAN	1	0	0.07	0.189274	0.144883	0.114638	0	56.9541	17.8604	81.5173	72.5609	0	115.044	196.561	187.604	115.044	203.773	202.85	187.261	147.089	146.423	135.17	27.2062	26.5855	21.5571	1.54244	1.49811	1.13893	3.86329	3.64832	2.18499	30.6178	23.2073	0	1884	1841.02	1492.81	59.0164	57.3201	43.5774	405.493	382.929	229.338
	1	2	20	17039	IL	AA	0	0	0.0233333	0.189274	0.227057	0.251488	0	59.0837	17.6929	196.561	204.71	102.654	0	196.561	204.71	102.654	212.047	212.779	189.996	153.062	153.59	137.145	4.54056	4.7288	2.37131	0.972976	1.01331	0.508138	3.75982	3.95505	1.77421	47.9836	55.1805	0	326.186	339.709	170.351	36.8786	38.4075	19.2599	394.633	415.124	186.222
	2	2	20	17039	IL	AA	1	0	0.0233333	0.189274	0.134697	0.162533	0	59.0837	17.6929	81.5173	89.6662	0	115.044	196.561	204.71	115.044	212.047	212.779	194.865	153.062	153.59	140.659	23.4401	23.6283	21.5571	1.54244	1.58278	1.13893	3.80899	4.00421	2.18499	28.4654	35.6623	0	1683.9	1697.42	1548.62	58.4631	59.992	43.1688	399.793	420.284	229.338
	3	2	20	17039	IL	Urea	0	0	0.17	0.189274	0.0916624	0.0843252	0	59.0837	17.6929	196.561	194.162	0	0	196.561	194.162	0	212.047	211.807	114.942	153.062	152.888	82.9682	33.0812	32.6775	0	0.972976	0.961103	0	3.8319	3.77369	0	19.3709	17.6195	0	2376.5	2347.5	0	36.8786	36.4286	0	402.198	396.088	0
	4	2	20	17039	IL	Urea	1	0	0.17	0.189274	0.078547	0.0710603	0	59.0837	17.6929	81.5173	79.1185	0	115.044	196.561	194.162	115.044	212.047	211.807	194.865	153.062	152.888	140.659	35.2764	34.8727	21.5571	1.54244	1.53057	1.13893	3.83888	3.78067	2.18499	16.5992	14.8479	0	2534.2	2505.2	1548.62	58.4631	58.013	43.1688	402.93	396.821	229.338
	5	2	20	17039	IL	UAN	0	0	0.07	0.189274	0.183977	0.162316	0	59.0837	17.6929	196.561	189.676	62.9844	0	196.561	189.676	62.9844	212.047	211.325	168.414	153.062	152.54	121.566	13.6217	13.1446	4.36482	0.972976	0.938897	0.311773	3.78276	3.61758	1.11797	38.8795	33.1928	0	978.558	944.283	313.562	36.8786	35.5869	11.8171	397.04	379.703	117.343
	6	2	20	17039	IL	UAN	1	0	0.07	0.189274	0.116831	0.0929264	0	59.0837	17.6929	81.5173	74.6325	0	115.044	196.561	189.676	115.044	212.047	211.325	194.865	153.062	152.54	140.659	27.2062	26.7291	21.5571	1.54244	1.50836	1.13893	3.8185	3.65332	2.18499	24.6898	19.003	0	1954.45	1920.17	1548.62	58.4631	57.1713	43.1688	400.791	383.454	229.338
	1	2	21	17041	IL	AA	0	0	0.0233333	0.189274	0.232631	0.255878	0	57.2549	17.8298	196.561	204.365	102.673	0	196.561	204.365	102.673	210.403	211.101	188.531	151.875	152.379	136.087	4.54056	4.72084	2.37174	0.972976	1.01161	0.50823	3.76872	3.95572	1.77453	49.1614	56.0563	0	316.09	328.641	165.108	37.164	38.6396	19.4124	395.567	415.194	186.255
	2	2	21	17041	IL	AA	1	0	0.0233333	0.189274	0.140271	0.166784	0	57.2549	17.8298	81.5173	89.3219	0	115.044	196.561	204.365	115.044	210.403	211.101	193.354	151.875	152.379	139.568	23.4401	23.6204	21.5571	1.54244	1.58108	1.13893	3.81789	4.00488	2.18499	29.6432	36.5381	0	1631.78	1644.33	1500.69	58.9154	60.391	43.5028	400.727	420.354	229.338
	3	2	21	17041	IL	Urea	0	0	0.17	0.189274	0.097236	0.0887725	0	57.2549	17.8298	196.561	193.776	0	0	196.561	193.776	0	210.403	210.125	114.051	151.875	151.674	82.3249	33.0812	32.6125	0	0.972976	0.959192	0	3.8408	3.77321	0	20.5487	18.5148	0	2302.94	2270.31	0	37.164	36.6375	0	403.132	396.038	0
	4	2	21	17041	IL	Urea	1	0	0.17	0.189274	0.0841205	0.0754832	0	57.2549	17.8298	81.5173	78.7325	0	115.044	196.561	193.776	115.044	210.403	210.125	193.354	151.875	151.674	139.568	35.2764	34.8077	21.5571	1.54244	1.52866	1.13893	3.84778	3.78019	2.18499	17.7771	15.7431	0	2455.76	2423.13	1500.69	58.9154	58.3889	43.5028	403.865	396.771	229.338
	5	2	21	17041	IL	UAN	0	0	0.07	0.189274	0.18955	0.166766	0	57.2549	17.8298	196.561	189.274	63.7636	0	196.561	189.274	63.7636	210.403	209.641	167.626	151.875	151.325	120.997	13.6217	13.1167	4.41882	0.972976	0.936906	0.31563	3.79166	3.61681	1.1318	40.0574	34.0363	0	948.27	913.115	307.615	37.164	35.7862	12.0558	397.974	379.622	118.795
	6	2	21	17041	IL	UAN	1	0	0.07	0.189274	0.122405	0.0972415	0	57.2549	17.8298	81.5173	74.2303	0	115.044	196.561	189.274	115.044	210.403	209.641	193.354	151.875	151.325	139.568	27.2062	26.7012	21.5571	1.54244	1.50637	1.13893	3.8274	3.65256	2.18499	25.8676	19.8466	0	1893.95	1858.8	1500.69	58.9154	57.5376	43.5028	401.726	383.374	229.338
	1	2	23	17045	IL	AA	0	0	0.0233333	0.189274	0.272968	0.287681	0	60.492	18.2594	196.561	201.744	96.8354	0	196.561	201.744	96.8354	198.504	198.954	175.457	143.286	143.611	126.65	4.54056	4.66029	2.2369	0.972976	0.998634	0.479335	3.83314	3.95741	1.67364	57.6859	62.2751	0	333.961	342.768	164.525	38.0594	39.063	18.7499	402.328	415.371	175.666
	2	2	23	17045	IL	AA	1	0	0.0233333	0.189274	0.180608	0.197516	0	60.492	18.2594	81.5173	86.7007	0	115.044	196.561	201.744	115.044	198.504	198.954	182.42	143.286	143.611	131.676	23.4401	23.5598	21.5571	1.54244	1.5681	1.13893	3.8823	4.00657	2.18499	38.1677	42.7569	0	1724.04	1732.84	1585.54	60.3348	61.3385	44.5509	407.488	420.532	229.338
	3	2	23	17045	IL	Urea	0	0	0.17	0.189274	0.137573	0.121009	0	60.492	18.2594	196.561	190.844	0	0	196.561	190.844	0	198.504	197.949	107.601	143.286	142.885	77.6692	33.0812	32.119	0	0.972976	0.944676	0	3.90521	3.76638	0	29.0732	24.886	0	2433.15	2362.38	0	38.0594	36.9524	0	409.893	395.32	0
	4	2	23	17045	IL	Urea	1	0	0.17	0.189274	0.124458	0.107532	0	60.492	18.2594	81.5173	75.8001	0	115.044	196.561	190.844	115.044	198.504	197.949	182.42	143.286	142.885	131.676	35.2764	34.3142	21.5571	1.54244	1.51414	1.13893	3.91219	3.77336	2.18499	26.3015	22.1144	0	2594.61	2523.84	1585.54	60.3348	59.2278	44.5509	410.626	396.053	229.338
	5	2	23	17045	IL	UAN	0	0	0.07	0.189274	0.229888	0.199026	0	60.492	18.2594	196.561	186.221	54.7683	0	196.561	186.221	54.7683	198.504	197.453	152.281	143.286	142.527	109.921	13.6217	12.9051	3.79544	0.972976	0.921795	0.271103	3.85607	3.60783	0.972137	48.5818	40.0174	0	1001.88	949.182	279.158	38.0594	36.0573	10.6046	404.735	378.679	102.036
	6	2	23	17045	IL	UAN	1	0	0.07	0.189274	0.162742	0.128454	0	60.492	18.2594	81.5173	71.1776	0	115.044	196.561	186.221	115.044	198.504	197.453	182.42	143.286	142.527	131.676	27.2062	26.4897	21.5571	1.54244	1.49126	1.13893	3.89181	3.64357	2.18499	34.3921	25.8277	0	2001.04	1948.33	1585.54	60.3348	58.3328	44.5509	408.487	382.431	229.338
	1	2	27	17053	IL	AA	0	0	0.0233333	0.189274	0.294072	0.304343	0	63.344	17.6081	196.561	200.275	93.316	0	196.561	200.275	93.316	192.279	192.596	168.462	138.792	139.021	121.601	4.54056	4.62636	2.1556	0.972976	0.991363	0.461914	3.86684	3.95592	1.61281	62.1458	65.4382	0	349.706	356.315	166.021	36.7019	37.3954	17.424	405.866	415.215	169.281
	2	2	27	17053	IL	AA	1	0	0.0233333	0.189274	0.201713	0.213567	0	63.344	17.6081	81.5173	85.2317	0	115.044	196.561	200.275	115.044	192.279	192.596	176.699	138.792	139.021	127.546	23.4401	23.5259	21.5571	1.54244	1.56083	1.13893	3.91601	4.00508	2.18499	42.6277	45.92	0	1805.32	1811.93	1660.29	58.1828	58.8764	42.9619	411.026	420.376	229.338
	3	2	27	17053	IL	Urea	0	0	0.17	0.189274	0.158678	0.137913	0	63.344	17.6081	196.561	189.205	0	0	196.561	189.205	0	192.279	191.576	104.226	138.792	138.285	75.2334	33.0812	31.8432	0	0.972976	0.936565	0	3.93892	3.76023	0	33.5331	28.1382	0	2547.86	2452.51	0	36.7019	35.3284	0	413.43	394.675	0
	4	2	27	17053	IL	Urea	1	0	0.17	0.189274	0.145562	0.124329	0	63.344	17.6081	81.5173	74.1615	0	115.044	196.561	189.205	115.044	192.279	191.576	176.699	138.792	138.285	127.546	35.2764	34.0384	21.5571	1.54244	1.50603	1.13893	3.9459	3.76721	2.18499	30.7615	25.3665	0	2716.93	2621.59	1660.29	58.1828	56.8094	42.9619	414.163	395.408	229.338
	5	2	27	17053	IL	UAN	0	0	0.07	0.189274	0.250992	0.21594	0	63.344	17.6081	196.561	184.517	48.4855	0	196.561	184.517	48.4855	192.279	191.072	143.249	138.792	137.921	103.401	13.6217	12.7871	3.36005	0.972976	0.913361	0.240003	3.88977	3.60052	0.860618	53.0418	43.0532	0	1049.12	984.838	258.785	36.7019	34.4531	9.05322	408.273	377.913	90.3308
	6	2	27	17053	IL	UAN	1	0	0.07	0.189274	0.183847	0.144769	0	63.344	17.6081	81.5173	69.4738	0	115.044	196.561	184.517	115.044	192.279	191.072	176.699	138.792	137.921	127.546	27.2062	26.3716	21.5571	1.54244	1.48283	1.13893	3.92552	3.63626	2.18499	38.852	28.8634	0	2095.38	2031.1	1660.29	58.1828	55.9341	42.9619	412.024	381.664	229.338
	1	2	29	17057	IL	AA	0	0	0.0233333	0.189274	0.296422	0.306199	0	58.9452	17.2786	196.561	200.107	94.6633	0	196.561	200.107	94.6633	191.586	191.888	168.432	138.292	138.51	121.579	4.54056	4.62248	2.18672	0.972976	0.990531	0.468583	3.87059	3.95565	1.6361	62.6423	65.7862	0	325.422	331.293	156.722	36.015	36.6649	17.3448	406.259	415.187	171.726
	2	2	29	17057	IL	AA	1	0	0.0233333	0.189274	0.204062	0.215352	0	58.9452	17.2786	81.5173	85.0637	0	115.044	196.561	200.107	115.044	191.586	191.888	176.062	138.292	138.51	127.086	23.4401	23.522	21.5571	1.54244	1.56	1.13893	3.91976	4.00481	2.18499	43.1242	46.268	0	1679.95	1685.82	1544.99	57.094	57.7438	42.1579	411.42	420.347	229.338
	3	2	29	17057	IL	Urea	0	0	0.17	0.189274	0.161027	0.139797	0	58.9452	17.2786	196.561	189.018	0	0	196.561	189.018	0	191.586	190.866	103.851	138.292	137.772	74.9622	33.0812	31.8117	0	0.972976	0.935639	0	3.94267	3.75942	0	34.0296	28.4965	0	2370.93	2279.95	0	36.015	34.633	0	413.824	394.591	0
	4	2	29	17057	IL	Urea	1	0	0.17	0.189274	0.147912	0.1262	0	58.9452	17.2786	81.5173	73.9743	0	115.044	196.561	189.018	115.044	191.586	190.866	176.062	138.292	137.772	127.086	35.2764	34.0069	21.5571	1.54244	1.5051	1.13893	3.94965	3.76641	2.18499	31.258	25.7249	0	2528.26	2437.28	1544.99	57.094	55.712	42.1579	414.557	395.324	229.338
	5	2	29	17057	IL	UAN	0	0	0.07	0.189274	0.253342	0.217825	0	58.9452	17.2786	196.561	184.323	52.3978	0	196.561	184.323	52.3978	191.586	190.361	145.401	138.292	137.408	104.954	13.6217	12.7736	3.63117	0.972976	0.912398	0.259369	3.89353	3.59959	0.930061	53.5383	43.3869	0	976.265	915.482	260.246	36.015	33.7727	9.60064	408.666	377.815	97.6196
	6	2	29	17057	IL	UAN	1	0	0.07	0.189274	0.186196	0.146585	0	58.9452	17.2786	81.5173	69.2792	0	115.044	196.561	184.323	115.044	191.586	190.361	176.062	138.292	137.408	127.086	27.2062	26.3581	21.5571	1.54244	1.48186	1.13893	3.92927	3.63533	2.18499	39.3486	29.1971	0	1949.87	1889.08	1544.99	57.094	54.8517	42.1579	412.418	381.566	229.338
	1	2	31	17061	IL	AA	0	0	0.0233333	0.189274	0.303991	0.312179	0	50.912	16.6826	196.561	199.56	96.7769	0	196.561	199.56	96.7769	189.353	189.607	167.345	136.681	136.864	120.794	4.54056	4.60983	2.23555	0.972976	0.987821	0.479045	3.88268	3.95461	1.67263	64.2418	66.9015	0	281.073	285.361	138.386	34.7729	35.3034	17.1204	407.528	415.078	175.56
	2	2	31	17061	IL	AA	1	0	0.0233333	0.189274	0.211631	0.221102	0	50.912	16.6826	81.5173	84.5162	0	115.044	196.561	199.56	115.044	189.353	189.607	174.01	136.681	136.864	125.605	23.4401	23.5094	21.5571	1.54244	1.55729	1.13893	3.93185	4.00378	2.18499	44.7237	47.3833	0	1451	1455.29	1334.44	55.1248	55.6553	40.7039	412.688	420.238	229.338
	3	2	31	17061	IL	Urea	0	0	0.17	0.189274	0.168596	0.145868	0	50.912	16.6826	196.561	188.408	0	0	196.561	188.408	0	189.353	188.579	102.64	136.681	136.122	74.0887	33.0812	31.7091	0	0.972976	0.932621	0	3.95475	3.75668	0	35.6291	29.6457	0	2047.81	1962.88	0	34.7729	33.3306	0	415.093	394.302	0
	4	2	31	17061	IL	Urea	1	0	0.17	0.189274	0.155481	0.13223	0	50.912	16.6826	81.5173	73.3646	0	115.044	196.561	188.408	115.044	189.353	188.579	174.01	136.681	136.122	125.605	35.2764	33.9043	21.5571	1.54244	1.50209	1.13893	3.96174	3.76366	2.18499	32.8575	26.874	0	2183.7	2098.77	1334.44	55.1248	53.6825	40.7039	415.826	395.035	229.338
	5	2	31	17061	IL	UAN	0	0	0.07	0.189274	0.260911	0.223899	0	50.912	16.6826	196.561	183.689	58.9262	0	196.561	183.689	58.9262	189.353	188.072	147.907	136.681	135.756	106.763	13.6217	12.7297	4.08359	0.972976	0.909262	0.291685	3.90561	3.59642	1.04594	55.1378	44.4558	0	843.218	788	252.785	34.7729	32.4958	10.4244	409.935	377.482	109.782
	6	2	31	17061	IL	UAN	1	0	0.07	0.189274	0.193765	0.152433	0	50.912	16.6826	81.5173	68.6456	0	115.044	196.561	183.689	115.044	189.353	188.072	174.01	136.681	135.756	125.605	27.2062	26.3142	21.5571	1.54244	1.47873	1.13893	3.94136	3.63216	2.18499	40.9481	30.2661	0	1684.14	1628.92	1334.44	55.1248	52.8477	40.7039	413.687	381.234	229.338
	1	2	34	17067	IL	AA	0	0	0.0233333	0.189274	0.245236	0.26581	0	48.4688	16.1065	196.561	203.571	104.695	0	196.561	203.571	104.695	206.685	207.306	186.026	149.191	149.639	134.279	4.54056	4.7025	2.41845	0.972976	1.00768	0.518239	3.78885	3.95685	1.80947	51.8253	58.0227	0	267.584	277.127	142.524	33.572	34.7693	17.8815	397.68	415.313	189.923
	2	2	34	17067	IL	AA	1	0	0.0233333	0.189274	0.152877	0.176395	0	48.4688	16.1065	81.5173	88.5276	0	115.044	196.561	203.571	115.044	206.685	207.306	189.937	149.191	149.639	137.102	23.4401	23.602	21.5571	1.54244	1.57714	1.13893	3.83802	4.00601	2.18499	32.3072	38.5046	0	1381.37	1390.91	1270.4	53.221	54.4184	39.2982	402.84	420.473	229.338
	3	2	34	17067	IL	Urea	0	0	0.17	0.189274	0.109842	0.0988368	0	48.4688	16.1065	196.561	192.886	0	0	196.561	192.886	0	206.685	206.321	112.035	149.191	148.928	80.87	33.0812	32.4628	0	0.972976	0.954788	0	3.86093	3.77173	0	23.2126	20.5266	0	1949.54	1913.1	0	33.572	32.9444	0	405.245	395.883	0
	4	2	34	17067	IL	Urea	1	0	0.17	0.189274	0.0967261	0.0854911	0	48.4688	16.1065	81.5173	77.8428	0	115.044	196.561	192.886	115.044	206.685	206.321	189.937	149.191	148.928	137.102	35.2764	34.658	21.5571	1.54244	1.52425	1.13893	3.86791	3.77871	2.18499	20.441	17.7549	0	2078.91	2042.46	1270.4	53.221	52.5934	39.2982	405.977	396.616	229.338
	5	2	34	17067	IL	UAN	0	0	0.07	0.189274	0.202156	0.176838	0	48.4688	16.1065	196.561	188.347	69.9019	0	196.561	188.347	69.9019	206.685	205.833	168.528	149.191	148.576	121.648	13.6217	13.0525	4.8442	0.972976	0.932319	0.346014	3.81179	3.61467	1.24076	42.7213	35.9294	0	802.752	769.207	285.478	33.572	32.1691	11.939	400.087	379.397	130.231
	6	2	34	17067	IL	UAN	1	0	0.07	0.189274	0.135011	0.106999	0	48.4688	16.1065	81.5173	73.3036	0	115.044	196.561	188.347	115.044	206.685	205.833	189.937	149.191	148.576	137.102	27.2062	26.637	21.5571	1.54244	1.50178	1.13893	3.84753	3.65041	2.18499	28.5316	21.7396	0	1603.31	1569.77	1270.4	53.221	51.8182	39.2982	403.838	383.149	229.338
	1	2	36	17071	IL	AA	0	0	0.0233333	0.189274	0.255925	0.274237	0	55.3838	17.014	196.561	202.88	100.839	0	196.561	202.88	100.839	203.532	204.087	181.617	146.915	147.316	131.096	4.54056	4.68654	2.32938	0.972976	1.00426	0.499153	3.80592	3.95739	1.74283	54.0842	59.6741	0	305.76	315.59	156.86	35.4636	36.6038	18.1934	399.472	415.369	182.929
	2	2	36	17071	IL	AA	1	0	0.0233333	0.189274	0.163565	0.18454	0	55.3838	17.014	81.5173	87.8368	0	115.044	196.561	202.88	115.044	203.532	204.087	187.04	146.915	147.316	135.01	23.4401	23.5861	21.5571	1.54244	1.57372	1.13893	3.85509	4.00655	2.18499	34.566	40.1559	0	1578.45	1588.28	1451.65	56.2198	57.36	41.5124	404.632	420.529	229.338
	3	2	36	17071	IL	Urea	0	0	0.17	0.189274	0.12053	0.107378	0	55.3838	17.014	196.561	192.113	0	0	196.561	192.113	0	203.532	203.095	110.326	146.915	146.599	79.6363	33.0812	32.3327	0	0.972976	0.950961	0	3.878	3.77002	0	25.4715	22.218	0	2227.68	2177.28	0	35.4636	34.6612	0	407.036	395.703	0
	4	2	36	17071	IL	Urea	1	0	0.17	0.189274	0.107415	0.0939824	0	55.3838	17.014	81.5173	77.0697	0	115.044	196.561	192.113	115.044	203.532	203.095	187.04	146.915	146.599	135.01	35.2764	34.5279	21.5571	1.54244	1.52043	1.13893	3.88498	3.777	2.18499	22.6998	19.4463	0	2375.51	2325.1	1451.65	56.2198	55.4174	41.5124	407.769	396.436	229.338
	5	2	36	17071	IL	UAN	0	0	0.07	0.189274	0.212845	0.185385	0	55.3838	17.014	196.561	187.542	62.167	0	196.561	187.542	62.167	203.532	202.604	161.122	146.915	146.245	116.302	13.6217	12.9967	4.30817	0.972976	0.928335	0.307726	3.82886	3.61239	1.10346	44.9801	37.5178	0	917.28	875.194	290.111	35.4636	33.8365	11.2162	401.878	379.158	115.82
	6	2	36	17071	IL	UAN	1	0	0.07	0.189274	0.145699	0.11527	0	55.3838	17.014	81.5173	72.4987	0	115.044	196.561	187.542	115.044	203.532	202.604	187.04	146.915	146.245	135.01	27.2062	26.5812	21.5571	1.54244	1.4978	1.13893	3.8646	3.64813	2.18499	30.7904	23.3281	0	1832.06	1789.97	1451.65	56.2198	54.5927	41.5124	405.63	382.909	229.338
	1	2	38	17075	IL	AA	0	0	0.0233333	0.189274	0.329764	0.332561	0	62.9562	17.8172	196.561	197.62	88.778	0	196.561	197.62	88.778	181.751	181.839	157.326	131.193	131.256	113.563	4.54056	4.56502	2.05077	0.972976	0.978219	0.439451	3.92384	3.94925	1.53438	69.6885	70.6292	0	347.565	349.438	156.98	37.1378	37.3379	16.7735	411.848	414.516	161.049
	2	2	38	17075	IL	AA	1	0	0.0233333	0.189274	0.237405	0.240659	0	62.9562	17.8172	81.5173	82.5764	0	115.044	196.561	197.62	115.044	181.751	181.839	167.023	131.193	131.256	120.562	23.4401	23.4646	21.5571	1.54244	1.54769	1.13893	3.973	3.99842	2.18499	50.1703	51.111	0	1794.27	1796.14	1650.13	58.8739	59.0741	43.4722	417.008	419.676	229.338
	3	2	38	17075	IL	Urea	0	0	0.17	0.189274	0.194369	0.166568	0	62.9562	17.8172	196.561	186.252	0	0	196.561	186.252	0	181.751	180.791	98.5193	131.193	130.5	71.114	33.0812	31.3462	0	0.972976	0.921946	0	3.99591	3.74534	0	41.0758	33.4962	0	2532.26	2399.45	0	37.1378	35.19	0	419.413	393.113	0
	4	2	38	17075	IL	Urea	1	0	0.17	0.189274	0.181254	0.152785	0	62.9562	17.8172	81.5173	71.2081	0	115.044	196.561	186.252	115.044	181.751	180.791	167.023	131.193	130.5	120.562	35.2764	33.5414	21.5571	1.54244	1.49141	1.13893	4.00289	3.75232	2.18499	38.3041	30.7245	0	2700.3	2567.49	1650.13	58.8739	56.9261	43.4722	420.146	393.845	229.338
	5	2	38	17075	IL	UAN	0	0	0.07	0.189274	0.286684	0.244608	0	62.9562	17.8172	196.561	181.45	41.7514	0	196.561	181.45	41.7514	181.751	180.275	130.852	131.193	130.127	94.4526	13.6217	12.5745	2.89337	0.972976	0.898177	0.20667	3.94677	3.58364	0.741088	60.5844	48.024	0	1042.7	962.537	221.479	37.1378	34.2828	7.88843	414.255	376.14	77.7849
	6	2	38	17075	IL	UAN	1	0	0.07	0.189274	0.219539	0.172333	0	62.9562	17.8172	81.5173	66.4062	0	115.044	196.561	181.45	115.044	181.751	180.275	167.023	131.193	130.127	120.562	27.2062	26.159	21.5571	1.54244	1.46764	1.13893	3.98251	3.61938	2.18499	46.3947	33.8342	0	2082.55	2002.39	1650.13	58.8739	56.0189	43.4722	418.007	379.892	229.338
	1	2	48	17095	IL	AA	0	0	0.0233333	0.189274	0.233036	0.256197	0	65.31	18.2073	196.561	204.34	99.7488	0	196.561	204.34	99.7488	210.284	210.979	187.168	151.789	152.291	135.103	4.54056	4.72026	2.3042	0.972976	1.01148	0.493757	3.76937	3.95576	1.72399	49.2471	56.1198	0	360.56	374.83	182.973	37.9508	39.4528	19.2589	395.635	415.198	180.951
	2	2	48	17095	IL	AA	1	0	0.0233333	0.189274	0.140676	0.167093	0	65.31	18.2073	81.5173	89.2967	0	115.044	196.561	204.34	115.044	210.284	210.979	193.244	151.789	152.291	139.489	23.4401	23.6198	21.5571	1.54244	1.58095	1.13893	3.81854	4.00492	2.18499	29.7289	36.6016	0	1861.35	1875.62	1711.82	60.1627	61.6647	44.4238	400.795	420.359	229.338
	3	2	48	17095	IL	Urea	0	0	0.17	0.189274	0.0976413	0.0890959	0	65.31	18.2073	196.561	193.748	0	0	196.561	193.748	0	210.284	210.003	113.986	151.789	151.586	82.2781	33.0812	32.6078	0	0.972976	0.959052	0	3.84144	3.77317	0	20.6344	18.5797	0	2626.94	2589.34	0	37.9508	37.4076	0	403.2	396.034	0
	4	2	48	17095	IL	Urea	1	0	0.17	0.189274	0.0845259	0.0758049	0	65.31	18.2073	81.5173	78.7042	0	115.044	196.561	193.748	115.044	210.284	210.003	193.244	151.789	151.586	139.489	35.2764	34.803	21.5571	1.54244	1.52852	1.13893	3.84842	3.78015	2.18499	17.8627	15.8081	0	2801.26	2763.66	1711.82	60.1627	59.6196	44.4238	403.932	396.767	229.338
	5	2	48	17095	IL	UAN	0	0	0.07	0.189274	0.189956	0.16709	0	65.31	18.2073	196.561	189.244	56.7055	0	196.561	189.244	56.7055	210.284	209.519	162.701	151.789	151.237	117.442	13.6217	13.1146	3.92969	0.972976	0.93676	0.280692	3.7923	3.61675	1.00652	40.143	34.0975	0	1081.68	1041.42	312.052	37.9508	36.5382	10.9483	398.042	379.616	105.645
	6	2	48	17095	IL	UAN	1	0	0.07	0.189274	0.12281	0.0975553	0	65.31	18.2073	81.5173	74.2009	0	115.044	196.561	189.244	115.044	210.284	209.519	193.244	151.789	151.237	139.489	27.2062	26.6992	21.5571	1.54244	1.50623	1.13893	3.82805	3.6525	2.18499	25.9533	19.9078	0	2160.41	2120.15	1711.82	60.1627	58.7501	44.4238	401.793	383.368	229.338
	1	2	53	17105	IL	AA	0	0	0.0233333	0.189274	0.270544	0.285768	0	71.424	17.9569	196.561	201.909	93.306	0	196.561	201.909	93.306	199.22	199.684	174.538	143.802	144.138	125.987	4.54056	4.66409	2.15537	0.972976	0.999447	0.461865	3.82927	3.95747	1.61264	57.1735	61.9075	0	394.314	405.042	187.178	37.4289	38.4472	17.7672	401.922	415.378	169.263
	2	2	53	17105	IL	AA	1	0	0.0233333	0.189274	0.178184	0.195671	0	71.424	17.9569	81.5173	86.865	0	115.044	196.561	201.909	115.044	199.22	199.684	183.077	143.802	144.138	132.15	23.4401	23.5636	21.5571	1.54244	1.56891	1.13893	3.87843	4.00663	2.18499	37.6553	42.3894	0	2035.6	2046.33	1872.07	59.3354	60.3537	43.813	407.082	420.538	229.338
	3	2	53	17105	IL	Urea	0	0	0.17	0.189274	0.135149	0.119069	0	71.424	17.9569	196.561	191.027	0	0	196.561	191.027	0	199.22	198.681	107.988	143.802	143.414	77.9491	33.0812	32.1499	0	0.972976	0.945584	0	3.90134	3.76696	0	28.5608	24.5087	0	2872.86	2791.98	0	37.4289	36.3752	0	409.487	395.382	0
	4	2	53	17105	IL	Urea	1	0	0.17	0.189274	0.122034	0.105604	0	71.424	17.9569	81.5173	75.9835	0	115.044	196.561	191.027	115.044	199.22	198.681	183.077	143.802	143.414	132.15	35.2764	34.3451	21.5571	1.54244	1.51505	1.13893	3.90832	3.77395	2.18499	25.7891	21.7371	0	3063.5	2982.62	1872.07	59.3354	58.2817	43.813	410.219	396.115	229.338
	5	2	53	17105	IL	UAN	0	0	0.07	0.189274	0.227463	0.197085	0	71.424	17.9569	196.561	186.412	44.8761	0	196.561	186.412	44.8761	199.22	198.185	145.778	143.802	143.056	105.226	13.6217	12.9184	3.10992	0.972976	0.92274	0.222137	3.8522	3.60855	0.796551	48.0695	39.6644	0	1182.94	1121.87	270.073	37.4289	35.4964	8.54527	404.329	378.755	83.6064
	6	2	53	17105	IL	UAN	1	0	0.07	0.189274	0.160318	0.126579	0	71.424	17.9569	81.5173	71.3685	0	115.044	196.561	186.412	115.044	199.22	198.185	183.077	143.802	143.056	132.15	27.2062	26.5029	21.5571	1.54244	1.49221	1.13893	3.88794	3.64429	2.18499	33.8797	25.4747	0	2362.66	2301.58	1872.07	59.3354	57.4029	43.813	408.08	382.506	229.338
	1	2	54	17107	IL	AA	0	0	0.0233333	0.189274	0.230892	0.254508	0	59.195	17.6907	196.561	204.473	102.195	0	196.561	204.473	102.195	210.916	211.625	188.788	152.245	152.757	136.272	4.54056	4.72333	2.3607	0.972976	1.01214	0.505865	3.76595	3.95552	1.76627	48.794	55.7835	0	326.801	339.956	169.909	36.8742	38.3585	19.1714	395.276	415.173	185.389
	2	2	54	17107	IL	AA	1	0	0.0233333	0.189274	0.138532	0.165458	0	59.195	17.6907	81.5173	89.4297	0	115.044	196.561	204.473	115.044	210.916	211.625	193.826	152.245	152.757	139.909	23.4401	23.6229	21.5571	1.54244	1.58161	1.13893	3.81511	4.00468	2.18499	29.2758	36.2653	0	1687.07	1700.23	1551.54	58.456	59.9403	43.1636	400.436	420.333	229.338
	3	2	54	17107	IL	Urea	0	0	0.17	0.189274	0.0954971	0.0873848	0	59.195	17.6907	196.561	193.897	0	0	196.561	193.897	0	210.916	210.65	114.329	152.245	152.053	82.5256	33.0812	32.6329	0	0.972976	0.95979	0	3.83802	3.77337	0	20.1812	18.2359	0	2380.98	2348.71	0	36.8742	36.3744	0	402.84	396.055	0
	4	2	54	17107	IL	Urea	1	0	0.17	0.189274	0.0823817	0.0741032	0	59.195	17.6907	81.5173	78.8534	0	115.044	196.561	193.897	115.044	210.916	210.65	193.826	152.245	152.053	139.909	35.2764	34.8281	21.5571	1.54244	1.52926	1.13893	3.845	3.78035	2.18499	17.4096	15.4642	0	2538.98	2506.71	1551.54	58.456	57.9562	43.1636	403.573	396.788	229.338
	5	2	54	17107	IL	UAN	0	0	0.07	0.189274	0.187812	0.165378	0	59.195	17.6907	196.561	189.4	62.3517	0	196.561	189.4	62.3517	210.916	210.166	167.092	152.245	151.704	120.612	13.6217	13.1254	4.32097	0.972976	0.937529	0.308641	3.78888	3.61706	1.10674	39.6899	33.7736	0	980.403	944.685	310.997	36.8742	35.5308	11.697	397.683	379.649	116.164
	6	2	54	17107	IL	UAN	1	0	0.07	0.189274	0.120666	0.0958953	0	59.195	17.6907	81.5173	74.3563	0	115.044	196.561	189.4	115.044	210.916	210.166	193.826	152.245	151.704	139.909	27.2062	26.7099	21.5571	1.54244	1.507	1.13893	3.82462	3.65281	2.18499	25.5002	19.5838	0	1958.13	1922.42	1551.54	58.456	57.1126	43.1636	401.434	383.4	229.338
	1	2	55	17109	IL	AA	0	0	0.0233333	0.189274	0.252539	0.271567	0	52.7759	16.5042	196.561	203.101	102.242	0	196.561	203.101	102.242	204.531	205.107	183.092	147.636	148.052	132.161	4.54056	4.69163	2.36179	0.972976	1.00535	0.506097	3.80052	3.95726	1.76708	53.3686	59.1525	0	291.363	301.057	151.553	34.4009	35.5455	17.8937	398.904	415.356	185.473
	2	2	55	17109	IL	AA	1	0	0.0233333	0.189274	0.160179	0.18196	0	52.7759	16.5042	81.5173	88.0574	0	115.044	196.561	203.101	115.044	204.531	205.107	187.958	147.636	148.052	135.673	23.4401	23.5912	21.5571	1.54244	1.57482	1.13893	3.84968	4.00642	2.18499	33.8504	39.6344	0	1504.13	1513.82	1383.29	54.5351	55.6797	40.2684	404.064	420.516	229.338
	3	2	55	17109	IL	Urea	0	0	0.17	0.189274	0.117144	0.104671	0	52.7759	16.5042	196.561	192.36	0	0	196.561	192.36	0	204.531	204.117	110.867	147.636	147.337	80.0272	33.0812	32.3742	0	0.972976	0.952183	0	3.87259	3.77061	0	24.7558	21.6836	0	2122.78	2077.42	0	34.4009	33.6657	0	406.469	395.765	0
	4	2	55	17109	IL	Urea	1	0	0.17	0.189274	0.104029	0.0912917	0	52.7759	16.5042	81.5173	77.3165	0	115.044	196.561	192.36	115.044	204.531	204.117	187.958	147.636	147.337	135.673	35.2764	34.5694	21.5571	1.54244	1.52165	1.13893	3.87957	3.77759	2.18499	21.9842	18.9119	0	2263.65	2218.28	1383.29	54.5351	53.7999	40.2684	407.201	396.498	229.338
	5	2	55	17109	IL	UAN	0	0	0.07	0.189274	0.209458	0.182677	0	52.7759	16.5042	196.561	187.799	65.031	0	196.561	187.799	65.031	204.531	203.627	163.757	147.636	146.984	118.204	13.6217	13.0145	4.50665	0.972976	0.929606	0.321904	3.82345	3.61316	1.1543	44.2645	37.0163	0	874.088	835.126	289.187	34.4009	32.8675	11.3813	401.311	379.239	121.156
	6	2	55	17109	IL	UAN	1	0	0.07	0.189274	0.142313	0.11265	0	52.7759	16.5042	81.5173	72.7557	0	115.044	196.561	187.799	115.044	204.531	203.627	187.958	147.636	146.984	135.673	27.2062	26.599	21.5571	1.54244	1.49907	1.13893	3.85919	3.6489	2.18499	30.0748	22.8265	0	1745.79	1706.83	1383.29	54.5351	53.0017	40.2684	405.062	382.99	229.338
	1	2	57	17113	IL	AA	0	0	0.0233333	0.189274	0.229603	0.253493	0	64.0947	18.136	196.561	204.553	100.561	0	196.561	204.553	100.561	211.296	212.013	188.424	152.52	153.037	136.01	4.54056	4.72518	2.32296	0.972976	1.01254	0.497778	3.76389	3.95537	1.73803	48.5216	55.581	0	353.851	368.238	181.031	37.8023	39.3393	19.3397	395.06	415.157	182.425
	2	2	57	17113	IL	AA	1	0	0.0233333	0.189274	0.137243	0.164475	0	64.0947	18.136	81.5173	89.5094	0	115.044	196.561	204.553	115.044	211.296	212.013	194.175	152.52	153.037	140.161	23.4401	23.6247	21.5571	1.54244	1.582	1.13893	3.81305	4.00453	2.18499	29.0034	36.0628	0	1826.71	1841.1	1679.97	59.9273	61.4643	44.25	400.22	420.317	229.338
	3	2	57	17113	IL	Urea	0	0	0.17	0.189274	0.0942084	0.0863565	0	64.0947	18.136	196.561	193.986	0	0	196.561	193.986	0	211.296	211.039	114.535	152.52	152.334	82.6743	33.0812	32.6479	0	0.972976	0.960232	0	3.83596	3.77348	0	19.9089	18.0289	0	2578.05	2544.29	0	37.8023	37.3071	0	402.624	396.067	0
	4	2	57	17113	IL	Urea	1	0	0.17	0.189274	0.0810929	0.0730805	0	64.0947	18.136	81.5173	78.9427	0	115.044	196.561	193.986	115.044	211.296	211.039	194.175	152.52	152.334	140.161	35.2764	34.8431	21.5571	1.54244	1.5297	1.13893	3.84294	3.78046	2.18499	17.1372	15.2572	0	2749.13	2715.36	1679.97	59.9273	59.4321	44.25	403.357	396.799	229.338
	5	2	57	17113	IL	UAN	0	0	0.07	0.189274	0.186523	0.164348	0	64.0947	18.136	196.561	189.493	58.2742	0	196.561	189.493	58.2742	211.296	210.556	164.592	152.52	151.985	118.807	13.6217	13.1319	4.0384	0.972976	0.93799	0.288457	3.78682	3.61724	1.03437	39.4176	33.5786	0	1061.55	1023.38	314.717	37.8023	36.443	11.2072	397.466	379.667	108.568
	6	2	57	17113	IL	UAN	1	0	0.07	0.189274	0.119377	0.0948976	0	64.0947	18.136	81.5173	74.4493	0	115.044	196.561	189.493	115.044	211.296	210.556	194.175	152.52	151.985	140.161	27.2062	26.7164	21.5571	1.54244	1.50746	1.13893	3.82256	3.65298	2.18499	25.2278	19.3888	0	2120.21	2082.04	1679.97	59.9273	58.568	44.25	401.218	383.419	229.338
	1	2	58	17115	IL	AA	0	0	0.0233333	0.189274	0.209224	0.237448	0	63.9803	18.503	196.561	205.784	102.763	0	196.561	205.784	102.763	217.308	218.147	194.757	156.859	157.465	140.581	4.54056	4.75362	2.37383	0.972976	1.01863	0.508678	3.73135	3.95226	1.77609	44.215	52.3532	0	353.219	369.794	184.665	38.5672	40.3769	20.1631	391.644	414.831	186.419
	2	2	58	17115	IL	AA	1	0	0.0233333	0.189274	0.116865	0.148923	0	63.9803	18.503	81.5173	90.7408	0	115.044	196.561	205.784	115.044	217.308	218.147	199.699	156.859	157.465	144.148	23.4401	23.6532	21.5571	1.54244	1.5881	1.13893	3.78051	4.00142	2.18499	24.6968	32.835	0	1823.45	1840.03	1676.97	61.1399	62.9496	45.1454	396.804	419.991	229.338
	3	2	58	17115	IL	Urea	0	0	0.17	0.189274	0.0738296	0.0701067	0	63.9803	18.503	196.561	195.368	0	0	196.561	195.368	0	217.308	217.187	117.793	156.859	156.771	85.0264	33.0812	32.8805	0	0.972976	0.967072	0	3.80342	3.77448	0	15.6023	14.7325	0	2573.45	2557.84	0	38.5672	38.3332	0	399.208	396.171	0
	4	2	58	17115	IL	Urea	1	0	0.17	0.189274	0.0607142	0.0569174	0	63.9803	18.503	81.5173	80.3246	0	115.044	196.561	195.368	115.044	217.308	217.187	199.699	156.859	156.771	144.148	35.2764	35.0757	21.5571	1.54244	1.53654	1.13893	3.8104	3.78146	2.18499	12.8306	11.9609	0	2744.23	2728.61	1676.97	61.1399	60.9058	45.1454	399.941	396.904	229.338
	5	2	58	17115	IL	UAN	0	0	0.07	0.189274	0.166144	0.148085	0	63.9803	18.503	196.561	190.933	61.2367	0	196.561	190.933	61.2367	217.308	216.71	171.379	156.859	156.427	123.706	13.6217	13.2317	4.24371	0.972976	0.945119	0.303122	3.75428	3.6193	1.08695	35.111	30.4675	0	1059.66	1029.32	330.127	38.5672	37.463	12.0153	394.051	379.883	114.087
	6	2	58	17115	IL	UAN	1	0	0.07	0.189274	0.0989986	0.0791171	0	63.9803	18.503	81.5173	75.8896	0	115.044	196.561	190.933	115.044	217.308	216.71	199.699	156.859	156.427	144.148	27.2062	26.8162	21.5571	1.54244	1.51459	1.13893	3.79002	3.65504	2.18499	20.9212	16.2778	0	2116.43	2086.09	1676.97	61.1399	60.0357	45.1454	397.802	383.635	229.338
	1	2	59	17117	IL	AA	0	0	0.0233333	0.189274	0.300145	0.30914	0	53.1943	17.1358	196.561	199.839	96.3396	0	196.561	199.839	96.3396	190.488	190.766	168.167	137.499	137.7	121.388	4.54056	4.61628	2.22544	0.972976	0.989204	0.476881	3.87654	3.95517	1.66507	63.4292	66.336	0	293.672	298.57	143.937	35.7174	36.3131	17.506	406.884	415.136	174.766
	2	2	59	17117	IL	AA	1	0	0.0233333	0.189274	0.207786	0.218181	0	53.1943	17.1358	81.5173	84.7956	0	115.044	196.561	199.839	115.044	190.488	190.766	175.052	137.499	137.7	126.358	23.4401	23.5158	21.5571	1.54244	1.55867	1.13893	3.92571	4.00433	2.18499	43.9111	46.8178	0	1516.05	1520.95	1394.26	56.6221	57.2178	41.8095	412.044	420.296	229.338
	3	2	59	17117	IL	Urea	0	0	0.17	0.189274	0.164751	0.142783	0	53.1943	17.1358	196.561	188.719	0	0	196.561	188.719	0	190.488	189.741	103.255	137.499	136.96	74.5325	33.0812	31.7614	0	0.972976	0.93416	0	3.94861	3.7581	0	34.8165	29.0629	0	2139.61	2054.26	0	35.7174	34.2925	0	414.448	394.452	0
	4	2	59	17117	IL	Urea	1	0	0.17	0.189274	0.151635	0.129166	0	53.1943	17.1358	81.5173	73.6756	0	115.044	196.561	188.719	115.044	190.488	189.741	175.052	137.499	136.96	126.358	35.2764	33.9567	21.5571	1.54244	1.50363	1.13893	3.95559	3.76509	2.18499	32.0449	26.2912	0	2281.6	2196.24	1394.26	56.6221	55.1972	41.8095	415.181	395.185	229.338
	5	2	59	17117	IL	UAN	0	0	0.07	0.189274	0.257065	0.220813	0	53.1943	17.1358	196.561	184.012	57.3133	0	196.561	184.012	57.3133	190.488	189.235	147.773	137.499	136.595	106.666	13.6217	12.7521	3.97181	0.972976	0.910862	0.283701	3.89947	3.59806	1.01731	54.3252	43.9139	0	881.017	824.773	256.887	35.7174	33.4372	10.4145	409.291	377.654	106.777
	6	2	59	17117	IL	UAN	1	0	0.07	0.189274	0.18992	0.149462	0	53.1943	17.1358	81.5173	68.9688	0	115.044	196.561	184.012	115.044	190.488	189.235	175.052	137.499	136.595	126.358	27.2062	26.3366	21.5571	1.54244	1.48033	1.13893	3.93522	3.63381	2.18499	40.1355	29.7242	0	1759.63	1703.39	1394.26	56.6221	54.3419	41.8095	413.042	381.406	229.338
	1	2	62	17123	IL	AA	0	0	0.0233333	0.189274	0.240205	0.261846	0	71.8775	17.8998	196.561	203.891	96.7192	0	196.561	203.891	96.7192	208.169	208.821	183.947	150.262	150.733	132.778	4.54056	4.70988	2.23421	0.972976	1.00926	0.47876	3.78082	3.95646	1.67163	50.7622	57.2404	0	396.818	411.615	195.257	37.31	38.7013	18.3586	396.837	415.272	175.455
	2	2	62	17123	IL	AA	1	0	0.0233333	0.189274	0.147846	0.17256	0	71.8775	17.8998	81.5173	88.8472	0	115.044	196.561	203.891	115.044	208.169	208.821	191.301	150.262	150.733	138.086	23.4401	23.6094	21.5571	1.54244	1.57873	1.13893	3.82998	4.00562	2.18499	31.244	37.7222	0	2048.53	2063.32	1883.96	59.1468	60.5381	43.6737	401.997	420.432	229.338
	3	2	62	17123	IL	Urea	0	0	0.17	0.189274	0.104811	0.0948193	0	71.8775	17.8998	196.561	193.244	0	0	196.561	193.244	0	208.169	207.839	112.839	150.262	150.024	81.4506	33.0812	32.523	0	0.972976	0.956559	0	3.85289	3.77239	0	22.1495	19.7259	0	2891.1	2842.32	0	37.31	36.6804	0	404.401	395.952	0
	4	2	62	17123	IL	Urea	1	0	0.17	0.189274	0.0916955	0.0814963	0	71.8775	17.8998	81.5173	78.2006	0	115.044	196.561	193.244	115.044	208.169	207.839	191.301	150.262	150.024	138.086	35.2764	34.7182	21.5571	1.54244	1.52602	1.13893	3.85987	3.77937	2.18499	19.3778	16.9542	0	3082.95	3034.17	1883.96	59.1468	58.5173	43.6737	405.134	396.685	229.338
	5	2	62	17123	IL	UAN	0	0	0.07	0.189274	0.197125	0.172818	0	71.8775	17.8998	196.561	188.72	49.8068	0	196.561	188.72	49.8068	208.169	207.353	156.077	150.262	149.673	112.66	13.6217	13.0783	3.45161	0.972976	0.934163	0.246544	3.80375	3.61559	0.884071	41.6582	35.1764	0	1190.45	1142.97	301.65	37.31	35.8216	9.45402	399.244	379.495	92.7925
	6	2	62	17123	IL	UAN	1	0	0.07	0.189274	0.12998	0.103105	0	71.8775	17.8998	81.5173	73.6763	0	115.044	196.561	188.72	115.044	208.169	207.353	191.301	150.262	149.673	138.086	27.2062	26.6628	21.5571	1.54244	1.50363	1.13893	3.83949	3.65134	2.18499	27.4684	20.9867	0	2377.66	2330.17	1883.96	59.1468	57.6585	43.6737	402.995	383.246	229.338
	1	2	63	17125	IL	AA	0	0	0.0233333	0.189274	0.308134	0.315453	0	57.4935	17.2839	196.561	199.256	93.7153	0	196.561	199.256	93.7153	188.131	188.359	164.997	135.798	135.963	119.099	4.54056	4.60281	2.16482	0.972976	0.986317	0.463891	3.8893	3.95394	1.61971	65.1174	67.5081	0	317.407	321.759	151.332	36.0261	36.52	17.1763	408.223	415.008	170.006
	2	2	63	17125	IL	AA	1	0	0.0233333	0.189274	0.215774	0.224248	0	57.4935	17.2839	81.5173	84.2124	0	115.044	196.561	199.256	115.044	188.131	188.359	172.887	135.798	135.963	124.795	23.4401	23.5024	21.5571	1.54244	1.55578	1.13893	3.93846	4.00311	2.18499	45.5992	47.9899	0	1638.58	1642.93	1506.94	57.1115	57.6055	42.1709	413.383	420.168	229.338
	3	2	63	17125	IL	Urea	0	0	0.17	0.189274	0.172739	0.149192	0	57.4935	17.2839	196.561	188.07	0	0	196.561	188.07	0	188.131	187.328	101.978	135.798	135.218	73.6105	33.0812	31.6522	0	0.972976	0.930947	0	3.96137	3.75506	0	36.5047	30.2712	0	2312.54	2212.64	0	36.0261	34.4699	0	415.787	394.133	0
	4	2	63	17125	IL	Urea	1	0	0.17	0.189274	0.159624	0.135532	0	57.4935	17.2839	81.5173	73.0264	0	115.044	196.561	188.07	115.044	188.131	187.328	172.887	135.798	135.218	124.795	35.2764	33.8474	21.5571	1.54244	1.50041	1.13893	3.96835	3.76204	2.18499	33.733	27.4996	0	2465.99	2366.1	1506.94	57.1115	55.5553	42.1709	416.52	394.866	229.338
	5	2	63	17125	IL	UAN	0	0	0.07	0.189274	0.265054	0.227225	0	57.4935	17.2839	196.561	183.338	51.7495	0	196.561	183.338	51.7495	188.131	186.819	142.351	135.798	134.851	102.753	13.6217	12.7053	3.58624	0.972976	0.907523	0.25616	3.91223	3.59458	0.918554	56.0133	45.037	0	952.221	888.164	250.696	36.0261	33.6025	9.48476	410.629	377.289	96.4118
	6	2	63	17125	IL	UAN	1	0	0.07	0.189274	0.197908	0.155633	0	57.4935	17.2839	81.5173	68.2943	0	115.044	196.561	183.338	115.044	188.131	186.819	172.887	135.798	134.851	124.795	27.2062	26.2898	21.5571	1.54244	1.47699	1.13893	3.94797	3.63032	2.18499	41.8236	30.8472	0	1901.85	1837.79	1506.94	57.1115	54.688	42.1709	414.381	381.04	229.338
	1	2	65	17129	IL	AA	0	0	0.0233333	0.189274	0.235323	0.257999	0	57.8687	17.4704	196.561	204.198	102.206	0	196.561	204.198	102.206	209.609	210.291	187.622	151.302	151.794	135.431	4.54056	4.71697	2.36095	0.972976	1.01078	0.505918	3.77302	3.956	1.76645	49.7304	56.478	0	319.479	331.891	166.119	36.4148	37.8296	18.9346	396.018	415.224	185.408
	2	2	65	17129	IL	AA	1	0	0.0233333	0.189274	0.142964	0.168837	0	57.8687	17.4704	81.5173	89.1541	0	115.044	196.561	204.198	115.044	209.609	210.291	192.624	151.302	151.794	139.042	23.4401	23.6165	21.5571	1.54244	1.58024	1.13893	3.82219	4.00517	2.18499	30.2122	36.9598	0	1649.27	1661.68	1516.78	57.7277	59.1425	42.6258	401.179	420.384	229.338
	3	2	65	17129	IL	Urea	0	0	0.17	0.189274	0.0999284	0.0909214	0	57.8687	17.4704	196.561	193.588	0	0	196.561	193.588	0	209.609	209.313	113.62	151.302	151.088	82.0141	33.0812	32.5809	0	0.972976	0.958261	0	3.8451	3.77294	0	21.1177	18.946	0	2327.63	2292.43	0	36.4148	35.864	0	403.583	396.01	0
	4	2	65	17129	IL	Urea	1	0	0.17	0.189274	0.086813	0.0776203	0	57.8687	17.4704	81.5173	78.5444	0	115.044	196.561	193.588	115.044	209.609	209.313	192.624	151.302	151.088	139.042	35.2764	34.7761	21.5571	1.54244	1.52773	1.13893	3.85208	3.77993	2.18499	18.3461	16.1743	0	2482.09	2446.88	1516.78	57.7277	57.1769	42.6258	404.316	396.743	229.338
	5	2	65	17129	IL	UAN	0	0	0.07	0.189274	0.192243	0.168917	0	57.8687	17.4704	196.561	189.078	62.8948	0	196.561	189.078	62.8948	209.609	208.828	166.418	151.302	150.738	120.125	13.6217	13.1031	4.35861	0.972976	0.935936	0.311329	3.79596	3.6164	1.11638	40.6264	34.4424	0	958.436	921.949	306.677	36.4148	35.0285	11.6519	398.425	379.579	117.176
	6	2	65	17129	IL	UAN	1	0	0.07	0.189274	0.125097	0.0993258	0	57.8687	17.4704	81.5173	74.0343	0	115.044	196.561	189.078	115.044	209.609	208.828	192.624	151.302	150.738	139.042	27.2062	26.6876	21.5571	1.54244	1.5054	1.13893	3.8317	3.65215	2.18499	26.4366	20.2527	0	1914.26	1877.77	1516.78	57.7277	56.3414	42.6258	402.177	383.331	229.338
	1	2	68	17135	IL	AA	0	0	0.0233333	0.189274	0.275606	0.289763	0	50.7197	16.8733	196.561	201.565	100.276	0	196.561	201.565	100.276	197.726	198.159	176.207	142.724	143.037	127.191	4.54056	4.65614	2.31637	0.972976	0.997744	0.496365	3.83735	3.95731	1.7331	58.2434	62.6741	0	280.011	287.139	142.848	35.1703	36.0656	17.9422	402.77	415.362	181.907
	2	2	68	17135	IL	AA	1	0	0.0233333	0.189274	0.183247	0.199524	0	50.7197	16.8733	81.5173	86.5209	0	115.044	196.561	201.565	115.044	197.726	198.159	181.704	142.724	143.037	131.159	23.4401	23.5557	21.5571	1.54244	1.56721	1.13893	3.88652	4.00648	2.18499	38.7253	43.1559	0	1445.52	1452.65	1329.4	55.7548	56.6501	41.1691	407.931	420.522	229.338
	3	2	68	17135	IL	Urea	0	0	0.17	0.189274	0.140212	0.123121	0	50.7197	16.8733	196.561	190.643	0	0	196.561	190.643	0	197.726	197.153	107.179	142.724	142.31	77.3647	33.0812	32.0852	0	0.972976	0.943683	0	3.90943	3.76571	0	29.6307	25.2958	0	2040.08	1978.66	0	35.1703	34.1114	0	410.335	395.25	0
	4	2	68	17135	IL	Urea	1	0	0.17	0.189274	0.127096	0.109631	0	50.7197	16.8733	81.5173	75.5994	0	115.044	196.561	190.643	115.044	197.726	197.153	181.704	142.724	142.31	131.159	35.2764	34.2804	21.5571	1.54244	1.51315	1.13893	3.91641	3.77269	2.18499	26.8591	22.5241	0	2175.45	2114.03	1329.4	55.7548	54.696	41.1691	411.068	395.983	229.338
	5	2	68	17135	IL	UAN	0	0	0.07	0.189274	0.232526	0.201139	0	50.7197	16.8733	196.561	186.012	63.4968	0	196.561	186.012	63.4968	197.726	196.655	157.36	142.724	141.951	113.587	13.6217	12.8907	4.40033	0.972976	0.920762	0.314309	3.86029	3.60702	1.12707	49.1394	40.4006	0	840.032	794.952	271.363	35.1703	33.2829	11.3614	405.177	378.594	118.298
	6	2	68	17135	IL	UAN	1	0	0.07	0.189274	0.165381	0.130494	0	50.7197	16.8733	81.5173	70.9688	0	115.044	196.561	186.012	115.044	197.726	196.655	181.704	142.724	141.951	131.159	27.2062	26.4752	21.5571	1.54244	1.49023	1.13893	3.89603	3.64276	2.18499	34.9496	26.2109	0	1677.77	1632.69	1329.4	55.7548	53.8674	41.1691	408.929	382.346	229.338
	1	2	69	17137	IL	AA	0	0	0.0233333	0.189274	0.249165	0.268907	0	54.2309	17.2746	196.561	203.319	101.99	0	196.561	203.319	101.99	205.526	206.123	183.878	148.354	148.785	132.728	4.54056	4.69667	2.35596	0.972976	1.00643	0.504848	3.79513	3.95709	1.76272	52.6556	58.6314	0	299.395	309.689	155.347	36.0067	37.2447	18.6828	398.338	415.338	185.016
	2	2	69	17137	IL	AA	1	0	0.0233333	0.189274	0.156805	0.179389	0	54.2309	17.2746	81.5173	88.2756	0	115.044	196.561	203.319	115.044	205.526	206.123	188.872	148.354	148.785	136.333	23.4401	23.5962	21.5571	1.54244	1.5759	1.13893	3.84429	4.00626	2.18499	33.1374	39.1133	0	1545.59	1555.89	1421.43	57.0808	58.3188	42.1482	403.499	420.499	229.338
	3	2	69	17137	IL	Urea	0	0	0.17	0.189274	0.11377	0.101975	0	54.2309	17.2746	196.561	192.604	0	0	196.561	192.604	0	205.526	205.135	111.407	148.354	148.072	80.4165	33.0812	32.4153	0	0.972976	0.953391	0	3.8672	3.77115	0	24.0429	21.1498	0	2181.31	2137.4	0	36.0067	35.2819	0	405.903	395.822	0
	4	2	69	17137	IL	Urea	1	0	0.17	0.189274	0.100655	0.0886115	0	54.2309	17.2746	81.5173	77.5606	0	115.044	196.561	192.604	115.044	205.526	205.135	188.872	148.354	148.072	136.333	35.2764	34.6105	21.5571	1.54244	1.52286	1.13893	3.87418	3.77813	2.18499	21.2712	18.3782	0	2326.05	2282.15	1421.43	57.0808	56.356	42.1482	406.636	396.555	229.338
	5	2	69	17137	IL	UAN	0	0	0.07	0.189274	0.206085	0.179979	0	54.2309	17.2746	196.561	188.053	64.1357	0	196.561	188.053	64.1357	205.526	204.646	163.98	148.354	147.719	118.365	13.6217	13.0321	4.4446	0.972976	0.930865	0.317472	3.81806	3.61388	1.13841	43.5515	36.515	0	898.185	859.311	293.068	36.0067	34.4483	11.7486	400.745	379.315	119.488
	6	2	69	17137	IL	UAN	1	0	0.07	0.189274	0.138939	0.110039	0	54.2309	17.2746	81.5173	73.0098	0	115.044	196.561	188.053	115.044	205.526	204.646	188.872	148.354	147.719	136.333	27.2062	26.6166	21.5571	1.54244	1.50033	1.13893	3.8538	3.64962	2.18499	29.3618	22.3253	0	1793.92	1755.05	1421.43	57.0808	55.5224	42.1482	404.497	383.066	229.338
	1	2	70	17139	IL	AA	0	0	0.0233333	0.189274	0.237311	0.259565	0	56.5207	17.6841	196.561	204.073	102.437	0	196.561	204.073	102.437	209.023	209.692	187.195	150.878	151.362	135.122	4.54056	4.71409	2.3663	0.972976	1.01016	0.507064	3.7762	3.9562	1.77045	50.1505	56.7888	0	312.036	323.962	162.617	36.8603	38.269	19.2096	396.352	415.244	185.828
	2	2	70	17139	IL	AA	1	0	0.0233333	0.189274	0.144952	0.170353	0	56.5207	17.6841	81.5173	89.0295	0	115.044	196.561	204.073	115.044	209.023	209.692	192.085	150.878	151.362	138.653	23.4401	23.6136	21.5571	1.54244	1.57963	1.13893	3.82536	4.00536	2.18499	30.6324	37.2706	0	1610.85	1622.78	1481.45	58.4339	59.8427	43.1473	401.512	420.405	229.338
	3	2	70	17139	IL	Urea	0	0	0.17	0.189274	0.101916	0.0925084	0	56.5207	17.6841	196.561	193.448	0	0	196.561	193.448	0	209.023	208.713	113.302	150.878	150.655	81.7847	33.0812	32.5574	0	0.972976	0.95757	0	3.84827	3.77273	0	21.5378	19.2639	0	2273.41	2237.41	0	36.8603	36.2766	0	403.916	395.987	0
	4	2	70	17139	IL	Urea	1	0	0.17	0.189274	0.088801	0.0791984	0	56.5207	17.6841	81.5173	78.4048	0	115.044	196.561	193.448	115.044	209.023	208.713	192.085	150.878	150.655	138.653	35.2764	34.7526	21.5571	1.54244	1.52704	1.13893	3.85525	3.77971	2.18499	18.7662	16.4922	0	2424.27	2388.27	1481.45	58.4339	57.8503	43.1473	404.649	396.72	229.338
	5	2	70	17139	IL	UAN	0	0	0.07	0.189274	0.194231	0.170505	0	56.5207	17.6841	196.561	188.933	63.7601	0	196.561	188.933	63.7601	209.023	208.227	166.524	150.878	150.304	120.201	13.6217	13.093	4.41858	0.972976	0.935216	0.315613	3.79913	3.61608	1.13174	41.0465	34.7417	0	936.109	899.78	303.654	36.8603	35.4298	11.9567	398.758	379.546	118.788
	6	2	70	17139	IL	UAN	1	0	0.07	0.189274	0.127085	0.100865	0	56.5207	17.6841	81.5173	73.889	0	115.044	196.561	188.933	115.044	209.023	208.227	192.085	150.878	150.304	138.653	27.2062	26.6776	21.5571	1.54244	1.50468	1.13893	3.83487	3.65183	2.18499	26.8568	20.5519	0	1869.67	1833.34	1481.45	58.4339	57.0034	43.1473	402.51	383.298	229.338
	1	2	72	17143	IL	AA	0	0	0.0233333	0.189274	0.237389	0.259626	0	74.878	18.8559	196.561	204.068	95.8973	0	196.561	204.068	95.8973	209	209.669	184.308	150.862	151.345	133.039	4.54056	4.71398	2.21523	0.972976	1.01014	0.474691	3.77632	3.95621	1.65742	50.1669	56.8009	0	413.383	429.171	201.679	39.3028	40.8039	19.1749	396.365	415.245	173.964
	2	2	72	17143	IL	AA	1	0	0.0233333	0.189274	0.145029	0.170412	0	74.878	18.8559	81.5173	89.0246	0	115.044	196.561	204.068	115.044	209	209.669	192.064	150.862	151.345	138.637	23.4401	23.6135	21.5571	1.54244	1.5796	1.13893	3.82549	4.00537	2.18499	30.6488	37.2827	0	2134.04	2149.83	1962.6	62.306	63.8071	46.0065	401.525	420.405	229.338
	3	2	72	17143	IL	Urea	0	0	0.17	0.189274	0.101994	0.0925703	0	74.878	18.8559	196.561	193.443	0	0	196.561	193.443	0	209	208.689	113.29	150.862	150.638	81.7757	33.0812	32.5565	0	0.972976	0.957543	0	3.84839	3.77272	0	21.5542	19.2763	0	3011.79	2964.01	0	39.3028	38.6794	0	403.929	395.987	0
	4	2	72	17143	IL	Urea	1	0	0.17	0.189274	0.0888786	0.07926	0	74.878	18.8559	81.5173	78.3994	0	115.044	196.561	193.443	115.044	209	208.689	192.064	150.862	150.638	138.637	35.2764	34.7517	21.5571	1.54244	1.52701	1.13893	3.85538	3.7797	2.18499	18.7826	16.5046	0	3211.65	3163.87	1962.6	62.306	61.6826	46.0065	404.662	396.719	229.338
	5	2	72	17143	IL	UAN	0	0	0.07	0.189274	0.194309	0.170567	0	74.878	18.8559	196.561	188.927	47.4496	0	196.561	188.927	47.4496	209	208.204	154.918	150.862	150.287	111.824	13.6217	13.0926	3.28826	0.972976	0.935188	0.234876	3.79925	3.61607	0.842231	41.0629	34.7533	0	1240.15	1191.98	299.371	39.3028	37.7764	9.48766	398.771	379.545	88.401
	6	2	72	17143	IL	UAN	1	0	0.07	0.189274	0.127163	0.100925	0	74.878	18.8559	81.5173	73.8833	0	115.044	196.561	188.927	115.044	209	208.204	192.064	150.862	150.287	138.637	27.2062	26.6772	21.5571	1.54244	1.50465	1.13893	3.835	3.65181	2.18499	26.8732	20.5636	0	2476.91	2428.75	1962.6	62.306	60.7796	46.0065	402.523	383.296	229.338
	1	2	74	17147	IL	AA	0	0	0.0233333	0.189274	0.213024	0.240438	0	58.3353	17.7221	196.561	205.559	104.426	0	196.561	205.559	104.426	216.187	217.003	194.465	156.05	156.639	140.37	4.54056	4.74841	2.41224	0.972976	1.01752	0.516908	3.73741	3.95293	1.80483	45.0179	52.9587	0	322.055	336.797	171.096	36.9396	38.6306	19.6247	392.281	414.902	189.435
	2	2	74	17147	IL	AA	1	0	0.0233333	0.189274	0.120664	0.151824	0	58.3353	17.7221	81.5173	90.5153	0	115.044	196.561	205.559	115.044	216.187	217.003	198.669	156.05	156.639	143.405	23.4401	23.648	21.5571	1.54244	1.58698	1.13893	3.78658	4.0021	2.18499	25.4997	33.4405	0	1662.57	1677.31	1529.01	58.5597	60.2506	43.2402	397.441	420.062	229.338
	3	2	74	17147	IL	Urea	0	0	0.17	0.189274	0.0776289	0.0731346	0	58.3353	17.7221	196.561	195.115	0	0	196.561	195.115	0	216.187	216.041	117.186	156.05	155.944	84.5879	33.0812	32.8378	0	0.972976	0.965819	0	3.80948	3.7744	0	16.4052	15.3505	0	2346.4	2329.14	0	36.9396	36.6678	0	399.845	396.163	0
	4	2	74	17147	IL	Urea	1	0	0.17	0.189274	0.0645135	0.0599295	0	58.3353	17.7221	81.5173	80.0713	0	115.044	196.561	195.115	115.044	216.187	216.041	198.669	156.05	155.944	143.405	35.2764	35.033	21.5571	1.54244	1.53528	1.13893	3.81647	3.78138	2.18499	13.6335	12.5788	0	2502.1	2484.84	1529.01	58.5597	58.2879	43.2402	400.578	396.896	229.338
	5	2	74	17147	IL	UAN	0	0	0.07	0.189274	0.169943	0.151116	0	58.3353	17.7221	196.561	190.669	65.5292	0	196.561	190.669	65.5292	216.187	215.563	173.423	156.05	155.599	125.181	13.6217	13.2134	4.54117	0.972976	0.943812	0.324369	3.76034	3.61902	1.16314	35.9139	31.0514	0	966.164	937.203	322.098	36.9396	35.8323	12.3149	394.688	379.854	122.084
	6	2	74	17147	IL	UAN	1	0	0.07	0.189274	0.102798	0.0820596	0	58.3353	17.7221	81.5173	75.6255	0	115.044	196.561	190.669	115.044	216.187	215.563	198.669	156.05	155.599	143.405	27.2062	26.7979	21.5571	1.54244	1.51328	1.13893	3.79609	3.65476	2.18499	21.7241	16.8617	0	1929.69	1900.73	1529.01	58.5597	57.4524	43.2402	398.439	383.606	229.338
	1	2	75	17149	IL	AA	0	0	0.0233333	0.189274	0.347886	0.346909	0	48.8579	16.453	196.561	196.182	91.8341	0	196.561	196.182	91.8341	176.405	176.374	153.96	127.334	127.312	111.132	4.54056	4.5318	2.12137	0.972976	0.9711	0.454579	3.95278	3.94368	1.5872	73.5183	73.1813	0	269.732	269.212	126.02	34.2942	34.2281	16.0224	414.886	413.931	166.593
	2	2	75	17149	IL	AA	1	0	0.0233333	0.189274	0.255527	0.254385	0	48.8579	16.453	81.5173	81.1382	0	115.044	196.561	196.182	115.044	176.405	176.374	162.111	127.334	127.312	117.016	23.4401	23.4313	21.5571	1.54244	1.54057	1.13893	4.00194	3.99285	2.18499	54.0001	53.6631	0	1392.46	1391.94	1280.6	54.366	54.2999	40.1436	420.046	419.091	229.338
	3	2	75	17149	IL	Urea	0	0	0.17	0.189274	0.212492	0.181151	0	48.8579	16.453	196.561	184.656	0	0	196.561	184.656	0	176.405	175.312	95.6216	127.334	126.545	69.0223	33.0812	31.0777	0	0.972976	0.914049	0	4.02485	3.73542	0	44.9056	36.1421	0	1965.19	1846.17	0	34.2942	32.2172	0	422.45	392.072	0
	4	2	75	17149	IL	Urea	1	0	0.17	0.189274	0.199376	0.167259	0	48.8579	16.453	81.5173	69.6128	0	115.044	196.561	184.656	115.044	176.405	175.312	162.111	127.334	126.545	117.016	35.2764	33.2729	21.5571	1.54244	1.48352	1.13893	4.03183	3.7424	2.18499	42.1339	33.3704	0	2095.6	1976.58	1280.6	54.366	52.289	40.1436	423.183	392.804	229.338
	5	2	75	17149	IL	UAN	0	0	0.07	0.189274	0.304806	0.259195	0	48.8579	16.453	196.561	179.795	53.3701	0	196.561	179.795	53.3701	176.405	174.789	134.477	127.334	126.168	97.0693	13.6217	12.4598	3.69855	0.972976	0.889984	0.264182	3.97571	3.57268	0.94732	64.4142	50.4622	0	809.196	740.173	219.713	34.2942	31.369	9.31155	417.293	374.99	99.4311
	6	2	75	17149	IL	UAN	1	0	0.07	0.189274	0.237661	0.186311	0	48.8579	16.453	81.5173	64.751	0	115.044	196.561	179.795	115.044	176.405	174.789	162.111	127.334	126.168	117.016	27.2062	26.0443	21.5571	1.54244	1.45945	1.13893	4.01146	3.60842	2.18499	50.2245	36.2724	0	1616.19	1547.16	1280.6	54.366	51.4408	40.1436	421.044	378.742	229.338
	1	2	84	17167	IL	AA	0	0	0.0233333	0.189274	0.220622	0.24642	0	67.0775	18.9685	196.561	205.102	100.409	0	196.561	205.102	100.409	213.946	214.716	190.72	154.432	154.988	137.667	4.54056	4.73786	2.31945	0.972976	1.01526	0.497025	3.74955	3.95416	1.73541	46.6236	54.1645	0	370.318	386.41	189.17	39.5374	41.2555	20.1969	393.554	415.03	182.149
	2	2	84	17167	IL	AA	1	0	0.0233333	0.189274	0.128262	0.157623	0	67.0775	18.9685	81.5173	90.0587	0	115.044	196.561	205.102	115.044	213.946	214.716	196.61	154.432	154.988	141.918	23.4401	23.6374	21.5571	1.54244	1.58472	1.13893	3.79871	4.00332	2.18499	27.1054	34.6463	0	1911.73	1927.82	1758.15	62.6779	64.396	46.2811	398.714	420.19	229.338
	3	2	84	17167	IL	Urea	0	0	0.17	0.189274	0.085227	0.0791923	0	67.0775	18.9685	196.561	194.602	0	0	196.561	194.602	0	213.946	213.748	115.971	154.432	154.29	83.7109	33.0812	32.7516	0	0.972976	0.963282	0	3.82162	3.7741	0	18.0109	16.5816	0	2698.03	2671.15	0	39.5374	39.1434	0	401.119	396.131	0
	4	2	84	17167	IL	Urea	1	0	0.17	0.189274	0.0721116	0.0659551	0	67.0775	18.9685	81.5173	79.5588	0	115.044	196.561	194.602	115.044	213.946	213.748	196.61	154.432	154.29	141.918	35.2764	34.9468	21.5571	1.54244	1.53275	1.13893	3.8286	3.78108	2.18499	15.2392	13.81	0	2877.07	2850.19	1758.15	62.6779	62.284	46.2811	401.852	396.864	229.338
	5	2	84	17167	IL	UAN	0	0	0.07	0.189274	0.177542	0.157178	0	67.0775	18.9685	196.561	190.135	56.949	0	196.561	190.135	56.949	213.946	213.268	165.709	154.432	153.943	119.613	13.6217	13.1764	3.94656	0.972976	0.941168	0.281897	3.77248	3.61832	1.01084	37.5196	32.2138	0	1110.95	1074.64	321.874	39.5374	38.2448	11.455	395.961	379.781	106.099
	6	2	84	17167	IL	UAN	1	0	0.07	0.189274	0.110396	0.0879435	0	67.0775	18.9685	81.5173	75.0913	0	115.044	196.561	190.135	115.044	213.946	213.268	196.61	154.432	153.943	141.918	27.2062	26.7609	21.5571	1.54244	1.51063	1.13893	3.80822	3.65407	2.18499	23.3298	18.0241	0	2218.88	2182.56	1758.15	62.6779	61.3854	46.2811	399.713	383.533	229.338
	1	2	85	17169	IL	AA	0	0	0.0233333	0.189274	0.321021	0.325643	0	51.895	16.315	196.561	198.292	94.2837	0	196.561	198.292	94.2837	184.33	184.474	161.897	133.054	133.159	116.862	4.54056	4.58053	2.17795	0.972976	0.981543	0.466704	3.90988	3.9514	1.62954	67.8408	69.3771	0	286.499	289.022	137.424	34.0066	34.306	16.3118	410.383	414.741	171.037
	2	2	85	17169	IL	AA	1	0	0.0233333	0.189274	0.228661	0.234029	0	51.895	16.315	81.5173	83.2479	0	115.044	196.561	198.292	115.044	184.33	184.474	169.394	133.054	133.159	122.273	23.4401	23.4801	21.5571	1.54244	1.55101	1.13893	3.95904	4.00056	2.18499	48.3226	49.8589	0	1479.02	1481.54	1360.2	53.9101	54.2095	39.8069	415.543	419.901	229.338
	3	2	85	17169	IL	Urea	0	0	0.17	0.189274	0.185626	0.15954	0	51.895	16.315	196.561	186.998	0	0	196.561	186.998	0	184.33	183.433	99.9173	133.054	132.407	72.1231	33.0812	31.4717	0	0.972976	0.925638	0	3.98195	3.74954	0	39.2281	32.2011	0	2087.35	1985.79	0	34.0066	32.3521	0	417.947	393.553	0
	4	2	85	17169	IL	Urea	1	0	0.17	0.189274	0.172511	0.145808	0	51.895	16.315	81.5173	71.954	0	115.044	196.561	186.998	115.044	184.33	183.433	169.394	133.054	132.407	122.273	35.2764	33.6669	21.5571	1.54244	1.4951	1.13893	3.98893	3.75652	2.18499	36.4564	29.4294	0	2225.86	2124.31	1360.2	53.9101	52.2556	39.8069	418.68	394.286	229.338
	5	2	85	17169	IL	UAN	0	0	0.07	0.189274	0.277941	0.237577	0	51.895	16.315	196.561	182.224	55.1409	0	196.561	182.224	55.1409	184.33	182.92	141.642	133.054	132.037	102.241	13.6217	12.6281	3.82127	0.972976	0.902009	0.272948	3.93281	3.58833	0.978752	58.7367	46.8263	0	859.497	796.807	241.114	34.0066	31.5262	9.53983	412.79	376.633	102.73
	6	2	85	17169	IL	UAN	1	0	0.07	0.189274	0.210795	0.165585	0	51.895	16.315	81.5173	67.1805	0	115.044	196.561	182.224	115.044	184.33	182.92	169.394	133.054	132.037	122.273	27.2062	26.2127	21.5571	1.54244	1.47148	1.13893	3.96855	3.62407	2.18499	44.547	32.6366	0	1716.65	1653.96	1360.2	53.9101	51.4297	39.8069	416.541	380.384	229.338
	1	2	86	17171	IL	AA	0	0	0.0233333	0.189274	0.308816	0.315993	0	51.997	16.9246	196.561	199.206	95.7265	0	196.561	199.206	95.7265	187.93	188.153	165.658	135.653	135.814	119.576	4.54056	4.60165	2.21128	0.972976	0.986068	0.473846	3.89039	3.95383	1.65447	65.2616	67.6077	0	287.062	290.925	139.801	35.2772	35.7518	17.1802	408.337	414.996	173.654
	2	2	86	17171	IL	AA	1	0	0.0233333	0.189274	0.216456	0.224766	0	51.997	16.9246	81.5173	84.162	0	115.044	196.561	199.206	115.044	187.93	188.153	172.702	135.653	135.814	124.661	23.4401	23.5012	21.5571	1.54244	1.55553	1.13893	3.93955	4.00299	2.18499	45.7434	48.0895	0	1481.93	1485.79	1362.88	55.9243	56.399	41.2942	413.497	420.156	229.338
	3	2	86	17171	IL	Urea	0	0	0.17	0.189274	0.173421	0.14974	0	51.997	16.9246	196.561	188.014	0	0	196.561	188.014	0	187.93	187.122	101.869	135.653	135.07	73.5318	33.0812	31.6428	0	0.972976	0.930669	0	3.96246	3.75479	0	36.6488	30.374	0	2091.45	2000.51	0	35.2772	33.7433	0	415.902	394.104	0
	4	2	86	17171	IL	Urea	1	0	0.17	0.189274	0.160306	0.136076	0	51.997	16.9246	81.5173	72.9704	0	115.044	196.561	188.014	115.044	187.93	187.122	172.702	135.653	135.07	124.661	35.2764	33.838	21.5571	1.54244	1.50014	1.13893	3.96944	3.76177	2.18499	33.8772	27.6024	0	2230.24	2139.3	1362.88	55.9243	54.3904	41.2942	416.634	394.837	229.338
	5	2	86	17171	IL	UAN	0	0	0.07	0.189274	0.265736	0.227773	0	51.997	16.9246	196.561	183.28	57.0528	0	196.561	183.28	57.0528	187.93	186.613	145.624	135.653	134.702	105.116	13.6217	12.7013	3.95376	0.972976	0.907235	0.282411	3.91332	3.59427	1.01269	56.1575	45.1324	0	861.187	802.999	249.964	35.2772	32.8936	10.2394	410.744	377.256	106.292
	6	2	86	17171	IL	UAN	1	0	0.07	0.189274	0.19859	0.15616	0	51.997	16.9246	81.5173	68.2361	0	115.044	196.561	183.28	115.044	187.93	186.613	172.702	135.653	134.702	124.661	27.2062	26.2858	21.5571	1.54244	1.4767	1.13893	3.94906	3.63001	2.18499	41.9678	30.9427	0	1720.03	1661.84	1362.88	55.9243	53.5407	41.2942	414.495	381.007	229.338
	1	2	87	17173	IL	AA	0	0	0.0233333	0.189274	0.281889	0.294722	0	52.7877	17.153	196.561	201.132	98.723	0	196.561	201.132	98.723	195.873	196.267	173.92	141.387	141.671	125.54	4.54056	4.64615	2.2805	0.972976	0.995603	0.488679	3.84739	3.95699	1.70626	59.5712	63.6202	0	291.428	298.205	146.37	35.7533	36.5848	17.9572	403.824	415.327	179.09
	2	2	87	17173	IL	AA	1	0	0.0233333	0.189274	0.18953	0.204304	0	52.7877	17.153	81.5173	86.0884	0	115.044	196.561	201.132	115.044	195.873	196.267	180.001	141.387	141.671	129.93	23.4401	23.5457	21.5571	1.54244	1.56507	1.13893	3.89655	4.00615	2.18499	40.053	44.102	0	1504.46	1511.24	1383.6	56.6791	57.5106	41.8516	408.984	420.488	229.338
	3	2	87	17173	IL	Urea	0	0	0.17	0.189274	0.146495	0.128152	0	52.7877	17.153	196.561	190.16	0	0	196.561	190.16	0	195.873	195.255	106.174	141.387	140.941	76.6396	33.0812	32.004	0	0.972976	0.941293	0	3.91946	3.764	0	30.9585	26.268	0	2123.26	2054.12	0	35.7533	34.5891	0	411.388	395.072	0
	4	2	87	17173	IL	Urea	1	0	0.17	0.189274	0.133379	0.11463	0	52.7877	17.153	81.5173	75.1167	0	115.044	196.561	190.16	115.044	195.873	195.255	180.001	141.387	140.941	129.93	35.2764	34.1992	21.5571	1.54244	1.51076	1.13893	3.92644	3.77099	2.18499	28.1868	23.4963	0	2264.15	2195.02	1383.6	56.6791	55.5149	41.8516	412.121	395.804	229.338
	5	2	87	17173	IL	UAN	0	0	0.07	0.189274	0.238809	0.206173	0	52.7877	17.153	196.561	185.51	60.6058	0	196.561	185.51	60.6058	195.873	194.756	154.075	141.387	140.58	111.216	13.6217	12.8559	4.19998	0.972976	0.918277	0.299999	3.87032	3.60497	1.07575	50.4671	41.309	0	874.283	825.132	269.569	35.7533	33.7433	11.0239	406.23	378.379	112.912
	6	2	87	17173	IL	UAN	1	0	0.07	0.189274	0.171664	0.135352	0	52.7877	17.153	81.5173	70.4668	0	115.044	196.561	185.51	115.044	195.873	194.756	180.001	141.387	140.58	129.93	27.2062	26.4404	21.5571	1.54244	1.48774	1.13893	3.90606	3.64071	2.18499	36.2774	27.1192	0	1746.18	1697.03	1383.6	56.6791	54.6691	41.8516	409.982	382.131	229.338
	1	2	90	17179	IL	AA	0	0	0.0233333	0.189274	0.229016	0.253031	0	69.0498	18.9468	196.561	204.589	98.8112	0	196.561	204.589	98.8112	211.469	212.189	187.808	152.645	153.164	135.565	4.54056	4.72601	2.28254	0.972976	1.01272	0.489115	3.76295	3.95529	1.70779	48.3976	55.4887	0	381.207	396.777	191.633	39.4923	41.1054	19.8528	394.961	415.15	179.25
	2	2	90	17179	IL	AA	1	0	0.0233333	0.189274	0.136656	0.164027	0	69.0498	18.9468	81.5173	89.5457	0	115.044	196.561	204.589	115.044	211.469	212.189	194.334	152.645	153.164	140.276	23.4401	23.6256	21.5571	1.54244	1.58218	1.13893	3.81212	4.00446	2.18499	28.8794	35.9706	0	1967.94	1983.51	1809.84	62.6065	64.2195	46.2283	400.121	420.31	229.338
	3	2	90	17179	IL	Urea	0	0	0.17	0.189274	0.0936213	0.0858881	0	69.0498	18.9468	196.561	194.027	0	0	196.561	194.027	0	211.469	211.216	114.629	152.645	152.461	82.7421	33.0812	32.6547	0	0.972976	0.960433	0	3.83502	3.77353	0	19.7848	17.9346	0	2777.36	2741.56	0	39.4923	38.9832	0	402.526	396.072	0
	4	2	90	17179	IL	Urea	1	0	0.17	0.189274	0.0805059	0.0726147	0	69.0498	18.9468	81.5173	78.9834	0	115.044	196.561	194.027	115.044	211.469	211.216	194.334	152.645	152.461	140.276	35.2764	34.85	21.5571	1.54244	1.5299	1.13893	3.84201	3.78051	2.18499	17.0132	15.1629	0	2961.66	2925.86	1809.84	62.6065	62.0974	46.2283	403.259	396.804	229.338
	5	2	90	17179	IL	UAN	0	0	0.07	0.189274	0.185936	0.16388	0	69.0498	18.9468	196.561	189.535	53.9863	0	196.561	189.535	53.9863	211.469	210.733	161.658	152.645	152.113	116.689	13.6217	13.1348	3.74125	0.972976	0.9382	0.267232	3.78588	3.61732	0.958256	39.2935	33.4897	0	1143.62	1102.74	314.1	39.4923	38.0808	10.8467	397.368	379.676	100.579
	6	2	90	17179	IL	UAN	1	0	0.07	0.189274	0.11879	0.0944431	0	69.0498	18.9468	81.5173	74.4917	0	115.044	196.561	189.535	115.044	211.469	210.733	194.334	152.645	152.113	140.276	27.2062	26.7193	21.5571	1.54244	1.50767	1.13893	3.82163	3.65306	2.18499	25.1038	19.3	0	2284.12	2243.25	1809.84	62.6065	61.1949	46.2283	401.12	383.427	229.338
	1	2	92	17183	IL	AA	0	0	0.0233333	0.189274	0.279925	0.293172	0	62.5797	18.4116	196.561	201.268	95.2279	0	196.561	201.268	95.2279	196.452	196.858	172.955	141.805	142.098	124.844	4.54056	4.64929	2.19977	0.972976	0.996276	0.471378	3.84425	3.95711	1.64586	59.1561	63.3251	0	345.487	353.76	167.378	38.3766	39.2956	18.5923	403.494	415.34	172.75
	2	2	92	17183	IL	AA	1	0	0.0233333	0.189274	0.187566	0.20281	0	62.5797	18.4116	81.5173	86.2242	0	115.044	196.561	201.268	115.044	196.452	196.858	180.534	141.805	142.098	130.314	23.4401	23.5488	21.5571	1.54244	1.56574	1.13893	3.89341	4.00627	2.18499	39.638	43.8069	0	1783.54	1791.81	1640.26	60.8377	61.7567	44.9223	408.655	420.5	229.338
	3	2	92	17183	IL	Urea	0	0	0.17	0.189274	0.144531	0.126579	0	62.5797	18.4116	196.561	190.312	0	0	196.561	190.312	0	196.452	195.848	106.488	141.805	141.369	76.8662	33.0812	32.0295	0	0.972976	0.942044	0	3.91632	3.76455	0	30.5434	25.9646	0	2517.12	2437.1	0	38.3766	37.1565	0	411.059	395.129	0
	4	2	92	17183	IL	Urea	1	0	0.17	0.189274	0.131415	0.113067	0	62.5797	18.4116	81.5173	75.2683	0	115.044	196.561	190.312	115.044	196.452	195.848	180.534	141.805	141.369	130.314	35.2764	34.2247	21.5571	1.54244	1.51151	1.13893	3.9233	3.77154	2.18499	27.7718	23.193	0	2684.15	2604.13	1640.26	60.8377	59.6177	44.9223	411.792	395.862	229.338
	5	2	92	17183	IL	UAN	0	0	0.07	0.189274	0.236845	0.204599	0	62.5797	18.4116	196.561	185.668	51.6345	0	196.561	185.668	51.6345	196.452	195.349	148.567	141.805	141.009	107.24	13.6217	12.8668	3.57827	0.972976	0.919057	0.255591	3.86718	3.60563	0.916512	50.0521	41.0257	0	1036.46	979.024	272.267	38.3766	36.2499	10.0811	405.901	378.448	96.1975
	6	2	92	17183	IL	UAN	1	0	0.07	0.189274	0.1697	0.133834	0	62.5797	18.4116	81.5173	70.6245	0	115.044	196.561	185.668	115.044	196.452	195.349	180.534	141.805	141.009	130.314	27.2062	26.4513	21.5571	1.54244	1.48852	1.13893	3.90293	3.64137	2.18499	35.8623	26.8359	0	2070.1	2012.66	1640.26	60.8377	58.711	44.9223	409.653	382.2	229.338
	1	2	94	17187	IL	AA	0	0	0.0233333	0.189274	0.216129	0.242883	0	58.6189	17.3918	196.561	205.373	104.039	0	196.561	205.373	104.039	215.271	216.069	193.477	155.389	155.964	139.657	4.54056	4.74412	2.4033	0.972976	1.0166	0.514992	3.74237	3.95345	1.79814	45.6741	53.4523	0	323.62	338.129	171.291	36.2509	37.8762	19.1875	392.801	414.956	188.733
	2	2	94	17187	IL	AA	1	0	0.0233333	0.189274	0.123769	0.154194	0	58.6189	17.3918	81.5173	90.3296	0	115.044	196.561	205.373	115.044	215.271	216.069	197.827	155.389	155.964	142.797	23.4401	23.6437	21.5571	1.54244	1.58606	1.13893	3.79154	4.00262	2.18499	26.1559	33.9341	0	1670.65	1685.16	1536.44	57.468	59.0932	42.4341	397.961	420.117	229.338
	3	2	94	17187	IL	Urea	0	0	0.17	0.189274	0.0807341	0.0756099	0	58.6189	17.3918	196.561	194.906	0	0	196.561	194.906	0	215.271	215.104	116.689	155.389	155.268	84.2295	33.0812	32.8027	0	0.972976	0.964787	0	3.81444	3.7743	0	17.0614	15.8544	0	2357.8	2337.96	0	36.2509	35.9458	0	400.366	396.152	0
	4	2	94	17187	IL	Urea	1	0	0.17	0.189274	0.0676187	0.0623918	0	58.6189	17.3918	81.5173	79.8628	0	115.044	196.561	194.906	115.044	215.271	215.104	197.827	155.389	155.268	142.797	35.2764	34.998	21.5571	1.54244	1.53425	1.13893	3.82143	3.78128	2.18499	14.2898	13.0827	0	2514.26	2494.42	1536.44	57.468	57.1629	42.4341	401.099	396.885	229.338
	5	2	94	17187	IL	UAN	0	0	0.07	0.189274	0.173049	0.153593	0	58.6189	17.3918	196.561	190.452	64.9089	0	196.561	190.452	64.9089	215.271	214.625	172.274	155.389	154.922	124.352	13.6217	13.1983	4.49819	0.972976	0.942736	0.321299	3.7653	3.61876	1.15213	36.5701	31.5273	0	970.861	940.686	320.601	36.2509	35.1243	11.9709	395.208	379.827	120.928
	6	2	94	17187	IL	UAN	1	0	0.07	0.189274	0.105903	0.0844643	0	58.6189	17.3918	81.5173	75.4082	0	115.044	196.561	190.452	115.044	215.271	214.625	197.827	155.389	154.922	142.797	27.2062	26.7828	21.5571	1.54244	1.5122	1.13893	3.80105	3.6545	2.18499	22.3803	17.3376	0	1939.07	1908.9	1536.44	57.468	56.3413	42.4341	398.96	383.578	229.338
	1	2	102	17203	IL	AA	0	0	0.0233333	0.189274	0.22726	0.251647	0	70.699	18.3119	196.561	204.697	98.5251	0	196.561	204.697	98.5251	211.988	212.718	188.14	153.019	153.546	135.805	4.54056	4.72851	2.27593	0.972976	1.01325	0.487699	3.76015	3.95507	1.70284	48.0264	55.2124	0	390.311	406.468	195.642	38.1689	39.7489	19.132	394.667	415.127	178.731
	2	2	102	17203	IL	AA	1	0	0.0233333	0.189274	0.1349	0.162687	0	70.699	18.3119	81.5173	89.6538	0	115.044	196.561	204.697	115.044	211.988	212.718	194.81	153.019	153.546	140.619	23.4401	23.6281	21.5571	1.54244	1.58272	1.13893	3.80931	4.00424	2.18499	28.5082	35.6942	0	2014.94	2031.09	1853.07	60.5086	62.0885	44.6792	399.827	420.287	229.338
	3	2	102	17203	IL	Urea	0	0	0.17	0.189274	0.0918649	0.0844868	0	70.699	18.3119	196.561	194.148	0	0	196.561	194.148	0	211.988	211.746	114.909	153.019	152.844	82.9448	33.0812	32.6751	0	0.972976	0.961034	0	3.83222	3.77367	0	19.4137	17.6521	0	2843.7	2808.79	0	38.1689	37.7004	0	402.231	396.086	0
	4	2	102	17203	IL	Urea	1	0	0.17	0.189274	0.0787495	0.071221	0	70.699	18.3119	81.5173	79.1046	0	115.044	196.561	194.148	115.044	211.988	211.746	194.81	153.019	152.844	140.619	35.2764	34.8704	21.5571	1.54244	1.5305	1.13893	3.8392	3.78065	2.18499	16.642	14.8805	0	3032.4	2997.5	1853.07	60.5086	60.0401	44.6792	402.964	396.819	229.338
	5	2	102	17203	IL	UAN	0	0	0.07	0.189274	0.184179	0.162477	0	70.699	18.3119	196.561	189.662	52.8917	0	196.561	189.662	52.8917	211.988	211.264	161.25	153.019	152.496	116.395	13.6217	13.1435	3.66539	0.972976	0.938825	0.261814	3.78308	3.61755	0.938827	38.9223	33.2235	0	1170.93	1129.83	315.081	38.1689	36.8292	10.2707	397.074	379.7	98.5398
	6	2	102	17203	IL	UAN	1	0	0.07	0.189274	0.117034	0.0930832	0	70.699	18.3119	81.5173	74.618	0	115.044	196.561	189.662	115.044	211.988	211.264	194.81	153.019	152.496	140.619	27.2062	26.7281	21.5571	1.54244	1.50829	1.13893	3.81882	3.65329	2.18499	24.7326	19.0337	0	2338.68	2297.58	1853.07	60.5086	59.1688	44.6792	400.825	383.451	229.338
	1	3	2	17003	IL	AA	0	0	0.0233333	0.189274	0.400336	0.419724	0	44.0898	15.8935	196.561	205.32	89.2183	0	196.561	205.32	89.2183	160.933	161.706	137.605	116.166	116.724	99.327	4.54056	4.7429	2.06094	0.972976	1.01634	0.441631	4.03654	4.24647	1.54199	84.6023	92.3486	0	243.409	254.256	110.483	33.128	34.6043	15.0367	423.677	445.711	161.848
	2	3	2	17003	IL	AA	1	0	0.0233333	0.189274	0.307976	0.331014	0	44.0898	15.8935	81.5173	90.2766	0	115.044	196.561	205.32	115.044	160.933	161.706	146.409	116.166	116.724	105.682	23.4401	23.6424	21.5571	1.54244	1.5858	1.13893	4.0857	4.29563	2.18499	65.0842	72.8304	0	1256.57	1267.42	1155.63	52.5173	53.9936	38.7785	428.837	450.871	229.338
	3	3	2	17003	IL	Urea	0	0	0.17	0.189274	0.264941	0.252791	0	44.0898	15.8935	196.561	191.216	0	0	196.561	191.216	0	160.933	160.406	84.2295	116.166	115.786	60.7992	33.0812	32.1817	0	0.972976	0.94652	0	4.10861	3.97886	0	55.9896	52.0809	0	1773.41	1725.19	0	33.128	32.2272	0	431.242	417.623	0
	4	3	2	17003	IL	Urea	1	0	0.17	0.189274	0.251826	0.239338	0	44.0898	15.8935	81.5173	76.1725	0	115.044	196.561	191.216	115.044	160.933	160.406	146.409	116.166	115.786	105.682	35.2764	34.3769	21.5571	1.54244	1.51599	1.13893	4.11559	3.98584	2.18499	53.218	49.3093	0	1891.09	1842.87	1155.63	52.5173	51.6165	38.7785	431.975	418.356	229.338
	5	3	2	17003	IL	UAN	0	0	0.07	0.189274	0.357256	0.33085	0	44.0898	15.8935	196.561	185.375	50.6688	0	196.561	185.375	50.6688	160.933	159.779	118.778	116.166	115.333	85.737	13.6217	12.8465	3.51135	0.972976	0.917607	0.25081	4.05947	3.791	0.899371	75.4983	66.2449	0	730.227	688.672	188.235	33.128	31.2428	8.53963	426.084	397.905	94.3984
	6	3	2	17003	IL	UAN	1	0	0.07	0.189274	0.29011	0.259982	0	44.0898	15.8935	81.5173	70.3315	0	115.044	196.561	185.375	115.044	160.933	159.779	146.409	116.166	115.333	105.682	27.2062	26.431	21.5571	1.54244	1.48707	1.13893	4.09521	3.82674	2.18499	61.3085	52.0552	0	1458.46	1416.91	1155.63	52.5173	50.6321	38.7785	429.836	401.657	229.338
	1	3	3	17005	IL	AA	0	0	0.0233333	0.189274	0.329023	0.367964	0	49.4486	16.6807	196.561	212.544	97.4756	0	196.561	212.544	97.4756	181.969	183.473	159.112	131.35	132.436	114.852	4.54056	4.90976	2.25169	0.972976	1.05209	0.482504	3.92266	4.30519	1.6847	69.5319	83.5983	0	272.994	295.191	135.379	34.7688	37.596	17.2421	411.724	451.875	176.827
	2	3	3	17005	IL	AA	1	0	0.0233333	0.189274	0.236664	0.282054	0	49.4486	16.6807	81.5173	97.5001	0	115.044	196.561	212.544	115.044	181.969	183.473	165.546	131.35	132.436	119.496	23.4401	23.8093	21.5571	1.54244	1.62156	1.13893	3.97182	4.35435	2.18499	50.0138	64.0802	0	1409.3	1431.5	1296.08	55.1184	57.9456	40.6992	416.884	457.035	229.338
	3	3	3	17005	IL	Urea	0	0	0.17	0.189274	0.193629	0.199834	0	49.4486	16.6807	196.561	199.042	0	0	196.561	199.042	0	181.969	182.229	95.2393	131.35	131.538	68.7464	33.0812	33.4988	0	0.972976	0.985258	0	3.99473	4.05488	0	40.9192	42.7227	0	1988.95	2014.06	0	34.7688	35.2077	0	419.289	425.602	0
	4	3	3	17005	IL	Urea	1	0	0.17	0.189274	0.180513	0.18687	0	49.4486	16.6807	81.5173	83.9984	0	115.044	196.561	199.042	115.044	181.969	182.229	165.546	131.35	131.538	119.496	35.2764	35.694	21.5571	1.54244	1.55472	1.13893	4.00171	4.06186	2.18499	38.1476	39.951	0	2120.94	2146.04	1296.08	55.1184	55.5573	40.6992	420.021	426.335	229.338
	5	3	3	17005	IL	UAN	0	0	0.07	0.189274	0.285943	0.277812	0	49.4486	16.6807	196.561	193.419	58.652	0	196.561	193.419	58.652	181.969	181.625	139.399	131.35	131.102	100.622	13.6217	13.404	4.06459	0.972976	0.957425	0.290328	3.94559	3.87029	1.04107	60.4279	57.8433	0	818.981	805.891	244.377	34.7688	34.2131	10.3747	414.131	406.228	109.272
	6	3	3	17005	IL	UAN	1	0	0.07	0.189274	0.218798	0.209661	0	49.4486	16.6807	81.5173	78.3756	0	115.044	196.561	193.419	115.044	181.969	181.625	165.546	131.35	131.102	119.496	27.2062	26.9885	21.5571	1.54244	1.52689	1.13893	3.98133	3.90604	2.18499	46.2382	43.6535	0	1635.73	1622.64	1296.08	55.1184	54.5627	40.6992	417.882	409.979	229.338
	1	3	12	17023	IL	AA	0	0	0.0233333	0.189274	0.298901	0.346197	0	56.8272	17.6281	196.561	215.253	98.4841	0	196.561	215.253	98.4841	190.855	192.66	167.309	137.764	139.067	120.768	4.54056	4.97234	2.27498	0.972976	1.0655	0.487497	3.87455	4.32167	1.70213	63.1662	79.5837	0	313.729	343.563	157.19	36.7436	40.2377	18.4099	406.675	453.605	178.657
	2	3	12	17023	IL	AA	1	0	0.0233333	0.189274	0.206541	0.261291	0	56.8272	17.6281	81.5173	100.209	0	115.044	196.561	215.253	115.044	190.855	192.66	173.63	137.764	139.067	125.331	23.4401	23.8719	21.5571	1.54244	1.63497	1.13893	3.92372	4.37084	2.18499	43.648	60.0655	0	1619.59	1649.42	1489.48	58.249	61.7431	43.0108	411.835	458.765	229.338
	3	3	12	17023	IL	Urea	0	0	0.17	0.189274	0.163506	0.177614	0	56.8272	17.6281	196.561	201.994	0	0	196.561	201.994	0	190.855	191.438	99.8898	137.764	138.185	72.1033	33.0812	33.9956	0	0.972976	0.99987	0	3.94663	4.07826	0	34.5535	38.4926	0	2285.74	2348.92	0	36.7436	37.7592	0	414.24	428.056	0
	4	3	12	17023	IL	Urea	1	0	0.17	0.189274	0.150391	0.164825	0	56.8272	17.6281	81.5173	86.9503	0	115.044	196.561	201.994	115.044	190.855	191.438	173.63	137.764	138.185	125.331	35.2764	36.1908	21.5571	1.54244	1.56934	1.13893	3.95361	4.08524	2.18499	31.7819	35.7209	0	2437.42	2500.6	1489.48	58.249	59.2646	43.0108	414.972	428.789	229.338
	5	3	12	17023	IL	UAN	0	0	0.07	0.189274	0.255821	0.25555	0	56.8272	17.6281	196.561	196.46	56.4847	0	196.561	196.46	56.4847	190.855	190.843	144.792	137.764	137.756	104.515	13.6217	13.6147	3.91439	0.972976	0.972477	0.279599	3.89749	3.89507	1.0026	54.0622	53.9794	0	941.187	940.704	270.464	36.7436	36.7248	10.5588	409.082	408.828	105.234
	6	3	12	17023	IL	UAN	1	0	0.07	0.189274	0.188675	0.188373	0	56.8272	17.6281	81.5173	81.4164	0	115.044	196.561	196.46	115.044	190.855	190.843	173.63	137.764	137.756	125.331	27.2062	27.1992	21.5571	1.54244	1.54194	1.13893	3.93323	3.93081	2.18499	39.8724	39.7897	0	1879.81	1879.32	1489.48	58.249	58.2302	43.0108	412.833	412.58	229.338
	1	3	13	17025	IL	AA	0	0	0.0233333	0.189274	0.388665	0.411229	0	48.9649	16.5364	196.561	206.589	88.9309	0	196.561	206.589	88.9309	164.376	165.27	140.432	118.651	119.297	101.368	4.54056	4.77221	2.0543	0.972976	1.02262	0.440208	4.0179	4.25819	1.53702	82.136	90.9975	0	270.323	284.115	122.303	34.4681	36.2266	15.5946	421.721	446.942	161.327
	2	3	13	17025	IL	AA	1	0	0.0233333	0.189274	0.296306	0.323024	0	48.9649	16.5364	81.5173	91.5457	0	115.044	196.561	206.589	115.044	164.376	165.27	149.541	118.651	119.297	107.943	23.4401	23.6718	21.5571	1.54244	1.59208	1.13893	4.06707	4.30735	2.18499	62.6178	71.4793	0	1395.51	1409.3	1283.4	54.6417	56.4002	40.3471	426.881	452.102	229.338
	3	3	13	17025	IL	Urea	0	0	0.17	0.189274	0.253271	0.244087	0	48.9649	16.5364	196.561	192.586	0	0	196.561	192.586	0	164.376	163.98	86.0313	118.651	118.365	62.0998	33.0812	32.4123	0	0.972976	0.953303	0	4.08997	3.99351	0	53.5233	50.6196	0	1969.5	1929.67	0	34.4681	33.7712	0	429.286	419.161	0
	4	3	13	17025	IL	Urea	1	0	0.17	0.189274	0.240155	0.230722	0	48.9649	16.5364	81.5173	77.5428	0	115.044	196.561	192.586	115.044	164.376	163.98	149.541	118.651	118.365	107.943	35.2764	34.6075	21.5571	1.54244	1.52277	1.13893	4.09696	4.00049	2.18499	50.7516	47.848	0	2100.19	2060.37	1283.4	54.6417	53.9447	40.3471	430.018	419.894	229.338
	5	3	13	17025	IL	UAN	0	0	0.07	0.189274	0.345585	0.322135	0	48.9649	16.5364	196.561	186.782	47.4678	0	196.561	186.782	47.4678	164.376	163.356	119.382	118.651	117.915	86.1736	13.6217	12.944	3.28952	0.972976	0.92457	0.234965	4.04083	3.80618	0.842553	73.0319	64.9497	0	810.969	770.623	195.842	34.4681	32.7533	8.32375	424.128	399.499	88.4348
	6	3	13	17025	IL	UAN	1	0	0.07	0.189274	0.27844	0.251757	0	48.9649	16.5364	81.5173	71.7383	0	115.044	196.561	186.782	115.044	164.376	163.356	149.541	118.651	117.915	107.943	27.2062	26.5285	21.5571	1.54244	1.49404	1.13893	4.07658	3.84192	2.18499	58.8422	50.7599	0	1619.73	1579.38	1283.4	54.6417	52.9269	40.3471	427.879	403.25	229.338
	1	3	14	17027	IL	AA	0	0	0.0233333	0.189274	0.341972	0.377338	0	49.8902	16.9329	196.561	211.321	95.4546	0	196.561	211.321	95.4546	178.15	179.523	154.959	128.593	129.585	111.854	4.54056	4.88152	2.205	0.972976	1.04604	0.472501	3.94334	4.29669	1.64977	72.2683	85.27	0	275.432	296.114	133.756	35.2946	37.9449	17.1399	413.894	450.983	173.161
	2	3	14	17027	IL	AA	1	0	0.0233333	0.189274	0.249612	0.290966	0	49.8902	16.9329	81.5173	96.2776	0	115.044	196.561	211.321	115.044	178.15	179.523	162.071	128.593	129.585	116.988	23.4401	23.7811	21.5571	1.54244	1.61551	1.13893	3.9925	4.34586	2.18499	52.7501	65.7519	0	1421.88	1442.57	1307.66	55.9519	58.6022	41.3146	419.055	456.143	229.338
	3	3	14	17027	IL	Urea	0	0	0.17	0.189274	0.206577	0.209411	0	49.8902	16.9329	196.561	197.713	0	0	196.561	197.713	0	178.15	178.269	93.2402	128.593	128.68	67.3034	33.0812	33.2751	0	0.972976	0.978679	0	4.01541	4.04334	0	43.6556	44.4939	0	2006.72	2018.48	0	35.2946	35.5014	0	421.459	424.391	0
	4	3	14	17027	IL	Urea	1	0	0.17	0.189274	0.193462	0.196366	0	49.8902	16.9329	81.5173	82.6693	0	115.044	196.561	197.713	115.044	178.15	178.269	162.071	128.593	128.68	116.988	35.2764	35.4703	21.5571	1.54244	1.54814	1.13893	4.02239	4.05033	2.18499	40.8839	41.7223	0	2139.88	2151.64	1307.66	55.9519	56.1587	41.3146	422.192	425.124	229.338
	5	3	14	17027	IL	UAN	0	0	0.07	0.189274	0.298892	0.287406	0	49.8902	16.9329	196.561	192.051	55.8448	0	196.561	192.051	55.8448	178.15	177.661	134.759	128.593	128.241	97.2728	13.6217	13.3092	3.87005	0.972976	0.950654	0.276432	3.96627	3.85816	0.991246	63.1643	59.4506	0	826.295	807.338	234.758	35.2946	34.4848	10.0275	416.301	404.954	104.042
	6	3	14	17027	IL	UAN	1	0	0.07	0.189274	0.231746	0.218807	0	49.8902	16.9329	81.5173	77.0077	0	115.044	196.561	192.051	115.044	178.15	177.661	162.071	128.593	128.241	116.988	27.2062	26.8937	21.5571	1.54244	1.52012	1.13893	4.00201	3.8939	2.18499	48.9745	45.2608	0	1650.34	1631.38	1307.66	55.9519	55.1421	41.3146	420.053	408.706	229.338
	1	3	17	17033	IL	AA	0	0	0.0233333	0.189274	0.346314	0.380484	0	54.5446	17.2691	196.561	210.903	92.9295	0	196.561	210.903	92.9295	176.869	178.198	152.809	127.669	128.628	110.302	4.54056	4.87186	2.14667	0.972976	1.04397	0.460001	3.95027	4.29364	1.60613	73.186	85.8229	0	301.127	323.099	142.366	35.9953	38.6217	17.0178	414.622	450.663	168.58
	2	3	17	17033	IL	AA	1	0	0.0233333	0.189274	0.253955	0.293953	0	54.5446	17.2691	81.5173	95.8593	0	115.044	196.561	210.903	115.044	176.869	178.198	160.906	127.669	128.628	116.146	23.4401	23.7714	21.5571	1.54244	1.61344	1.13893	3.99943	4.34281	2.18499	53.6678	66.3048	0	1554.53	1576.5	1429.65	57.0628	59.6892	42.1349	419.782	455.823	229.338
	3	3	17	17033	IL	Urea	0	0	0.17	0.189274	0.210919	0.212626	0	54.5446	17.2691	196.561	197.259	0	0	196.561	197.259	0	176.869	176.941	92.5698	127.669	127.721	66.8195	33.0812	33.1986	0	0.972976	0.976431	0	4.02234	4.03926	0	44.5733	45.0812	0	2193.92	2201.71	0	35.9953	36.1231	0	422.187	423.963	0
	4	3	17	17033	IL	Urea	1	0	0.17	0.189274	0.197804	0.199554	0	54.5446	17.2691	81.5173	82.2151	0	115.044	196.561	197.259	115.044	176.869	176.941	160.906	127.669	127.721	116.146	35.2764	35.3939	21.5571	1.54244	1.5459	1.13893	4.02932	4.04625	2.18499	41.8016	42.3096	0	2339.51	2347.3	1429.65	57.0628	57.1906	42.1349	422.92	424.696	229.338
	5	3	17	17033	IL	UAN	0	0	0.07	0.189274	0.303234	0.290626	0	54.5446	17.2691	196.561	191.584	50.0949	0	196.561	191.584	50.0949	176.869	176.331	130.169	127.669	127.281	93.96	13.6217	13.2768	3.47158	0.972976	0.948341	0.24797	3.9732	3.85388	0.889185	64.0819	59.982	0	903.38	880.507	230.233	35.9953	35.0839	9.17367	417.029	404.505	93.3293
	6	3	17	17033	IL	UAN	1	0	0.07	0.189274	0.236088	0.221874	0	54.5446	17.2691	81.5173	76.5403	0	115.044	196.561	191.584	115.044	176.869	176.331	160.906	127.669	127.281	116.146	27.2062	26.8613	21.5571	1.54244	1.51781	1.13893	4.00894	3.88962	2.18499	49.8922	45.7923	0	1804.3	1781.42	1429.65	57.0628	56.1514	42.1349	420.781	408.257	229.338
	1	3	18	17035	IL	AA	0	0	0.0233333	0.189274	0.328219	0.367383	0	53.5033	17.3196	196.561	212.618	95.8834	0	196.561	212.618	95.8834	182.206	183.719	158.666	131.522	132.613	114.53	4.54056	4.91149	2.21491	0.972976	1.05246	0.474623	3.92137	4.30569	1.65718	69.362	83.4934	0	295.378	319.509	144.087	36.1006	39.0498	17.6101	411.589	451.927	173.939
	2	3	18	17035	IL	AA	1	0	0.0233333	0.189274	0.23586	0.2815	0	53.5033	17.3196	81.5173	97.5749	0	115.044	196.561	212.618	115.044	182.206	183.719	165.762	131.522	132.613	119.652	23.4401	23.811	21.5571	1.54244	1.62193	1.13893	3.97054	4.35485	2.18499	49.8438	63.9752	0	1524.86	1548.99	1402.36	57.2297	60.1788	42.2581	416.749	457.087	229.338
	3	3	18	17035	IL	Urea	0	0	0.17	0.189274	0.192824	0.19924	0	53.5033	17.3196	196.561	199.123	0	0	196.561	199.123	0	182.206	182.475	95.3635	131.522	131.716	68.836	33.0812	33.5125	0	0.972976	0.985661	0	3.99345	4.05557	0	40.7493	42.6117	0	2152.04	2180.1	0	36.1006	36.5713	0	419.154	425.674	0
	4	3	18	17035	IL	Urea	1	0	0.17	0.189274	0.179709	0.18628	0	53.5033	17.3196	81.5173	84.0797	0	115.044	196.561	199.123	115.044	182.206	182.475	165.762	131.522	131.716	119.652	35.2764	35.7077	21.5571	1.54244	1.55513	1.13893	4.00043	4.06255	2.18499	37.9776	39.8401	0	2294.85	2322.9	1402.36	57.2297	57.7003	42.2581	419.887	426.407	229.338
	5	3	18	17035	IL	UAN	0	0	0.07	0.189274	0.285139	0.277216	0	53.5033	17.3196	196.561	193.503	54.6243	0	196.561	193.503	54.6243	182.206	181.871	137.051	131.522	131.28	98.9276	13.6217	13.4098	3.78546	0.972976	0.957839	0.27039	3.9443	3.87102	0.969581	60.2579	57.7423	0	886.135	872.349	246.257	36.1006	35.539	10.0324	413.996	406.304	101.768
	6	3	18	17035	IL	UAN	1	0	0.07	0.189274	0.217994	0.209093	0	53.5033	17.3196	81.5173	78.4593	0	115.044	196.561	193.503	115.044	182.206	181.871	165.762	131.522	131.28	119.652	27.2062	26.9943	21.5571	1.54244	1.52731	1.13893	3.98005	3.90676	2.18499	46.0682	43.5526	0	1769.85	1756.07	1402.36	57.2297	56.6681	42.2581	417.748	410.055	229.338
	1	3	24	17047	IL	AA	0	0	0.0233333	0.189274	0.381649	0.406128	0	50.4278	16.4684	196.561	207.335	89.4347	0	196.561	207.335	89.4347	166.446	167.412	142.406	120.145	120.843	102.793	4.54056	4.78943	2.06594	0.972976	1.02631	0.442702	4.0067	4.26481	1.54573	80.6533	90.169	0	278.399	293.659	126.671	34.3264	36.2079	15.6184	420.545	447.637	162.24
	2	3	24	17047	IL	AA	1	0	0.0233333	0.189274	0.28929	0.318216	0	50.4278	16.4684	81.5173	92.2911	0	115.044	196.561	207.335	115.044	166.446	167.412	151.424	120.145	120.843	109.302	23.4401	23.689	21.5571	1.54244	1.59577	1.13893	4.05586	4.31398	2.18499	61.1352	70.6508	0	1437.21	1452.46	1321.75	54.4171	56.2986	40.1813	425.705	452.797	229.338
	3	3	24	17047	IL	Urea	0	0	0.17	0.189274	0.246255	0.238862	0	50.4278	16.4684	196.561	193.392	0	0	196.561	193.392	0	166.446	166.128	87.1145	120.145	119.916	62.8817	33.0812	32.5479	0	0.972976	0.957291	0	4.07877	4.00188	0	52.0406	49.7271	0	2028.34	1995.64	0	34.3264	33.7731	0	428.11	420.039	0
	4	3	24	17047	IL	Urea	1	0	0.17	0.189274	0.233139	0.225548	0	50.4278	16.4684	81.5173	78.3486	0	115.044	196.561	193.392	115.044	166.446	166.128	151.424	120.145	119.916	109.302	35.2764	34.7431	21.5571	1.54244	1.52676	1.13893	4.08575	4.00886	2.18499	49.269	46.9554	0	2162.94	2130.24	1321.75	54.4171	53.8637	40.1813	428.842	420.771	229.338
	5	3	24	17047	IL	UAN	0	0	0.07	0.189274	0.338569	0.316903	0	50.4278	16.4684	196.561	187.609	47.342	0	196.561	187.609	47.342	166.446	165.507	120.807	120.145	119.467	87.2022	13.6217	13.0013	3.2808	0.972976	0.928667	0.234343	4.02963	3.81487	0.84032	71.5493	64.155	0	835.198	797.163	201.159	34.3264	32.7632	8.26757	422.952	400.41	88.2004
	6	3	24	17047	IL	UAN	1	0	0.07	0.189274	0.271424	0.24681	0	50.4278	16.4684	81.5173	72.5658	0	115.044	196.561	187.609	115.044	166.446	165.507	151.424	120.145	119.467	109.302	27.2062	26.5859	21.5571	1.54244	1.49813	1.13893	4.06537	3.85061	2.18499	57.3595	49.9653	0	1668.12	1630.08	1321.75	54.4171	52.8538	40.1813	426.703	404.162	229.338
	1	3	25	17049	IL	AA	0	0	0.0233333	0.189274	0.302621	0.348883	0	50.8086	16.9302	196.561	214.928	100.438	0	196.561	214.928	100.438	189.757	191.525	167.155	136.972	138.248	120.657	4.54056	4.96483	2.32011	0.972976	1.06389	0.497166	3.88049	4.31987	1.7359	63.9524	80.0886	0	280.502	306.712	143.329	35.2889	38.5864	18.0317	407.299	453.416	182.2
	2	3	25	17049	IL	AA	1	0	0.0233333	0.189274	0.210262	0.263857	0	50.8086	16.9302	81.5173	99.8843	0	115.044	196.561	214.928	115.044	189.757	191.525	172.631	136.972	138.248	124.61	23.4401	23.8644	21.5571	1.54244	1.63336	1.13893	3.92966	4.36904	2.18499	44.4343	60.5705	0	1448.06	1474.27	1331.73	55.9429	59.2403	41.3079	412.459	458.576	229.338
	3	3	25	17049	IL	Urea	0	0	0.17	0.189274	0.167227	0.180354	0	50.8086	16.9302	196.561	201.64	0	0	196.561	201.64	0	189.757	190.301	99.3154	136.972	137.365	71.6887	33.0812	33.9359	0	0.972976	0.998116	0	3.95257	4.07562	0	35.3397	39.023	0	2043.65	2096.46	0	35.2889	36.2007	0	414.863	427.779	0
	4	3	25	17049	IL	Urea	1	0	0.17	0.189274	0.154111	0.167544	0	50.8086	16.9302	81.5173	86.5959	0	115.044	196.561	201.64	115.044	189.757	190.301	172.631	136.972	137.365	124.61	35.2764	36.1311	21.5571	1.54244	1.56758	1.13893	3.95955	4.08261	2.18499	32.5681	36.2513	0	2179.27	2232.07	1331.73	55.9429	56.8547	41.3079	415.596	428.512	229.338
	5	3	25	17049	IL	UAN	0	0	0.07	0.189274	0.259541	0.258296	0	50.8086	16.9302	196.561	196.095	61.7363	0	196.561	196.095	61.7363	189.757	189.705	147.317	136.972	136.935	106.337	13.6217	13.5894	4.27833	0.972976	0.970669	0.305595	3.90343	3.89226	1.09582	54.8484	54.4657	0	841.505	839.509	264.302	35.2889	35.2052	11.0836	409.706	408.533	115.018
	6	3	25	17049	IL	UAN	1	0	0.07	0.189274	0.192396	0.191003	0	50.8086	16.9302	81.5173	81.0511	0	115.044	196.561	196.095	115.044	189.757	189.705	172.631	136.972	136.935	124.61	27.2062	27.1739	21.5571	1.54244	1.54013	1.13893	3.93917	3.928	2.18499	40.6587	40.2759	0	1680.72	1678.72	1331.73	55.9429	55.8592	41.3079	413.457	412.285	229.338
	1	3	26	17051	IL	AA	0	0	0.0233333	0.189274	0.357959	0.388926	0	48.9257	16.5888	196.561	209.76	93.5962	0	196.561	209.76	93.5962	173.434	174.644	150.112	125.189	126.063	108.355	4.54056	4.84546	2.16207	0.972976	1.03831	0.463301	3.96887	4.28494	1.61765	75.6469	87.286	0	270.107	288.244	128.616	34.5774	36.8992	16.4647	416.574	449.75	169.79
	2	3	26	17051	IL	AA	1	0	0.0233333	0.189274	0.2656	0.301957	0	48.9257	16.5888	81.5173	94.7164	0	115.044	196.561	209.76	115.044	173.434	174.644	157.781	125.189	126.063	113.891	23.4401	23.745	21.5571	1.54244	1.60778	1.13893	4.01803	4.33411	2.18499	56.1287	67.7678	0	1394.39	1412.53	1282.38	54.8149	57.1368	40.475	421.734	454.91	229.338
	3	3	26	17051	IL	Urea	0	0	0.17	0.189274	0.222565	0.221258	0	48.9257	16.5888	196.561	196.019	0	0	196.561	196.019	0	173.434	173.378	90.772	125.189	125.149	65.5217	33.0812	32.9899	0	0.972976	0.970292	0	4.04094	4.02778	0	47.0342	46.639	0	1967.92	1962.49	0	34.5774	34.4819	0	424.139	422.758	0
	4	3	26	17051	IL	Urea	1	0	0.17	0.189274	0.209449	0.208109	0	48.9257	16.5888	81.5173	80.9749	0	115.044	196.561	196.019	115.044	173.434	173.378	157.781	125.189	125.149	113.891	35.2764	35.1851	21.5571	1.54244	1.53976	1.13893	4.04792	4.03477	2.18499	44.2625	43.8674	0	2098.51	2093.08	1282.38	54.8149	54.7195	40.475	424.872	423.491	229.338
	5	3	26	17051	IL	UAN	0	0	0.07	0.189274	0.314879	0.299272	0	48.9257	16.5888	196.561	190.308	53.8809	0	196.561	190.308	53.8809	173.434	172.765	129.999	125.189	124.706	93.8368	13.6217	13.1884	3.73394	0.972976	0.942027	0.26671	3.9918	3.84186	0.956385	66.5429	61.3876	0	810.32	784.544	222.123	34.5774	33.4775	9.47827	418.981	403.244	100.383
	6	3	26	17051	IL	UAN	1	0	0.07	0.189274	0.247734	0.230096	0	48.9257	16.5888	81.5173	75.2649	0	115.044	196.561	190.308	115.044	173.434	172.765	157.781	125.189	124.706	113.891	27.2062	26.7729	21.5571	1.54244	1.51149	1.13893	4.02754	3.8776	2.18499	52.3531	47.1979	0	1618.43	1592.65	1282.38	54.8149	53.715	40.475	422.733	406.995	229.338
	1	3	28	17055	IL	AA	0	0	0.0233333	0.189274	0.41311	0.429034	0	51.1657	16.8467	196.561	203.888	83.9905	0	196.561	203.888	83.9905	157.165	157.803	132.303	113.446	113.907	95.5003	4.54056	4.70981	1.94018	0.972976	1.00924	0.415753	4.05694	4.23258	1.45164	87.3019	93.787	0	282.473	293.002	120.701	35.1149	36.4239	15.0046	425.818	444.253	152.364
	2	3	28	17055	IL	AA	1	0	0.0233333	0.189274	0.320751	0.339747	0.00542507	51.1657	16.8467	81.5173	88.8441	0	115.044	196.561	203.888	115.044	157.165	157.803	142.981	113.446	113.907	103.207	23.4401	23.6094	21.5571	1.54244	1.57871	1.13893	4.1061	4.28174	2.19034	67.7837	74.2688	0.707551	1458.23	1468.76	1341.09	55.6671	56.976	41.1043	430.979	449.414	229.899
	3	3	28	17055	IL	Urea	0	0	0.17	0.189274	0.277716	0.262337	0	51.1657	16.8467	196.561	189.672	0	0	196.561	189.672	0	157.165	156.494	82.2573	113.446	112.962	59.3756	33.0812	31.9217	0	0.972976	0.938875	0	4.12901	3.96173	0	58.6892	53.6455	0	2058.02	1985.89	0	35.1149	33.8842	0	433.383	415.825	0
	4	3	28	17055	IL	Urea	1	0	0.17	0.189274	0.2646	0.248783	0.00542507	51.1657	16.8467	81.5173	74.6281	0	115.044	196.561	189.672	115.044	157.165	156.494	142.981	113.446	112.962	103.207	35.2764	34.117	21.5571	1.54244	1.50834	1.13893	4.13599	3.96871	2.19034	55.9176	50.8738	0.707551	2194.58	2122.45	1341.09	55.6671	54.4364	41.1043	434.116	416.557	229.899
	5	3	28	17055	IL	UAN	0	0	0.07	0.189274	0.37003	0.340407	0	51.1657	16.8467	196.561	183.79	38.681	0	196.561	183.79	38.681	157.165	155.862	108.82	113.446	112.505	78.5494	13.6217	12.7367	2.68059	0.972976	0.909763	0.191471	4.07987	3.77329	0.686587	78.1979	67.6231	0	847.419	792.363	166.763	35.1149	32.8335	6.91023	428.225	396.046	72.0645
	6	3	28	17055	IL	UAN	1	0	0.07	0.189274	0.302885	0.268977	0.00542507	51.1657	16.8467	81.5173	68.7469	0	115.044	196.561	183.79	115.044	157.165	155.862	142.981	113.446	112.505	103.207	27.2062	26.3212	21.5571	1.54244	1.47923	1.13893	4.11561	3.80903	2.19034	64.0081	53.4333	0.707551	1692.53	1637.47	1341.09	55.6671	53.3857	41.1043	431.977	399.797	229.899
	1	3	30	17059	IL	AA	0	0	0.0233333	0.189274	0.341499	0.376995	0	46.4176	15.9503	196.561	211.366	97.0728	0	196.561	211.366	97.0728	178.289	179.667	155.734	128.694	129.689	112.413	4.54056	4.88257	2.24238	0.972976	1.04626	0.480511	3.94258	4.29702	1.67774	72.1684	85.2096	0	256.26	275.562	126.556	33.2465	35.7507	16.419	413.815	451.017	176.097
	2	3	30	17059	IL	AA	1	0	0.0233333	0.189274	0.249139	0.290641	0	46.4176	15.9503	81.5173	96.3229	0	115.044	196.561	211.366	115.044	178.289	179.667	162.198	128.694	129.689	117.079	23.4401	23.7821	21.5571	1.54244	1.61573	1.13893	3.99174	4.34618	2.18499	52.6502	65.6914	0	1322.91	1342.21	1216.64	52.705	55.2093	38.9172	418.975	456.177	229.338
	3	3	30	17059	IL	Urea	0	0	0.17	0.189274	0.206104	0.209061	0	46.4176	15.9503	196.561	197.762	0	0	196.561	197.762	0	178.289	178.414	93.3132	128.694	128.784	67.3561	33.0812	33.2834	0	0.972976	0.978923	0	4.01465	4.04378	0	43.5557	44.4298	0	1867.04	1878.45	0	33.2465	33.4497	0	421.38	424.437	0
	4	3	30	17059	IL	Urea	1	0	0.17	0.189274	0.192989	0.196019	0	46.4176	15.9503	81.5173	82.7185	0	115.044	196.561	197.762	115.044	178.289	178.414	162.198	128.694	128.784	117.079	35.2764	35.4786	21.5571	1.54244	1.54839	1.13893	4.02163	4.05076	2.18499	40.784	41.6581	0	1990.93	2002.34	1216.64	52.705	52.9082	38.9172	422.113	425.17	229.338
	5	3	30	17059	IL	UAN	0	0	0.07	0.189274	0.298419	0.287055	0	46.4176	15.9503	196.561	192.102	59.6288	0	196.561	192.102	59.6288	178.289	177.806	137.166	128.694	128.345	99.0104	13.6217	13.3127	4.13228	0.972976	0.950905	0.295163	3.96551	3.85862	1.05841	63.0643	59.3925	0	768.779	751.34	233.217	33.2465	32.4923	10.0857	416.222	405.002	111.091
	6	3	30	17059	IL	UAN	1	0	0.07	0.189274	0.231273	0.218473	0	46.4176	15.9503	81.5173	77.0583	0	115.044	196.561	192.102	115.044	178.289	177.806	162.198	128.694	128.345	117.079	27.2062	26.8972	21.5571	1.54244	1.52037	1.13893	4.00125	3.89436	2.18499	48.8746	45.2027	0	1535.46	1518.02	1216.64	52.705	51.9509	38.9172	419.974	408.754	229.338
	1	3	33	17065	IL	AA	0	0	0.0233333	0.189274	0.391803	0.413513	0	46.8163	16.0468	196.561	206.252	89.406	0	196.561	206.252	89.406	163.45	164.312	139.832	117.983	118.605	100.935	4.54056	4.76441	2.06528	0.972976	1.02095	0.44256	4.02291	4.25513	1.54523	82.7992	91.3641	0	258.461	271.204	117.561	33.4476	35.0966	15.2137	422.247	446.62	162.188
	2	3	33	17065	IL	AA	1	0	0.0233333	0.189274	0.299444	0.325174	0	46.8163	16.0468	81.5173	91.2081	0	115.044	196.561	206.252	115.044	163.45	164.312	148.699	117.983	118.605	107.335	23.4401	23.664	21.5571	1.54244	1.59041	1.13893	4.07208	4.30429	2.18499	63.281	71.846	0	1334.28	1347.02	1227.09	53.0238	54.6729	39.1525	427.407	451.78	229.338
	3	3	33	17065	IL	Urea	0	0	0.17	0.189274	0.256409	0.246426	0	46.8163	16.0468	196.561	192.222	0	0	196.561	192.222	0	163.45	163.019	85.5468	117.983	117.672	61.7501	33.0812	32.3509	0	0.972976	0.951497	0	4.09499	3.98966	0	54.1865	51.0155	0	1883.07	1841.5	0	33.4476	32.7092	0	429.812	418.757	0
	4	3	33	17065	IL	Urea	1	0	0.17	0.189274	0.243293	0.233038	0	46.8163	16.0468	81.5173	77.1781	0	115.044	196.561	192.222	115.044	163.45	163.019	148.699	117.983	117.672	107.335	35.2764	34.5461	21.5571	1.54244	1.52096	1.13893	4.10197	3.99665	2.18499	51.4148	48.2438	0	2008.03	1966.46	1227.09	53.0238	52.2855	39.1525	430.544	419.49	229.338
	5	3	33	17065	IL	UAN	0	0	0.07	0.189274	0.348723	0.324477	0	46.8163	16.0468	196.561	186.407	49.3404	0	196.561	186.407	49.3404	163.45	162.394	119.843	117.983	117.221	86.5057	13.6217	12.918	3.41929	0.972976	0.922716	0.244235	4.04585	3.80219	0.875791	73.6951	65.3013	0	775.384	735.331	194.635	33.4476	31.7198	8.39595	424.654	399.08	91.9235
	6	3	33	17065	IL	UAN	1	0	0.07	0.189274	0.281578	0.253969	0	46.8163	16.0468	81.5173	71.3637	0	115.044	196.561	186.407	115.044	163.45	162.394	148.699	117.983	117.221	107.335	27.2062	26.5026	21.5571	1.54244	1.49218	1.13893	4.08159	3.83793	2.18499	59.5054	51.1115	0	1548.65	1508.6	1227.09	53.0238	51.2961	39.1525	428.405	402.831	229.338
	1	3	35	17069	IL	AA	0	0	0.0233333	0.189274	0.280905	0.333216	0	43.4875	15.5718	196.561	216.787	106.308	0	196.561	216.787	106.308	196.163	198.146	175.195	141.596	143.027	126.46	4.54056	5.00778	2.45571	0.972976	1.0731	0.526223	3.84581	4.32948	1.83735	59.3631	77.1071	0	240.084	264.788	129.847	32.4574	35.7973	17.5542	403.659	454.424	192.849
	2	3	35	17069	IL	AA	1	0	0.0233333	0.189274	0.188545	0.248869	0	43.4875	15.5718	81.5173	101.743	0	115.044	196.561	216.787	115.044	196.163	198.146	178.459	141.596	143.027	128.817	23.4401	23.9073	21.5571	1.54244	1.64256	1.13893	3.89498	4.37864	2.18499	39.8449	57.5889	0	1239.4	1264.11	1139.84	51.4542	54.7941	37.9935	408.819	459.584	229.338
	3	3	35	17069	IL	Urea	0	0	0.17	0.189274	0.14551	0.164376	0	43.4875	15.5718	196.561	203.67	0	0	196.561	203.67	0	196.163	196.937	102.668	141.596	142.155	74.1088	33.0812	34.2777	0	0.972976	1.00817	0	3.91789	4.09008	0	30.7504	35.8971	0	1749.18	1812.45	0	32.4574	33.6314	0	411.223	429.297	0
	4	3	35	17069	IL	Urea	1	0	0.17	0.189274	0.132395	0.151684	0	43.4875	15.5718	81.5173	88.6267	0	115.044	196.561	203.67	115.044	196.163	196.937	178.459	141.596	142.155	128.817	35.2764	36.4729	21.5571	1.54244	1.57763	1.13893	3.92487	4.09706	2.18499	27.9788	33.1255	0	1865.25	1928.52	1139.84	51.4542	52.6281	37.9935	411.956	430.03	229.338
	5	3	35	17069	IL	UAN	0	0	0.07	0.189274	0.237825	0.242286	0	43.4875	15.5718	196.561	198.189	72.1965	0	196.561	198.189	72.1965	196.163	196.348	158.698	141.596	141.73	114.552	13.6217	13.7345	5.00322	0.972976	0.981033	0.357373	3.86875	3.90772	1.28149	50.2591	51.5933	0	720.251	726.215	264.547	32.4574	32.7262	11.9216	406.065	410.156	134.506
	6	3	35	17069	IL	UAN	1	0	0.07	0.189274	0.170679	0.17565	0	43.4875	15.5718	81.5173	83.145	0	115.044	196.561	198.189	115.044	196.163	196.348	178.459	141.596	141.73	128.817	27.2062	27.319	21.5571	1.54244	1.5505	1.13893	3.90449	3.94346	2.18499	36.0693	37.4036	0	1438.54	1444.5	1139.84	51.4542	51.723	37.9935	409.817	413.908	229.338
	1	3	39	17077	IL	AA	0	0	0.0233333	0.189274	0.384183	0.40797	0	47.9468	16.4886	196.561	207.067	90.0601	0	196.561	207.067	90.0601	165.698	166.639	142.02	119.606	120.284	102.514	4.54056	4.78325	2.08039	0.972976	1.02498	0.445798	4.01074	4.26246	1.55654	81.1888	90.4696	0	264.702	278.85	121.281	34.3685	36.2055	15.7469	420.97	447.39	163.375
	2	3	39	17077	IL	AA	1	0	0.0233333	0.189274	0.291824	0.319953	0	47.9468	16.4886	81.5173	92.0234	0	115.044	196.561	207.067	115.044	165.698	166.639	150.744	119.606	120.284	108.811	23.4401	23.6828	21.5571	1.54244	1.59445	1.13893	4.05991	4.31162	2.18499	61.6706	70.9514	0	1366.5	1380.64	1256.72	54.4838	56.3207	40.2305	426.13	452.55	229.338
	3	3	39	17077	IL	Urea	0	0	0.17	0.189274	0.248789	0.240748	0	47.9468	16.4886	196.561	193.103	0	0	196.561	193.103	0	165.698	165.352	86.7233	119.606	119.356	62.5993	33.0812	32.4992	0	0.972976	0.955858	0	4.08282	3.99889	0	52.5761	50.0507	0	1928.54	1894.62	0	34.3685	33.7638	0	428.534	419.726	0
	4	3	39	17077	IL	Urea	1	0	0.17	0.189274	0.235673	0.227416	0	47.9468	16.4886	81.5173	78.0591	0	115.044	196.561	193.103	115.044	165.698	165.352	150.744	119.606	119.356	108.811	35.2764	34.6944	21.5571	1.54244	1.52532	1.13893	4.0898	4.00587	2.18499	49.8045	47.279	0	2056.52	2022.59	1256.72	54.4838	53.8791	40.2305	429.267	420.458	229.338
	5	3	39	17077	IL	UAN	0	0	0.07	0.189274	0.341103	0.318792	0	47.9468	16.4886	196.561	187.312	49.6286	0	196.561	187.312	49.6286	165.698	164.73	121.666	119.606	118.907	87.8217	13.6217	12.9807	3.43926	0.972976	0.927195	0.245662	4.03368	3.81177	0.880908	72.0848	64.4434	0	794.107	756.741	200.5	34.3685	32.7513	8.67752	423.377	400.085	92.4605
	6	3	39	17077	IL	UAN	1	0	0.07	0.189274	0.273958	0.248597	0	47.9468	16.4886	81.5173	72.2685	0	115.044	196.561	187.312	115.044	165.698	164.73	150.744	119.606	118.907	108.811	27.2062	26.5653	21.5571	1.54244	1.49666	1.13893	4.06942	3.84751	2.18499	57.895	50.2537	0	1586.05	1548.68	1256.72	54.4838	52.8666	40.2305	427.128	403.836	229.338
	1	3	40	17079	IL	AA	0	0	0.0233333	0.189274	0.345907	0.380188	0	51.6574	16.9354	196.561	210.942	94.1868	0	196.561	210.942	94.1868	176.989	178.322	153.433	127.756	128.718	110.752	4.54056	4.87277	2.17572	0.972976	1.04416	0.466225	3.94962	4.29393	1.62786	73.0999	85.7712	0	285.188	306.054	136.655	35.2997	37.8824	16.9147	414.554	450.693	170.861
	2	3	40	17079	IL	AA	1	0	0.0233333	0.189274	0.253547	0.293672	0	51.6574	16.9354	81.5173	95.8987	0	115.044	196.561	210.942	115.044	176.989	178.322	161.015	127.756	128.718	116.225	23.4401	23.7723	21.5571	1.54244	1.61363	1.13893	3.99878	4.3431	2.18499	53.5817	66.2531	0	1472.25	1493.12	1353.98	55.9599	58.5426	41.3205	419.714	455.853	229.338
	3	3	40	17079	IL	Urea	0	0	0.17	0.189274	0.210512	0.212325	0	51.6574	16.9354	196.561	197.301	0	0	196.561	197.301	0	176.989	177.066	92.6327	127.756	127.811	66.8649	33.0812	33.2058	0	0.972976	0.976642	0	4.02169	4.03965	0	44.4871	45.0263	0	2077.8	2085.63	0	35.2997	35.4327	0	422.119	424.004	0
	4	3	40	17079	IL	Urea	1	0	0.17	0.189274	0.197397	0.199255	0	51.6574	16.9354	81.5173	82.2579	0	115.044	196.561	197.301	115.044	176.989	177.066	161.015	127.756	127.811	116.225	35.2764	35.4011	21.5571	1.54244	1.54611	1.13893	4.02867	4.04663	2.18499	41.7155	42.2546	0	2215.68	2223.5	1353.98	55.9599	56.0929	41.3205	422.851	424.737	229.338
	5	3	40	17079	IL	UAN	0	0	0.07	0.189274	0.302826	0.290324	0	51.6574	16.9354	196.561	191.628	53.2674	0	196.561	191.628	53.2674	176.989	176.456	132.279	127.756	127.371	95.4829	13.6217	13.2798	3.69143	0.972976	0.948559	0.263674	3.97255	3.85429	0.945496	63.9958	59.9323	0	855.563	834.092	231.855	35.2997	34.4138	9.5661	416.961	404.548	99.2397
	6	3	40	17079	IL	UAN	1	0	0.07	0.189274	0.235681	0.221586	0	51.6574	16.9354	81.5173	76.5844	0	115.044	196.561	191.628	115.044	176.989	176.456	161.015	127.756	127.371	116.225	27.2062	26.8644	21.5571	1.54244	1.51802	1.13893	4.00829	3.89003	2.18499	49.8061	45.7426	0	1708.79	1687.32	1353.98	55.9599	55.074	41.3205	420.712	408.299	229.338
	1	3	41	17081	IL	AA	0	0	0.0233333	0.189274	0.441683	0.449906	0.00761848	49.4326	16.69	196.561	200.507	79.7559	0	196.561	200.507	79.7559	148.737	149.071	123.528	107.362	107.604	89.1658	4.54056	4.63172	1.84236	0.972976	0.992512	0.394792	4.10257	4.19723	1.38394	93.3401	96.8402	0.726798	272.905	278.385	110.733	34.7881	35.4866	14.1155	430.607	440.543	145.259
	2	3	41	17081	IL	AA	1	0	0.0233333	0.189274	0.349323	0.359227	0.0475438	49.4326	16.69	81.5173	85.4639	0	115.044	196.561	200.507	115.044	148.737	149.071	135.313	107.362	107.604	97.6727	23.4401	23.5313	21.5571	1.54244	1.56198	1.13893	4.15173	4.24639	2.23185	73.8219	77.322	6.20078	1408.84	1414.32	1295.66	55.149	55.8475	40.7218	435.768	445.703	234.256
	3	3	41	17081	IL	Urea	0	0	0.17	0.189274	0.306288	0.283763	0	49.4326	16.69	196.561	186.037	0	0	196.561	186.037	0	148.737	147.738	77.8461	107.362	106.641	56.1915	33.0812	31.31	0	0.972976	0.920881	0	4.17464	3.91894	0	64.7274	57.0031	0	1988.31	1881.85	0	34.7881	32.9255	0	438.172	411.334	0
	4	3	41	17081	IL	Urea	1	0	0.17	0.189274	0.293173	0.269965	0.0475438	49.4326	16.69	81.5173	70.993	0	115.044	196.561	186.037	115.044	148.737	147.738	135.313	107.362	106.641	97.6727	35.2764	33.5052	21.5571	1.54244	1.49035	1.13893	4.18162	3.92592	2.23185	61.9557	54.2315	6.20078	2120.25	2013.79	1295.66	55.149	53.2864	40.7218	438.905	412.067	234.256
	5	3	41	17081	IL	UAN	0	0	0.07	0.189274	0.398603	0.361851	0	49.4326	16.69	196.561	180.064	32.6219	0	196.561	180.064	32.6219	148.737	147.096	99.3247	107.362	106.178	71.6953	13.6217	12.4785	2.2607	0.972976	0.891318	0.161479	4.1255	3.72923	0.579039	84.2361	70.5448	0	818.715	750.004	135.877	34.7881	31.8685	5.77356	433.014	391.421	60.7762
	6	3	41	17081	IL	UAN	1	0	0.07	0.189274	0.331457	0.289066	0.0475438	49.4326	16.69	81.5173	65.0207	0	115.044	196.561	180.064	115.044	148.737	147.096	135.313	107.362	106.178	97.6727	27.2062	26.063	21.5571	1.54244	1.46078	1.13893	4.16124	3.76497	2.23185	70.0463	56.3551	6.20078	1635.2	1566.49	1295.66	55.149	52.2294	40.7218	436.766	395.173	234.256
	1	3	42	17083	IL	AA	0	0	0.0233333	0.189274	0.324228	0.364495	0	59.4038	17.6427	196.561	212.987	94.089	0	196.561	212.987	94.089	183.384	184.936	158.935	132.372	133.492	114.724	4.54056	4.92001	2.17346	0.972976	1.05429	0.46574	3.915	4.30811	1.62617	68.5185	82.9707	0	327.953	355.36	156.983	36.7741	39.8473	17.6029	410.92	452.182	170.684
	2	3	42	17083	IL	AA	1	0	0.0233333	0.189274	0.231868	0.278751	0	59.4038	17.6427	81.5173	97.9438	0	115.044	196.561	212.987	115.044	183.384	184.936	166.833	132.372	133.492	120.425	23.4401	23.8196	21.5571	1.54244	1.62375	1.13893	3.96416	4.35728	2.18499	49.0003	63.4525	0	1693.02	1720.43	1557.01	58.2973	61.3705	43.0464	416.08	457.342	229.338
	3	3	42	17083	IL	Urea	0	0	0.17	0.189274	0.188833	0.196291	0	59.4038	17.6427	196.561	199.525	0	0	196.561	199.525	0	183.384	183.696	95.9797	132.372	132.597	69.2808	33.0812	33.58	0	0.972976	0.987648	0	3.98707	4.05892	0	39.9058	42.0593	0	2389.37	2425.4	0	36.7741	37.3286	0	418.485	426.026	0
	4	3	42	17083	IL	Urea	1	0	0.17	0.189274	0.175718	0.183356	0	59.4038	17.6427	81.5173	84.4812	0	115.044	196.561	199.525	115.044	183.384	183.696	166.833	132.372	132.597	120.425	35.2764	35.7752	21.5571	1.54244	1.55711	1.13893	3.99405	4.0659	2.18499	37.1341	39.2876	0	2547.93	2583.96	1557.01	58.2973	58.8518	43.0464	419.218	426.759	229.338
	5	3	42	17083	IL	UAN	0	0	0.07	0.189274	0.281147	0.274262	0	59.4038	17.6427	196.561	193.916	49.3107	0	196.561	193.916	49.3107	183.384	183.093	134.438	132.372	132.162	97.0411	13.6217	13.4384	3.41723	0.972976	0.959886	0.244088	3.93793	3.87455	0.875265	59.4144	57.2395	0	983.86	970.623	246.819	36.7741	36.2793	9.22542	413.327	406.675	91.8683
	6	3	42	17083	IL	UAN	1	0	0.07	0.189274	0.214002	0.206272	0	59.4038	17.6427	81.5173	78.8727	0	115.044	196.561	193.916	115.044	183.384	183.093	166.833	132.372	132.162	120.425	27.2062	27.0229	21.5571	1.54244	1.52935	1.13893	3.97367	3.9103	2.18499	45.2247	43.0498	0	1965.04	1951.8	1557.01	58.2973	57.8025	43.0464	417.079	410.427	229.338
	1	3	44	17087	IL	AA	0	0	0.0233333	0.189274	0.445151	0.452444	0.0277705	43.5814	15.7616	196.561	200.08	81.8274	0	196.561	200.08	81.8274	147.714	148.011	123.504	106.624	106.838	89.1488	4.54056	4.62184	1.89021	0.972976	0.990394	0.405046	4.10811	4.19251	1.4347	94.073	97.1944	2.70638	240.602	244.909	100.162	32.8531	33.4412	13.6766	431.189	440.048	150.587
	2	3	44	17087	IL	AA	1	0	0.0233333	0.189274	0.352792	0.361586	0.0526563	43.5814	15.7616	81.5173	85.036	0	115.044	196.561	200.08	115.044	147.714	148.011	134.382	106.624	106.838	97.0009	23.4401	23.5214	21.5571	1.54244	1.55986	1.13893	4.15727	4.24167	2.23689	74.5549	77.6762	6.86756	1242.08	1246.39	1142.3	52.0814	52.6695	38.4567	436.349	445.208	234.785
	3	3	44	17087	IL	Urea	0	0	0.17	0.189274	0.309757	0.286371	0	43.5814	15.7616	196.561	185.577	0	0	196.561	185.577	0	147.714	146.675	77.3106	106.624	105.874	55.805	33.0812	31.2327	0	0.972976	0.918608	0	4.18018	3.9133	0	65.4603	57.3965	0	1752.96	1655.01	0	32.8531	31.0173	0	438.753	410.742	0
	4	3	44	17087	IL	Urea	1	0	0.17	0.189274	0.296641	0.272542	0.0526563	43.5814	15.7616	81.5173	70.5337	0	115.044	196.561	185.577	115.044	147.714	146.675	134.382	106.624	105.874	97.0009	35.2764	33.4279	21.5571	1.54244	1.48807	1.13893	4.18716	3.92028	2.23689	62.6887	54.6249	6.86756	1869.28	1771.33	1142.3	52.0814	50.2457	38.4567	439.486	411.475	234.785
	5	3	44	17087	IL	UAN	0	0	0.07	0.189274	0.402071	0.364461	0	43.5814	15.7616	196.561	179.594	40.3122	0	196.561	179.594	40.3122	147.714	146.032	103.23	106.624	105.41	74.5141	13.6217	12.4459	2.79364	0.972976	0.88899	0.199545	4.13104	3.72343	0.715542	84.969	70.8834	0	721.806	659.501	148.034	32.8531	30.0172	6.73776	433.596	390.813	75.1036
	6	3	44	17087	IL	UAN	1	0	0.07	0.189274	0.334926	0.291501	0.0526563	43.5814	15.7616	81.5173	64.5503	0	115.044	196.561	179.594	115.044	147.714	146.032	134.382	106.624	105.41	97.0009	27.2062	26.0304	21.5571	1.54244	1.45846	1.13893	4.16678	3.75918	2.23689	70.7793	56.6937	6.86756	1441.64	1379.34	1142.3	52.0814	49.2456	38.4567	437.347	394.565	234.785
	1	3	51	17101	IL	AA	0	0	0.0233333	0.189274	0.368111	0.396292	0	52.6496	16.9991	196.561	208.738	90.5187	0	196.561	208.738	90.5187	170.439	171.546	146.273	123.028	123.826	105.584	4.54056	4.82184	2.09098	0.972976	1.03325	0.448068	3.98508	4.27673	1.56447	77.7923	88.5372	0	290.665	308.672	133.855	35.4325	37.6275	16.3171	418.276	448.887	164.207
	2	3	51	17101	IL	AA	1	0	0.0233333	0.189274	0.275752	0.308929	0	52.6496	16.9991	81.5173	93.694	0	115.044	196.561	208.738	115.044	170.439	171.546	155.057	123.028	123.826	111.924	23.4401	23.7214	21.5571	1.54244	1.60272	1.13893	4.03424	4.32589	2.18499	58.2741	69.019	0	1500.53	1518.53	1379.98	56.1705	58.3656	41.4761	423.436	454.048	229.338
	3	3	51	17101	IL	Urea	0	0	0.17	0.189274	0.232717	0.228795	0	52.6496	16.9991	196.561	194.91	0	0	196.561	194.91	0	170.439	170.272	89.2046	123.028	122.907	64.3904	33.0812	32.8034	0	0.972976	0.964807	0	4.05715	4.01711	0	49.1796	47.976	0	2117.7	2099.92	0	35.4325	35.135	0	425.84	421.638	0
	4	3	51	17101	IL	Urea	1	0	0.17	0.189274	0.219601	0.215577	0	52.6496	16.9991	81.5173	79.8669	0	115.044	196.561	194.91	115.044	170.439	170.272	155.057	123.028	122.907	111.924	35.2764	34.9987	21.5571	1.54244	1.53427	1.13893	4.06413	4.02409	2.18499	46.4079	45.2044	0	2258.23	2240.45	1379.98	56.1705	55.873	41.4761	426.573	422.371	229.338
	5	3	51	17101	IL	UAN	0	0	0.07	0.189274	0.325031	0.306821	0	52.6496	16.9991	196.561	189.169	47.6898	0	196.561	189.169	47.6898	170.439	169.655	123.927	123.028	122.462	89.4539	13.6217	13.1094	3.3049	0.972976	0.936389	0.236064	4.00801	3.83072	0.846494	68.6883	62.589	0	871.995	839.205	211.564	35.4325	34.1001	8.59667	420.683	402.074	88.8484
	6	3	51	17101	IL	UAN	1	0	0.07	0.189274	0.257886	0.23726	0	52.6496	16.9991	81.5173	74.1258	0	115.044	196.561	189.169	115.044	170.439	169.655	155.057	123.028	122.462	111.924	27.2062	26.694	21.5571	1.54244	1.50585	1.13893	4.04375	3.86646	2.18499	54.4985	48.3993	0	1741.61	1708.82	1379.98	56.1705	54.8381	41.4761	424.434	405.826	229.338
	1	3	60	17119	IL	AA	0	0	0.0233333	0.189274	0.314134	0.357198	0	64.3431	18.3852	196.561	213.906	93.4825	0	196.561	213.906	93.4825	186.361	188.015	161.252	134.521	135.714	116.396	4.54056	4.94122	2.15945	0.972976	1.05883	0.462738	3.89888	4.31389	1.61569	66.3854	81.6352	0	355.222	386.567	168.94	38.3217	41.7032	18.2254	409.228	452.788	169.583
	2	3	60	17119	IL	AA	1	0	0.0233333	0.189274	0.221775	0.271796	0	64.3431	18.3852	81.5173	98.862	0	115.044	196.561	213.906	115.044	186.361	188.015	169.542	134.521	135.714	122.38	23.4401	23.8408	21.5571	1.54244	1.6283	1.13893	3.94804	4.36306	2.18499	46.8673	62.117	0	1833.79	1865.14	1686.48	60.7507	64.1322	44.858	414.389	457.948	229.338
	3	3	60	17119	IL	Urea	0	0	0.17	0.189274	0.178739	0.188841	0	64.3431	18.3852	196.561	200.525	0	0	196.561	200.525	0	186.361	186.782	97.538	134.521	134.824	70.4057	33.0812	33.7483	0	0.972976	0.992598	0	3.97095	4.06702	0	37.7727	40.6504	0	2588.05	2640.24	0	38.3217	39.0945	0	416.793	426.877	0
	4	3	60	17119	IL	Urea	1	0	0.17	0.189274	0.165624	0.175965	0	64.3431	18.3852	81.5173	85.4812	0	115.044	196.561	200.525	115.044	186.361	186.782	169.542	134.521	134.824	122.38	35.2764	35.9435	21.5571	1.54244	1.56206	1.13893	3.97793	4.074	2.18499	35.0011	37.8787	0	2759.78	2811.98	1686.48	60.7507	61.5235	44.858	417.526	427.609	229.338
	5	3	60	17119	IL	UAN	0	0	0.07	0.189274	0.271054	0.266798	0	64.3431	18.3852	196.561	194.946	46.1028	0	196.561	194.946	46.1028	186.361	186.182	134.396	134.521	134.392	97.011	13.6217	13.5098	3.19492	0.972976	0.964984	0.228209	3.92181	3.88313	0.818324	57.2814	55.9545	0	1065.67	1056.91	249.949	38.3217	38.0069	8.98824	411.635	407.575	85.8917
	6	3	60	17119	IL	UAN	1	0	0.07	0.189274	0.203908	0.19914	0	64.3431	18.3852	81.5173	79.9026	0	115.044	196.561	194.946	115.044	186.361	186.182	169.542	134.521	134.392	122.38	27.2062	27.0943	21.5571	1.54244	1.53445	1.13893	3.95755	3.91887	2.18499	43.0916	41.7648	0	2128.43	2119.67	1686.48	60.7507	60.4359	44.858	415.387	411.326	229.338
	1	3	61	17121	IL	AA	0	0	0.0233333	0.189274	0.363901	0.393236	0	48.729	16.6275	196.561	209.165	92.795	0	196.561	209.165	92.795	171.681	172.831	148.273	123.924	124.754	107.027	4.54056	4.8317	2.14357	0.972976	1.03537	0.459335	3.97835	4.28021	1.60381	76.9026	88.0211	0	269.021	286.271	127.003	34.6579	36.8803	16.3618	417.57	449.253	168.336
	2	3	61	17121	IL	AA	1	0	0.0233333	0.189274	0.271541	0.306038	0	48.729	16.6275	81.5173	94.1211	0	115.044	196.561	209.165	115.044	171.681	172.831	156.187	123.924	124.754	112.74	23.4401	23.7312	21.5571	1.54244	1.60483	1.13893	4.02752	4.32937	2.18499	57.3844	68.5029	0	1388.79	1406.04	1277.22	54.9426	57.165	40.5694	422.73	454.413	229.338
	3	3	61	17121	IL	Urea	0	0	0.17	0.189274	0.228506	0.225668	0	48.729	16.6275	196.561	195.373	0	0	196.561	195.373	0	171.681	171.56	89.8546	123.924	123.837	64.8596	33.0812	32.8813	0	0.972976	0.967097	0	4.05043	4.02161	0	48.2899	47.424	0	1960.01	1948.16	0	34.6579	34.4485	0	425.135	422.11	0
	4	3	61	17121	IL	Urea	1	0	0.17	0.189274	0.215391	0.212479	0	48.729	16.6275	81.5173	80.3295	0	115.044	196.561	195.373	115.044	171.681	171.56	156.187	123.924	123.837	112.74	35.2764	35.0765	21.5571	1.54244	1.53656	1.13893	4.05741	4.0286	2.18499	45.5182	44.6523	0	2090.07	2078.23	1277.22	54.9426	54.7332	40.5694	425.867	422.843	229.338
	5	3	61	17121	IL	UAN	0	0	0.07	0.189274	0.320821	0.303689	0	48.729	16.6275	196.561	189.645	52.9223	0	196.561	189.645	52.9223	171.681	170.945	128.101	123.924	123.393	92.4672	13.6217	13.1424	3.66752	0.972976	0.938742	0.261965	4.00129	3.83542	0.939371	67.7985	62.0935	0	807.062	778.666	217.295	34.6579	33.4385	9.33135	419.977	402.567	98.5968
	6	3	61	17121	IL	UAN	1	0	0.07	0.189274	0.253675	0.234289	0	48.729	16.6275	81.5173	74.6013	0	115.044	196.561	189.645	115.044	171.681	170.945	156.187	123.924	123.393	112.74	27.2062	26.7269	21.5571	1.54244	1.50821	1.13893	4.03703	3.87116	2.18499	53.6088	47.9038	0	1611.92	1583.53	1277.22	54.9426	53.7232	40.5694	423.728	406.319	229.338
	1	3	64	17127	IL	AA	0	0	0.0233333	0.189274	0.390445	0.412524	0	45.6341	15.9375	196.561	206.398	90.1314	0	196.561	206.398	90.1314	163.851	164.727	140.465	118.272	118.904	101.392	4.54056	4.7678	2.08203	0.972976	1.02167	0.44615	4.02074	4.25646	1.55777	82.512	91.2057	0	251.934	264.543	115.522	33.2197	34.8822	15.2326	422.019	446.76	163.504
	2	3	64	17127	IL	AA	1	0	0.0233333	0.189274	0.298085	0.324243	0	45.6341	15.9375	81.5173	91.3546	0	115.044	196.561	206.398	115.044	163.851	164.727	149.063	118.272	118.904	107.598	23.4401	23.6673	21.5571	1.54244	1.59114	1.13893	4.06991	4.30562	2.18499	62.9938	71.6875	0	1300.58	1313.19	1196.1	52.6626	54.3251	38.8858	427.179	451.92	229.338
	3	3	64	17127	IL	Urea	0	0	0.17	0.189274	0.25505	0.245413	0	45.6341	15.9375	196.561	192.38	0	0	196.561	192.38	0	163.851	163.435	85.7566	118.272	117.972	61.9015	33.0812	32.3775	0	0.972976	0.952281	0	4.09282	3.99134	0	53.8993	50.8444	0	1835.52	1796.48	0	33.2197	32.5131	0	429.584	418.933	0
	4	3	64	17127	IL	Urea	1	0	0.17	0.189274	0.241935	0.232035	0	45.6341	15.9375	81.5173	77.3363	0	115.044	196.561	192.38	115.044	163.851	163.435	149.063	118.272	117.972	107.598	35.2764	34.5728	21.5571	1.54244	1.52175	1.13893	4.0998	3.99832	2.18499	51.1277	48.0727	0	1957.33	1918.28	1196.1	52.6626	51.956	38.8858	430.317	419.665	229.338
	5	3	64	17127	IL	UAN	0	0	0.07	0.189274	0.347365	0.323463	0	45.6341	15.9375	196.561	186.57	51.0091	0	196.561	186.57	51.0091	163.851	162.811	121.133	118.272	117.522	87.4374	13.6217	12.9293	3.53493	0.972976	0.923521	0.252495	4.04368	3.80393	0.905411	73.408	65.1493	0	755.803	717.387	196.137	33.2197	31.5311	8.62076	424.426	399.262	95.0324
	6	3	64	17127	IL	UAN	1	0	0.07	0.189274	0.280219	0.253011	0	45.6341	15.9375	81.5173	71.5262	0	115.044	196.561	186.57	115.044	163.851	162.811	149.063	118.272	117.522	107.598	27.2062	26.5138	21.5571	1.54244	1.49299	1.13893	4.07942	3.83967	2.18499	59.2182	50.9596	0	1509.55	1471.13	1196.1	52.6626	50.974	38.8858	428.178	403.013	229.338
	1	3	67	17133	IL	AA	0	0	0.0233333	0.189274	0.394327	0.415349	0	66.6151	17.905	196.561	205.978	80.6697	0	196.561	205.978	80.6697	162.706	163.541	135.533	117.446	118.048	97.8316	4.54056	4.7581	1.86347	0.972976	1.01959	0.399315	4.02694	4.25261	1.39424	83.3325	91.6572	0	367.766	385.385	150.933	37.3208	39.1089	15.3167	422.67	446.356	146.34
	2	3	67	17133	IL	AA	1	0	0.0233333	0.189274	0.301968	0.326902	0	66.6151	17.905	81.5173	90.9346	0	115.044	196.561	205.978	115.044	162.706	163.541	148.021	117.446	118.048	106.846	23.4401	23.6576	21.5571	1.54244	1.58906	1.13893	4.07611	4.30178	2.18499	63.8143	72.1391	0	1898.55	1916.17	1746.03	59.164	60.9521	43.6864	427.83	451.517	229.338
	3	3	67	17133	IL	Urea	0	0	0.17	0.189274	0.258933	0.248308	0	66.6151	17.905	196.561	191.926	0	0	196.561	191.926	0	162.706	162.246	85.1572	117.446	117.114	61.4688	33.0812	32.3012	0	0.972976	0.950035	0	4.09902	3.98652	0	54.7198	51.3323	0	2679.43	2616.26	0	37.3208	36.4409	0	430.235	418.427	0
	4	3	67	17133	IL	Urea	1	0	0.17	0.189274	0.245817	0.2349	0	66.6151	17.905	81.5173	76.8827	0	115.044	196.561	191.926	115.044	162.706	162.246	148.021	117.446	117.114	106.846	35.2764	34.4964	21.5571	1.54244	1.5195	1.13893	4.106	3.9935	2.18499	51.9481	48.5606	0	2857.24	2794.06	1746.03	59.164	58.2841	43.6864	430.967	419.16	229.338
	5	3	67	17133	IL	UAN	0	0	0.07	0.189274	0.351247	0.326361	0	66.6151	17.905	196.561	186.104	20.5591	0	196.561	186.104	20.5591	162.706	161.621	100.265	117.446	116.662	72.3738	13.6217	12.897	1.42475	0.972976	0.921216	0.101768	4.04988	3.79893	0.364924	74.2285	65.5823	0	1103.3	1044.6	115.398	37.3208	35.3354	3.90354	425.077	398.738	38.3026
	6	3	67	17133	IL	UAN	1	0	0.07	0.189274	0.284102	0.255748	0	66.6151	17.905	81.5173	71.0605	0	115.044	196.561	186.104	115.044	162.706	161.621	148.021	117.446	116.662	106.846	27.2062	26.4815	21.5571	1.54244	1.49068	1.13893	4.08562	3.83468	2.18499	60.0387	51.3925	0	2203.59	2144.89	1746.03	59.164	57.1786	43.6864	428.828	402.489	229.338
	1	3	73	17145	IL	AA	0	0	0.0233333	0.189274	0.467622	0.468916	0.0281614	47.6585	16.3732	196.561	197.207	75.6879	0	196.561	197.207	75.6879	141.085	141.139	115.571	101.839	101.878	83.4221	4.54056	4.55549	1.74839	0.972976	0.976176	0.374655	4.14399	4.1595	1.32758	98.8218	99.3961	2.57288	263.11	263.976	101.314	34.1279	34.2401	13.1413	434.955	436.583	139.344
	2	3	73	17145	IL	AA	1	0	0.0233333	0.189274	0.375263	0.376836	0.085781	47.6585	16.3732	81.5173	82.1637	0	115.044	196.561	197.207	115.044	141.085	141.139	128.352	101.839	101.878	92.6481	23.4401	23.455	21.5571	1.54244	1.54564	1.13893	4.19316	4.20867	2.26954	79.3037	79.878	11.1878	1358.28	1359.14	1249.16	54.1023	54.2145	39.9489	440.116	441.744	238.212
	3	3	73	17145	IL	Urea	0	0	0.17	0.189274	0.332228	0.303311	0	47.6585	16.3732	196.561	182.5	0	0	196.561	182.5	0	141.085	139.784	73.8414	101.839	100.9	53.3008	33.0812	30.7147	0	0.972976	0.903374	0	4.21606	3.87425	0	70.2091	59.8653	0	1916.95	1779.82	0	34.1279	31.6865	0	442.52	406.644	0
	4	3	73	17145	IL	Urea	1	0	0.17	0.189274	0.319112	0.289268	0.085781	47.6585	16.3732	81.5173	67.4562	0	115.044	196.561	182.5	115.044	141.085	139.784	128.352	101.839	100.9	92.6481	35.2764	32.9099	21.5571	1.54244	1.47284	1.13893	4.22305	3.88124	2.26954	67.4375	57.0937	11.1878	2044.15	1907.02	1249.16	54.1023	51.661	39.9489	443.253	407.376	238.212
	5	3	73	17145	IL	UAN	0	0	0.07	0.189274	0.424542	0.381407	0	47.6585	16.3732	196.561	176.443	26.04	0	196.561	176.443	26.04	141.085	139.133	90.3	101.839	100.43	65.1811	13.6217	12.2275	1.80457	0.972976	0.873395	0.128898	4.16692	3.68341	0.46221	89.7178	72.9867	0	789.331	708.545	104.569	34.1279	30.635	4.5212	437.362	386.612	48.5138
	6	3	73	17145	IL	UAN	1	0	0.07	0.189274	0.357397	0.307255	0.085781	47.6585	16.3732	81.5173	61.3998	0	115.044	196.561	176.443	115.044	141.085	139.133	128.352	101.839	100.43	92.6481	27.2062	25.8121	21.5571	1.54244	1.44286	1.13893	4.20267	3.71915	2.26954	75.5281	58.7969	11.1878	1576.51	1495.72	1249.16	54.1023	50.6094	39.9489	441.114	390.364	238.212
	1	3	76	17151	IL	AA	0	0	0.0233333	0.189274	0.412549	0.428625	0.00926393	42.5689	15.5198	196.561	203.952	87.939	0	196.561	203.952	87.939	157.331	157.975	134.026	113.566	114.031	96.7439	4.54056	4.71128	2.03139	0.972976	1.00956	0.435298	4.05604	4.23321	1.52713	87.1833	93.7247	0.959013	235.012	243.849	105.142	32.349	33.5654	14.4726	425.724	444.32	160.288
	2	3	76	17151	IL	AA	1	0	0.0233333	0.189274	0.32019	0.339364	0.00459791	42.5689	15.5198	81.5173	88.908	0	115.044	196.561	203.952	115.044	157.331	157.975	143.131	113.566	114.031	103.316	23.4401	23.6108	21.5571	1.54244	1.57903	1.13893	4.10521	4.28238	2.18953	67.6652	74.2066	0.599671	1213.22	1222.06	1115.76	51.2823	52.4987	37.8666	430.884	449.48	229.814
	3	3	76	17151	IL	Urea	0	0	0.17	0.189274	0.277155	0.261917	0	42.5689	15.5198	196.561	189.741	0	0	196.561	189.741	0	157.331	156.666	82.3439	113.566	113.086	59.4382	33.0812	31.9333	0	0.972976	0.939216	0	4.12812	3.9625	0	58.5706	53.5776	0	1712.23	1652.82	0	32.349	31.2266	0	433.289	415.906	0
	4	3	76	17151	IL	Urea	1	0	0.17	0.189274	0.264039	0.248368	0.00459791	42.5689	15.5198	81.5173	74.6969	0	115.044	196.561	189.741	115.044	157.331	156.666	143.131	113.566	113.086	103.316	35.2764	34.1285	21.5571	1.54244	1.50868	1.13893	4.1351	3.96948	2.18953	55.799	50.8059	0.599671	1825.85	1766.44	1115.76	51.2823	50.1599	37.8666	434.022	416.639	229.814
	5	3	76	17151	IL	UAN	0	0	0.07	0.189274	0.369469	0.339987	0	42.5689	15.5198	196.561	183.861	49.8164	0	196.561	183.861	49.8164	157.331	156.034	115.63	113.566	112.63	83.465	13.6217	12.7416	3.45228	0.972976	0.910112	0.246591	4.07898	3.77409	0.884242	78.0793	67.5634	0	705.036	659.484	178.685	32.349	30.259	8.19855	428.131	396.13	92.8104
	6	3	76	17151	IL	UAN	1	0	0.07	0.189274	0.302324	0.268582	0.00459791	42.5689	15.5198	81.5173	68.8175	0	115.044	196.561	183.861	115.044	157.331	156.034	143.131	113.566	112.63	103.316	27.2062	26.3261	21.5571	1.54244	1.47958	1.13893	4.11472	3.80983	2.18953	63.8896	53.3737	0.599671	1408.15	1362.6	1115.76	51.2823	49.1923	37.8666	431.883	399.882	229.814
	1	3	77	17153	IL	AA	0	0	0.0233333	0.189274	0.364103	0.393383	0	43.5342	15.7988	196.561	209.144	95.0303	0	196.561	209.144	95.0303	171.621	172.769	149.114	123.881	124.71	107.635	4.54056	4.83123	2.1952	0.972976	1.03526	0.4704	3.97868	4.28004	1.64244	76.9453	88.046	0	240.341	255.727	116.197	32.9306	35.0388	15.9208	417.604	449.235	172.391
	2	3	77	17153	IL	AA	1	0	0.0233333	0.189274	0.271743	0.306177	0	43.5342	15.7988	81.5173	94.1007	0	115.044	196.561	209.144	115.044	171.621	172.769	156.132	123.881	124.71	112.701	23.4401	23.7308	21.5571	1.54244	1.60473	1.13893	4.02784	4.32921	2.18499	57.4271	68.5278	0	1240.73	1256.12	1141.06	52.2043	54.3125	38.5474	422.764	454.396	229.338
	3	3	77	17153	IL	Urea	0	0	0.17	0.189274	0.228708	0.225818	0	43.5342	15.7988	196.561	195.351	0	0	196.561	195.351	0	171.621	171.498	89.8234	123.881	123.792	64.8371	33.0812	32.8776	0	0.972976	0.966988	0	4.05075	4.0214	0	48.3326	47.4505	0	1751.06	1740.28	0	32.9306	32.7279	0	425.169	422.088	0
	4	3	77	17153	IL	Urea	1	0	0.17	0.189274	0.215593	0.212627	0	43.5342	15.7988	81.5173	80.3074	0	115.044	196.561	195.351	115.044	171.621	171.498	156.132	123.881	123.792	112.701	35.2764	35.0728	21.5571	1.54244	1.53645	1.13893	4.05773	4.02838	2.18499	45.5609	44.6789	0	1867.26	1856.48	1141.06	52.2043	52.0016	38.5474	425.901	422.821	229.338
	5	3	77	17153	IL	UAN	0	0	0.07	0.189274	0.321023	0.303839	0	43.5342	15.7988	196.561	189.622	58.5685	0	196.561	189.622	58.5685	171.621	170.883	131.423	123.881	123.348	94.865	13.6217	13.1408	4.05879	0.972976	0.93863	0.289914	4.00161	3.8352	1.03959	67.8412	62.1174	0	721.024	695.572	214.841	32.9306	31.7681	9.8122	420.011	402.544	109.116
	6	3	77	17153	IL	UAN	1	0	0.07	0.189274	0.253877	0.234432	0	43.5342	15.7988	81.5173	74.5786	0	115.044	196.561	189.622	115.044	171.621	170.883	156.132	123.881	123.348	112.701	27.2062	26.7254	21.5571	1.54244	1.5081	1.13893	4.03735	3.87094	2.18499	53.6515	47.9277	0	1440.08	1414.63	1141.06	52.2043	51.0419	38.5474	423.762	406.295	229.338
	1	3	79	17157	IL	AA	0	0	0.0233333	0.189274	0.40935	0.426293	0	48.9171	16.4801	196.561	204.314	85.6194	0	196.561	204.314	85.6194	158.274	158.952	133.903	114.247	114.736	96.6548	4.54056	4.71966	1.97781	0.972976	1.01136	0.423816	4.05093	4.23678	1.47979	86.5073	93.3681	0	270.059	280.711	117.634	34.3506	35.7056	14.9627	425.188	444.695	155.319
	2	3	79	17157	IL	AA	1	0	0.0233333	0.189274	0.316991	0.337178	0	48.9171	16.4801	81.5173	89.2706	0	115.044	196.561	204.314	115.044	158.274	158.952	143.99	114.247	114.736	103.936	23.4401	23.6192	21.5571	1.54244	1.58082	1.13893	4.1001	4.28595	2.18499	66.9891	73.8499	0	1394.15	1404.8	1282.15	54.4555	55.8104	40.2096	430.348	449.855	229.338
	3	3	79	17157	IL	Urea	0	0	0.17	0.189274	0.273956	0.259525	0	48.9171	16.4801	196.561	190.131	0	0	196.561	190.131	0	158.274	157.646	82.8378	114.247	113.793	59.7947	33.0812	31.9991	0	0.972976	0.94115	0	4.12301	3.96689	0	57.8946	53.1889	0	1967.57	1903.21	0	34.3506	33.227	0	432.753	416.367	0
	4	3	79	17157	IL	Urea	1	0	0.17	0.189274	0.26084	0.246001	0	48.9171	16.4801	81.5173	75.0876	0	115.044	196.561	190.131	115.044	158.274	157.646	143.99	114.247	113.793	103.936	35.2764	34.1943	21.5571	1.54244	1.51062	1.13893	4.12999	3.97387	2.18499	55.1229	50.4172	0	2098.14	2033.78	1282.15	54.4555	53.3318	40.2096	433.485	417.1	229.338
	5	3	79	17157	IL	UAN	0	0	0.07	0.189274	0.36627	0.337592	0	48.9171	16.4801	196.561	184.262	42.6407	0	196.561	184.262	42.6407	158.274	157.015	112.048	114.247	113.338	80.8796	13.6217	12.7694	2.955	0.972976	0.912096	0.211071	4.07387	3.77862	0.756872	77.4033	67.2218	0	810.177	759.483	175.755	34.3506	32.2013	7.45181	427.595	396.606	79.4417
	6	3	79	17157	IL	UAN	1	0	0.07	0.189274	0.299125	0.26633	0	48.9171	16.4801	81.5173	69.2183	0	115.044	196.561	184.262	115.044	158.274	157.015	143.99	114.247	113.338	103.936	27.2062	26.3539	21.5571	1.54244	1.48156	1.13893	4.10961	3.81436	2.18499	63.2135	53.0321	0	1618.14	1567.45	1282.15	54.4555	52.3061	40.2096	431.346	400.358	229.338
	1	3	80	17159	IL	AA	0	0	0.0233333	0.189274	0.41215	0.428334	0	50.9615	16.7712	196.561	203.997	84.2493	0	196.561	203.997	84.2493	157.448	158.097	132.648	113.651	114.119	95.7489	4.54056	4.71233	1.94616	0.972976	1.00979	0.417034	4.05541	4.23366	1.45611	87.099	93.6804	0	281.345	291.989	120.589	34.9576	36.2801	14.9834	425.657	444.367	152.834
	2	3	80	17159	IL	AA	1	0	0.0233333	0.189274	0.319791	0.339091	0.00400953	50.9615	16.7712	81.5173	88.9534	0	115.044	196.561	203.997	115.044	157.448	158.097	143.238	113.651	114.119	103.393	23.4401	23.6119	21.5571	1.54244	1.57925	1.13893	4.10457	4.28282	2.18895	67.5808	74.1622	0.522933	1452.41	1463.06	1335.73	55.4176	56.7401	40.9201	430.818	449.527	229.753
	3	3	80	17159	IL	Urea	0	0	0.17	0.189274	0.276756	0.261619	0	50.9615	16.7712	196.561	189.789	0	0	196.561	189.789	0	157.448	156.788	82.4056	113.651	113.174	59.4826	33.0812	31.9416	0	0.972976	0.939458	0	4.12748	3.96305	0	58.4863	53.5292	0	2049.8	1979.19	0	34.9576	33.7533	0	433.222	415.964	0
	4	3	80	17159	IL	Urea	1	0	0.17	0.189274	0.26364	0.248072	0.00400953	50.9615	16.7712	81.5173	74.7458	0	115.044	196.561	189.789	115.044	157.448	156.788	143.238	113.651	113.174	103.393	35.2764	34.1368	21.5571	1.54244	1.50892	1.13893	4.13446	3.97004	2.18895	55.7146	50.7575	0.522933	2185.82	2115.21	1335.73	55.4176	54.2133	40.9201	433.955	416.697	229.753
	5	3	80	17159	IL	UAN	0	0	0.07	0.189274	0.36907	0.339688	0	50.9615	16.7712	196.561	183.911	39.2256	0	196.561	183.911	39.2256	157.448	156.156	109.357	113.651	112.718	78.9369	13.6217	12.7451	2.71833	0.972976	0.910361	0.194167	4.07834	3.77466	0.696254	77.9949	67.521	0	844.036	789.719	168.435	34.9576	32.7079	6.97611	428.064	396.19	73.0792
	6	3	80	17159	IL	UAN	1	0	0.07	0.189274	0.301925	0.268301	0.00400953	50.9615	16.7712	81.5173	68.8677	0	115.044	196.561	183.911	115.044	157.448	156.156	143.238	113.651	112.718	103.393	27.2062	26.3296	21.5571	1.54244	1.47983	1.13893	4.11408	3.8104	2.18895	63.8052	53.3312	0.522933	1685.77	1631.45	1335.73	55.4176	53.1679	40.9201	431.816	399.942	229.753
	1	3	82	17163	IL	AA	0	0	0.0233333	0.189274	0.358697	0.389461	0	68.7254	18.7066	196.561	209.687	85.3704	0	196.561	209.687	85.3704	173.216	174.419	146.433	125.032	125.901	105.7	4.54056	4.84376	1.97206	0.972976	1.03795	0.422583	3.97004	4.28437	1.47548	75.8028	87.3777	0	379.415	404.752	164.788	38.9915	41.5953	16.9348	416.698	449.689	154.868
	2	3	82	17163	IL	AA	1	0	0.0233333	0.189274	0.266337	0.302464	0	68.7254	18.7066	81.5173	94.643	0	115.044	196.561	209.687	115.044	173.216	174.419	157.583	125.032	125.901	113.748	23.4401	23.7433	21.5571	1.54244	1.60741	1.13893	4.01921	4.33353	2.18499	56.2847	67.8595	0	1958.69	1984.03	1801.34	61.8126	64.4163	45.6421	421.858	454.85	229.338
	3	3	82	17163	IL	Urea	0	0	0.17	0.189274	0.223302	0.221806	0	68.7254	18.7066	196.561	195.939	0	0	196.561	195.939	0	173.216	173.152	90.6581	125.032	124.986	65.4395	33.0812	32.9765	0	0.972976	0.969897	0	4.04212	4.02703	0	47.1901	46.7369	0	2764.31	2755.57	0	38.9915	38.8681	0	424.262	422.679	0
	4	3	82	17163	IL	Urea	1	0	0.17	0.189274	0.210187	0.208652	0	68.7254	18.7066	81.5173	80.8952	0	115.044	196.561	195.939	115.044	173.216	173.152	157.583	125.032	124.986	113.748	35.2764	35.1717	21.5571	1.54244	1.53936	1.13893	4.0491	4.03401	2.18499	44.4185	43.9652	0	2947.75	2939	1801.34	61.8126	61.6892	45.6421	424.995	423.412	229.338
	5	3	82	17163	IL	UAN	0	0	0.07	0.189274	0.315617	0.299821	0	68.7254	18.7066	196.561	190.227	30.0247	0	196.561	190.227	30.0247	173.216	172.539	113.796	125.032	124.543	82.1408	13.6217	13.1827	2.08071	0.972976	0.941621	0.148622	3.99298	3.84107	0.532938	66.6988	61.4757	0	1138.25	1101.57	173.867	38.9915	37.735	5.95596	419.105	403.161	55.9374
	6	3	82	17163	IL	UAN	1	0	0.07	0.189274	0.248471	0.230616	0	68.7254	18.7066	81.5173	75.1829	0	115.044	196.561	190.227	115.044	173.216	172.539	157.583	125.032	124.543	113.748	27.2062	26.7672	21.5571	1.54244	1.51109	1.13893	4.02872	3.87682	2.18499	52.5091	47.2859	0	2273.39	2236.71	1801.34	61.8126	60.5561	45.6421	422.856	406.912	229.338
	1	3	83	17165	IL	AA	0	0	0.0233333	0.189274	0.359198	0.389824	0	45.3839	15.8875	196.561	209.637	94.9707	0	196.561	209.637	94.9707	173.068	174.266	150.347	124.925	125.79	108.525	4.54056	4.8426	2.19382	0.972976	1.0377	0.470105	3.97084	4.28397	1.64141	75.9088	87.4399	0	250.553	267.221	121.058	33.1155	35.3184	16.0001	416.782	449.648	172.283
	2	3	83	17165	IL	AA	1	0	0.0233333	0.189274	0.266839	0.302809	0	45.3839	15.8875	81.5173	94.593	0	115.044	196.561	209.637	115.044	173.068	174.266	157.448	124.925	125.79	113.651	23.4401	23.7422	21.5571	1.54244	1.60717	1.13893	4.02001	4.33314	2.18499	56.3906	67.9218	0	1293.45	1310.12	1189.54	52.4974	54.7004	38.7639	421.942	454.808	229.338
	3	3	83	17165	IL	Urea	0	0	0.17	0.189274	0.223804	0.222178	0	45.3839	15.8875	196.561	195.885	0	0	196.561	195.885	0	173.068	172.999	90.5807	124.925	124.876	65.3836	33.0812	32.9674	0	0.972976	0.969629	0	4.04292	4.02651	0	47.2961	46.8033	0	1825.46	1819.18	0	33.1155	33.0016	0	424.346	422.625	0
	4	3	83	17165	IL	Urea	1	0	0.17	0.189274	0.210688	0.20902	0	45.3839	15.8875	81.5173	80.841	0	115.044	196.561	195.885	115.044	173.068	172.999	157.448	124.925	124.876	113.651	35.2764	35.1626	21.5571	1.54244	1.53909	1.13893	4.0499	4.0335	2.18499	44.5244	44.0316	0	1946.59	1940.31	1189.54	52.4974	52.3835	38.7639	425.079	423.358	229.338
	5	3	83	17165	IL	UAN	0	0	0.07	0.189274	0.316118	0.300193	0	45.3839	15.8875	196.561	190.171	57.5029	0	196.561	190.171	57.5029	173.068	172.385	131.904	124.925	124.432	95.2118	13.6217	13.1788	3.98495	0.972976	0.941346	0.284639	3.99378	3.84054	1.02068	66.8047	61.5355	0	751.66	727.224	219.894	33.1155	32.039	9.68778	419.189	403.104	107.131
	6	3	83	17165	IL	UAN	1	0	0.07	0.189274	0.248973	0.23097	0	45.3839	15.8875	81.5173	75.1272	0	115.044	196.561	190.171	115.044	173.068	172.385	157.448	124.925	124.432	113.651	27.2062	26.7634	21.5571	1.54244	1.51081	1.13893	4.02952	3.87628	2.18499	52.615	47.3457	0	1501.27	1476.83	1189.54	52.4974	51.4209	38.7639	422.94	406.856	229.338
	1	3	91	17181	IL	AA	0	0	0.0233333	0.189274	0.419166	0.433452	0.00818048	44.3954	16.082	196.561	203.192	85.9606	0	196.561	203.192	85.9606	155.379	155.953	131.589	112.157	112.571	94.9844	4.54056	4.69374	1.98569	0.972976	1.0058	0.425505	4.06661	4.22559	1.49196	88.5816	94.4535	0.83079	245.096	253.364	107.186	33.5209	34.6518	14.6595	426.833	443.52	156.597
	2	3	91	17181	IL	AA	1	0	0.0233333	0.189274	0.326806	0.343882	0.0143514	44.3954	16.082	81.5173	88.1486	0	115.044	196.561	203.192	115.044	155.379	155.953	141.356	112.157	112.571	102.034	23.4401	23.5933	21.5571	1.54244	1.57527	1.13893	4.11577	4.27476	2.19914	69.0634	74.9353	1.87175	1265.28	1273.55	1163.63	53.1401	54.271	39.2384	431.994	448.68	230.823
	3	3	91	17181	IL	Urea	0	0	0.17	0.189274	0.283771	0.266869	0	44.3954	16.082	196.561	188.923	0	0	196.561	188.923	0	155.379	154.639	81.3224	112.157	111.622	58.7008	33.0812	31.7957	0	0.972976	0.935167	0	4.13868	3.95318	0	59.9689	54.3739	0	1785.7	1716.31	0	33.5209	32.2183	0	434.398	414.928	0
	4	3	91	17181	IL	Urea	1	0	0.17	0.189274	0.270656	0.253266	0.0143514	44.3954	16.082	81.5173	73.879	0	115.044	196.561	188.923	115.044	155.379	154.639	141.356	112.157	111.622	102.034	35.2764	33.9909	21.5571	1.54244	1.50463	1.13893	4.14566	3.96017	2.19914	57.1972	51.6022	1.87175	1904.19	1834.8	1163.63	53.1401	51.8375	39.2384	435.131	415.661	230.823
	5	3	91	17181	IL	UAN	0	0	0.07	0.189274	0.376086	0.344943	0	44.3954	16.082	196.561	183.022	45.9545	0	196.561	183.022	45.9545	155.379	154.005	111.966	112.157	111.165	80.8204	13.6217	12.6834	3.18465	0.972976	0.90596	0.227475	4.08954	3.76447	0.815692	79.4776	68.2613	0	735.287	684.642	171.905	33.5209	31.2121	7.83694	429.24	395.121	85.6154
	6	3	91	17181	IL	UAN	1	0	0.07	0.189274	0.30894	0.273239	0.0143514	44.3954	16.082	81.5173	67.9787	0	115.044	196.561	183.022	115.044	155.379	154.005	141.356	112.157	111.165	102.034	27.2062	26.268	21.5571	1.54244	1.47543	1.13893	4.12528	3.80022	2.19914	65.2878	54.0716	1.87175	1468.57	1417.92	1163.63	53.1401	50.8313	39.2384	432.992	398.872	230.823
	1	3	93	17185	IL	AA	0	0	0.0233333	0.189274	0.368037	0.396238	0	51.1954	16.5907	196.561	208.745	91.1806	0	196.561	208.745	91.1806	170.461	171.568	146.564	123.044	123.843	105.794	4.54056	4.82201	2.10627	0.972976	1.03329	0.451344	3.98496	4.27679	1.5759	77.7766	88.5281	0	282.637	300.157	131.11	34.5812	36.7248	16.0415	418.263	448.894	165.408
	2	3	93	17185	IL	AA	1	0	0.0233333	0.189274	0.275677	0.308878	0	51.1954	16.5907	81.5173	93.7016	0	115.044	196.561	208.745	115.044	170.461	171.568	155.077	123.044	123.843	111.939	23.4401	23.7216	21.5571	1.54244	1.60275	1.13893	4.03412	4.32596	2.18499	58.2584	69.0099	0	1459.08	1476.6	1341.87	54.8209	56.9645	40.4795	423.423	454.054	229.338
	3	3	93	17185	IL	Urea	0	0	0.17	0.189274	0.232642	0.228739	0	51.1954	16.5907	196.561	194.919	0	0	196.561	194.919	0	170.461	170.295	89.2161	123.044	122.923	64.3987	33.0812	32.8048	0	0.972976	0.964848	0	4.05703	4.01719	0	49.1639	47.9663	0	2059.21	2042.01	0	34.5812	34.2922	0	425.828	421.646	0
	4	3	93	17185	IL	Urea	1	0	0.17	0.189274	0.219527	0.215522	0	51.1954	16.5907	81.5173	79.8751	0	115.044	196.561	194.919	115.044	170.461	170.295	155.077	123.044	122.923	111.939	35.2764	35	21.5571	1.54244	1.53431	1.13893	4.06401	4.02417	2.18499	46.3922	45.1946	0	2195.86	2178.66	1341.87	54.8209	54.532	40.4795	426.561	422.379	229.338
	5	3	93	17185	IL	UAN	0	0	0.07	0.189274	0.324957	0.306765	0	51.1954	16.5907	196.561	189.178	49.3848	0	196.561	189.178	49.3848	170.461	169.678	125.011	123.044	122.478	90.2362	13.6217	13.11	3.42237	0.972976	0.93643	0.244455	4.00789	3.83081	0.87658	68.6725	62.5803	0	847.911	816.063	213.033	34.5812	33.2823	8.68832	420.67	402.083	92.0063
	6	3	93	17185	IL	UAN	1	0	0.07	0.189274	0.257811	0.237208	0	51.1954	16.5907	81.5173	74.1343	0	115.044	196.561	189.178	115.044	170.461	169.678	155.077	123.044	122.478	111.939	27.2062	26.6946	21.5571	1.54244	1.5059	1.13893	4.04363	3.86655	2.18499	54.4828	48.3906	0	1693.51	1661.66	1341.87	54.8209	53.522	40.4795	424.422	405.835	229.338
	1	3	95	17189	IL	AA	0	0	0.0233333	0.189274	0.372498	0.399478	0	47.9464	16.507	196.561	208.288	91.8471	0	196.561	208.288	91.8471	169.145	170.206	145.702	122.094	122.86	105.172	4.54056	4.81145	2.12167	0.972976	1.03103	0.454643	3.99208	4.27299	1.58742	78.7195	89.0707	0	264.7	280.493	123.687	34.4068	36.4595	16.0773	419.011	448.495	166.617
	2	3	95	17189	IL	AA	1	0	0.0233333	0.189274	0.280139	0.31194	0	47.9464	16.507	81.5173	93.2444	0	115.044	196.561	208.288	115.044	169.145	170.206	153.879	122.094	122.86	111.074	23.4401	23.711	21.5571	1.54244	1.60049	1.13893	4.04125	4.32215	2.18499	59.2013	69.5525	0	1366.49	1382.28	1256.71	54.5445	56.5972	40.2754	424.171	453.655	229.338
	3	3	95	17189	IL	Urea	0	0	0.17	0.189274	0.237104	0.232055	0	47.9464	16.507	196.561	194.424	0	0	196.561	194.424	0	169.145	168.929	88.5273	122.094	121.938	63.9015	33.0812	32.7215	0	0.972976	0.962397	0	4.06416	4.0123	0	50.1068	48.5476	0	1928.53	1907.56	0	34.4068	34.0327	0	426.576	421.133	0
	4	3	95	17189	IL	Urea	1	0	0.17	0.189274	0.223988	0.218807	0	47.9464	16.507	81.5173	79.38	0	115.044	196.561	194.424	115.044	169.145	168.929	153.879	122.094	121.938	111.074	35.2764	34.9167	21.5571	1.54244	1.53186	1.13893	4.07114	4.01928	2.18499	47.3351	45.7759	0	2056.51	2035.54	1256.71	54.5445	54.1704	40.2754	427.309	421.866	229.338
	5	3	95	17189	IL	UAN	0	0	0.07	0.189274	0.329418	0.310086	0	47.9464	16.507	196.561	188.669	52.0673	0	196.561	188.669	52.0673	169.145	168.311	125.692	122.094	121.491	90.728	13.6217	13.0748	3.60826	0.972976	0.933912	0.257733	4.01502	3.82571	0.924194	69.6154	63.1011	0	794.101	762.218	210.35	34.4068	33.0254	9.11406	421.418	401.548	97.0038
	6	3	95	17189	IL	UAN	1	0	0.07	0.189274	0.262273	0.240356	0	47.9464	16.507	81.5173	73.6255	0	115.044	196.561	188.669	115.044	169.145	168.311	153.879	122.094	121.491	111.074	27.2062	26.6593	21.5571	1.54244	1.50338	1.13893	4.05076	3.86145	2.18499	55.4257	48.9114	0	1586.04	1554.15	1256.71	54.5445	53.1631	40.2754	425.17	405.3	229.338
	1	3	96	17191	IL	AA	0	0	0.0233333	0.189274	0.368639	0.396676	0	46.485	16.0349	196.561	208.684	93.1012	0	196.561	208.684	93.1012	170.283	171.384	147.188	122.915	123.71	106.245	4.54056	4.8206	2.15064	0.972976	1.03298	0.460851	3.98592	4.27629	1.6091	77.9038	88.6016	0	256.632	272.46	121.554	33.4228	35.4842	15.8308	418.364	448.841	168.892
	2	3	96	17191	IL	AA	1	0	0.0233333	0.189274	0.276279	0.309291	0	46.485	16.0349	81.5173	93.6402	0	115.044	196.561	208.684	115.044	170.283	171.384	154.915	122.915	123.71	111.822	23.4401	23.7201	21.5571	1.54244	1.60245	1.13893	4.03508	4.32545	2.18499	58.3857	69.0834	0	1324.83	1340.66	1218.4	52.9846	55.046	39.1236	423.524	454.001	229.338
	3	3	96	17191	IL	Urea	0	0	0.17	0.189274	0.233244	0.229187	0	46.485	16.0349	196.561	194.852	0	0	196.561	194.852	0	170.283	170.11	89.1232	122.915	122.79	64.3316	33.0812	32.7936	0	0.972976	0.964518	0	4.05799	4.01654	0	49.2911	48.045	0	1869.75	1853.49	0	33.4228	33.1323	0	425.929	421.578	0
	4	3	96	17191	IL	Urea	1	0	0.17	0.189274	0.220129	0.215965	0	46.485	16.0349	81.5173	79.8086	0	115.044	196.561	194.852	115.044	170.283	170.11	154.915	122.915	122.79	111.822	35.2764	34.9888	21.5571	1.54244	1.53398	1.13893	4.06497	4.02352	2.18499	46.5195	45.2733	0	1993.82	1977.57	1218.4	52.9846	52.6941	39.1236	426.662	422.311	229.338
	5	3	96	17191	IL	UAN	0	0	0.07	0.189274	0.325559	0.307213	0	46.485	16.0349	196.561	189.109	54.5002	0	196.561	189.109	54.5002	170.283	169.493	128.009	122.915	122.345	92.4005	13.6217	13.1053	3.77687	0.972976	0.936092	0.269776	4.00885	3.83013	0.967379	68.7998	62.6509	0	769.896	740.71	213.468	33.4228	32.1558	9.26711	420.771	402.012	101.537
	6	3	96	17191	IL	UAN	1	0	0.07	0.189274	0.258413	0.237633	0	46.485	16.0349	81.5173	74.0659	0	115.044	196.561	189.109	115.044	170.283	169.493	154.915	122.915	122.345	111.822	27.2062	26.6898	21.5571	1.54244	1.50556	1.13893	4.0446	3.86587	2.18499	54.61	48.4611	0	1537.69	1508.51	1218.4	52.9846	51.7176	39.1236	424.523	405.763	229.338
	1	3	97	17193	IL	AA	0	0	0.0233333	0.189274	0.342038	0.377386	0	48.2915	16.2425	196.561	211.315	96.1935	0	196.561	211.315	96.1935	178.13	179.503	155.242	128.579	129.57	112.058	4.54056	4.88137	2.22207	0.972976	1.04601	0.476158	3.94344	4.29665	1.66254	72.2823	85.2785	0	266.605	286.617	130.472	33.8554	36.3966	16.5683	413.905	450.978	174.501
	2	3	97	17193	IL	AA	1	0	0.0233333	0.189274	0.249678	0.291011	0	48.2915	16.2425	81.5173	96.2712	0	115.044	196.561	211.315	115.044	178.13	179.503	162.054	128.579	129.57	116.975	23.4401	23.7809	21.5571	1.54244	1.61547	1.13893	3.9926	4.34581	2.18499	52.7641	65.7603	0	1376.32	1396.33	1265.75	53.6704	56.2116	39.63	419.066	456.138	229.338
	3	3	97	17193	IL	Urea	0	0	0.17	0.189274	0.206643	0.20946	0	48.2915	16.2425	196.561	197.706	0	0	196.561	197.706	0	178.13	178.249	93.23	128.579	128.665	67.296	33.0812	33.2739	0	0.972976	0.978645	0	4.01551	4.04328	0	43.6696	44.5029	0	1942.41	1953.73	0	33.8554	34.0527	0	421.47	424.385	0
	4	3	97	17193	IL	Urea	1	0	0.17	0.189274	0.193528	0.196415	0	48.2915	16.2425	81.5173	82.6625	0	115.044	196.561	197.706	115.044	178.13	178.249	162.054	128.579	128.665	116.975	35.2764	35.4691	21.5571	1.54244	1.54811	1.13893	4.02249	4.05026	2.18499	40.8979	41.7312	0	2071.3	2082.62	1265.75	53.6704	53.8676	39.63	422.203	425.118	229.338
	5	3	97	17193	IL	UAN	0	0	0.07	0.189274	0.298958	0.287455	0	48.2915	16.2425	196.561	192.044	57.5702	0	196.561	192.044	57.5702	178.13	177.641	135.803	128.579	128.226	98.0262	13.6217	13.3087	3.98962	0.972976	0.950619	0.284973	3.96637	3.8581	1.02187	63.1783	59.4587	0	799.816	781.437	234.256	33.8554	33.0775	9.91583	416.312	404.947	107.256
	6	3	97	17193	IL	UAN	1	0	0.07	0.189274	0.231812	0.218854	0	48.2915	16.2425	81.5173	77.0006	0	115.044	196.561	192.044	115.044	178.13	177.641	162.054	128.579	128.226	116.975	27.2062	26.8932	21.5571	1.54244	1.52008	1.13893	4.00212	3.89384	2.18499	48.9885	45.269	0	1597.45	1579.07	1265.75	53.6704	52.8925	39.63	420.064	408.699	229.338
	1	3	100	17199	IL	AA	0	0	0.0233333	0.189274	0.408307	0.425532	0	51.895	16.9535	196.561	204.432	84.4732	0	196.561	204.432	84.4732	158.582	159.271	133.695	114.469	114.966	96.5048	4.54056	4.72237	1.95133	0.972976	1.01194	0.418142	4.04927	4.23793	1.45998	86.2869	93.2512	0	286.5	297.972	123.125	35.3374	36.7524	15.1864	425.013	444.815	153.24
	2	3	100	17199	IL	AA	1	0	0.0233333	0.189274	0.315948	0.336465	0	51.895	16.9535	81.5173	89.3882	0	115.044	196.561	204.432	115.044	158.582	159.271	144.27	114.469	114.966	104.138	23.4401	23.6219	21.5571	1.54244	1.5814	1.13893	4.09843	4.2871	2.18499	66.7687	73.7331	0	1479.02	1490.49	1360.2	56.0197	57.4347	41.3647	430.173	449.976	229.338
	3	3	100	17199	IL	Urea	0	0	0.17	0.189274	0.272913	0.258745	0	51.895	16.9535	196.561	190.258	0	0	196.561	190.258	0	158.582	157.965	82.9989	114.469	114.024	59.9109	33.0812	32.0204	0	0.972976	0.941777	0	4.12134	3.96831	0	57.6742	53.0616	0	2087.35	2020.42	0	35.3374	34.2042	0	432.578	416.515	0
	4	3	100	17199	IL	Urea	1	0	0.17	0.189274	0.259797	0.24523	0	51.895	16.9535	81.5173	75.2144	0	115.044	196.561	190.258	115.044	158.582	157.965	144.27	114.469	114.024	104.138	35.2764	34.2156	21.5571	1.54244	1.51124	1.13893	4.12832	3.97529	2.18499	54.9025	50.29	0	2225.87	2158.93	1360.2	56.0197	54.8866	41.3647	433.311	417.248	229.338
	5	3	100	17199	IL	UAN	0	0	0.07	0.189274	0.365227	0.336811	0	51.895	16.9535	196.561	184.392	38.9984	0	196.561	184.392	38.9984	158.582	157.335	110.001	114.469	113.569	79.402	13.6217	12.7784	2.70259	0.972976	0.91274	0.193042	4.0722	3.78008	0.692222	77.1828	67.1099	0	859.499	806.288	170.528	35.3374	33.1497	7.01107	427.42	396.759	72.656
	6	3	100	17199	IL	UAN	1	0	0.07	0.189274	0.298082	0.265596	0	51.895	16.9535	81.5173	69.3483	0	115.044	196.561	184.392	115.044	158.582	157.335	144.27	114.469	113.569	104.138	27.2062	26.3629	21.5571	1.54244	1.48221	1.13893	4.10794	3.81583	2.18499	62.9931	52.9201	0	1716.65	1663.44	1360.2	56.0197	53.832	41.3647	431.172	400.511	229.338
	1	5	195	19001	IA	AA	0	0	0.0233333	0.22733	0.33309	0.261714	0	35.6573	15.7563	180.881	159.118	70.9521	0	180.881	159.118	70.9521	167.267	165.879	147.86	120.738	119.736	106.729	4.17834	3.67562	1.63899	0.895359	0.787632	0.351213	3.61897	3.09453	1.22629	65.2076	45.5816	0	181.151	159.356	71.0582	30.2221	26.5859	11.8549	379.849	324.803	128.712
	2	5	195	19001	IA	AA	1	0	0.0233333	0.22733	0.282463	0.282463	0.282463	35.6573	15.7563	0	0	0	242.178	242.178	242.178	242.178	168.065	168.065	168.065	121.314	121.314	121.314	54.5037	54.5037	54.5037	2.39756	2.39756	2.39756	5.23949	5.23949	5.23949	72.4808	72.4808	72.4808	2363	2363	2363	80.9277	80.9277	80.9277	549.94	549.94	549.94
	3	5	195	19001	IA	Urea	0	0	0.17	0.22733	0.198592	0.0894981	0	35.6573	15.7563	180.881	148.56	0	0	180.881	148.56	0	167.267	164.906	108.001	120.738	119.034	77.9584	30.4422	25.0026	0	0.895359	0.735372	0	3.68529	2.8962	0	38.8774	14.6497	0	1319.82	1083.99	0	30.2221	24.8219	0	386.81	303.987	0
	4	5	195	19001	IA	Urea	1	0	0.17	0.22733	0.282463	0.282463	0.282463	35.6573	15.7563	0	0	0	242.178	242.178	242.178	242.178	168.065	168.065	168.065	121.314	121.314	121.314	54.5037	54.5037	54.5037	2.39756	2.39756	2.39756	5.23949	5.23949	5.23949	72.4808	72.4808	72.4808	2363	2363	2363	80.9277	80.9277	80.9277	549.94	549.94	549.94
	5	5	195	19001	IA	UAN	0	0	0.07	0.22733	0.290295	0.16168	0	35.6573	15.7563	180.881	144.147	42.9932	0	180.881	144.147	42.9932	167.267	164.432	135.09	120.738	118.691	97.5117	12.535	9.98936	2.97943	0.895359	0.713526	0.212816	3.64007	2.75324	0.763129	56.8298	25.7568	0	543.454	433.087	129.173	30.2221	24.0845	7.18344	382.064	288.981	80.0984
	6	5	195	19001	IA	UAN	1	0	0.07	0.22733	0.282463	0.282463	0.282463	35.6573	15.7563	0	0	0	242.178	242.178	242.178	242.178	168.065	168.065	168.065	121.314	121.314	121.314	54.5037	54.5037	54.5037	2.39756	2.39756	2.39756	5.23949	5.23949	5.23949	72.4808	72.4808	72.4808	2363	2363	2363	80.9277	80.9277	80.9277	549.94	549.94	549.94
	1	5	196	19003	IA	AA	0	0	0.0233333	0.22733	0.320115	0.250682	0	34.1015	15.3688	180.881	160.052	73.0599	0	180.881	160.052	73.0599	170.812	169.472	151.798	123.297	122.33	109.572	4.17834	3.69721	1.68768	0.895359	0.792258	0.361646	3.59978	3.09792	1.26272	62.6676	43.8927	0	173.247	153.298	69.9768	29.4788	26.0843	11.9068	377.834	325.159	132.536
	2	5	196	19003	IA	AA	1	0	0.0233333	0.22733	0.272517	0.272517	0.272517	34.1015	15.3688	0	0	0	242.178	242.178	242.178	242.178	171.627	171.627	171.627	123.885	123.885	123.885	54.5037	54.5037	54.5037	2.39756	2.39756	2.39756	5.22021	5.22021	5.22021	69.9287	69.9287	69.9287	2259.9	2259.9	2259.9	78.9372	78.9372	78.9372	547.915	547.915	547.915
	3	5	196	19003	IA	Urea	0	0	0.17	0.22733	0.185617	0.0782598	0	34.1015	15.3688	180.881	149.583	0	0	180.881	149.583	0	170.812	168.508	110.291	123.297	121.634	79.6108	30.4422	25.1748	0	0.895359	0.740434	0	3.6661	2.90208	0	36.3374	12.8896	0	1262.23	1043.83	0	29.4788	24.378	0	384.796	304.603	0
	4	5	196	19003	IA	Urea	1	0	0.17	0.22733	0.272517	0.272517	0.272517	34.1015	15.3688	0	0	0	242.178	242.178	242.178	242.178	171.627	171.627	171.627	123.885	123.885	123.885	54.5037	54.5037	54.5037	2.39756	2.39756	2.39756	5.22021	5.22021	5.22021	69.9287	69.9287	69.9287	2259.9	2259.9	2259.9	78.9372	78.9372	78.9372	547.915	547.915	547.915
	5	5	196	19003	IA	UAN	0	0	0.07	0.22733	0.27732	0.150449	0	34.1015	15.3688	180.881	145.202	46.5663	0	180.881	145.202	46.5663	170.812	168.037	139.872	123.297	121.294	100.964	12.535	10.0625	3.22705	0.895359	0.71875	0.230503	3.62088	2.75964	0.826553	54.2898	24.1252	0	519.742	417.224	133.804	29.4788	23.6641	7.58909	380.049	289.653	86.7554
	6	5	196	19003	IA	UAN	1	0	0.07	0.22733	0.272517	0.272517	0.272517	34.1015	15.3688	0	0	0	242.178	242.178	242.178	242.178	171.627	171.627	171.627	123.885	123.885	123.885	54.5037	54.5037	54.5037	2.39756	2.39756	2.39756	5.22021	5.22021	5.22021	69.9287	69.9287	69.9287	2259.9	2259.9	2259.9	78.9372	78.9372	78.9372	547.915	547.915	547.915
	1	5	197	19005	IA	AA	0	0	0.0233333	0.22733	0.250222	0.191391	0	37.6161	14.4809	180.881	164.644	79.3108	0	180.881	164.644	79.3108	189.911	188.819	171.27	137.083	136.295	123.627	4.17834	3.80328	1.83208	0.895359	0.814989	0.392588	3.49638	3.10543	1.37075	48.9849	34.3836	0	191.103	173.949	83.7929	27.7757	25.2825	12.1788	366.982	325.947	143.875
	2	5	197	19005	IA	AA	1	0	0.0233333	0.22733	0.21894	0.21894	0.21894	37.6161	14.4809	0	0	0	242.178	242.178	242.178	242.178	190.817	190.817	190.817	137.737	137.737	137.737	54.5037	54.5037	54.5037	2.39756	2.39756	2.39756	5.11632	5.11632	5.11632	56.1807	56.1807	56.1807	2492.81	2492.81	2492.81	74.3768	74.3768	74.3768	537.011	537.011	537.011
	3	5	197	19005	IA	Urea	0	0	0.17	0.22733	0.115724	0.0179456	0	37.6161	14.4809	180.881	154.628	0	0	180.881	154.628	0	189.911	187.896	122.622	137.083	135.628	88.5123	30.4422	26.0238	0	0.895359	0.765407	0	3.5627	2.92228	0	22.6547	3.04554	0	1392.32	1190.24	0	27.7757	23.7444	0	373.943	306.724	0
	4	5	197	19005	IA	Urea	1	0	0.17	0.22733	0.21894	0.21894	0.21894	37.6161	14.4809	0	0	0	242.178	242.178	242.178	242.178	190.817	190.817	190.817	137.737	137.737	137.737	54.5037	54.5037	54.5037	2.39756	2.39756	2.39756	5.11632	5.11632	5.11632	56.1807	56.1807	56.1807	2492.81	2492.81	2492.81	74.3768	74.3768	74.3768	537.011	537.011	537.011
	5	5	197	19005	IA	UAN	0	0	0.07	0.22733	0.207427	0.0901469	0	37.6161	14.4809	180.881	150.417	52.6367	0	180.881	150.417	52.6367	189.911	187.443	158.947	137.083	135.302	114.732	12.535	10.4239	3.64772	0.895359	0.744566	0.260552	3.51748	2.78267	0.934301	40.6071	14.9221	0	573.308	476.754	166.834	27.7757	23.0978	8.0828	369.197	292.07	98.0647
	6	5	197	19005	IA	UAN	1	0	0.07	0.22733	0.21894	0.21894	0.21894	37.6161	14.4809	0	0	0	242.178	242.178	242.178	242.178	190.817	190.817	190.817	137.737	137.737	137.737	54.5037	54.5037	54.5037	2.39756	2.39756	2.39756	5.11632	5.11632	5.11632	56.1807	56.1807	56.1807	2492.81	2492.81	2492.81	74.3768	74.3768	74.3768	537.011	537.011	537.011
	1	5	199	19009	IA	AA	0	0	0.0233333	0.22733	0.242076	0.184494	0	32.6707	15.2048	180.881	165.136	81.7087	0	180.881	165.136	81.7087	192.137	191.073	174.188	138.69	137.922	125.734	4.17834	3.81463	1.88747	0.895359	0.817421	0.404458	3.48433	3.10524	1.4122	47.3902	33.2346	0	165.978	151.531	74.977	29.1643	26.6257	13.1743	365.717	325.927	148.225
	2	5	199	19009	IA	AA	1	0	0.0233333	0.22733	0.212696	0.212696	0.212696	32.6707	15.2048	0	0	0	242.178	242.178	242.178	242.178	193.054	193.054	193.054	139.352	139.352	139.352	54.5037	54.5037	54.5037	2.39756	2.39756	2.39756	5.10421	5.10421	5.10421	54.5784	54.5784	54.5784	2165.08	2165.08	2165.08	78.0951	78.0951	78.0951	535.74	535.74	535.74
	3	5	199	19009	IA	Urea	0	0	0.17	0.22733	0.107578	0.0109384	0	32.6707	15.2048	180.881	155.17	9.88439	0	180.881	155.17	9.88439	192.137	190.154	131.782	138.69	137.259	95.1239	30.4422	26.1151	1.66354	0.895359	0.76809	0.0489277	3.55065	2.9235	0.185332	21.06	1.86224	0	1209.27	1037.38	66.0818	29.1643	25.0188	1.59371	372.678	306.852	19.4526
	4	5	199	19009	IA	Urea	1	0	0.17	0.22733	0.212696	0.212696	0.212696	32.6707	15.2048	0	0	0	242.178	242.178	242.178	242.178	193.054	193.054	193.054	139.352	139.352	139.352	54.5037	54.5037	54.5037	2.39756	2.39756	2.39756	5.10421	5.10421	5.10421	54.5784	54.5784	54.5784	2165.08	2165.08	2165.08	78.0951	78.0951	78.0951	535.74	535.74	535.74
	5	5	199	19009	IA	UAN	0	0	0.07	0.22733	0.199281	0.0831388	0	32.6707	15.2048	180.881	150.978	57.86	0	180.881	150.978	57.86	192.137	189.704	163.607	138.69	136.933	118.096	12.535	10.4628	4.0097	0.895359	0.747343	0.286407	3.50543	2.78421	1.02701	39.0124	13.8083	0	497.935	415.619	159.279	29.1643	24.343	9.32906	367.932	292.232	107.796
	6	5	199	19009	IA	UAN	1	0	0.07	0.22733	0.212696	0.212696	0.212696	32.6707	15.2048	0	0	0	242.178	242.178	242.178	242.178	193.054	193.054	193.054	139.352	139.352	139.352	54.5037	54.5037	54.5037	2.39756	2.39756	2.39756	5.10421	5.10421	5.10421	54.5784	54.5784	54.5784	2165.08	2165.08	2165.08	78.0951	78.0951	78.0951	535.74	535.74	535.74
	1	5	200	19011	IA	AA	0	0	0.0233333	0.22733	0.23344	0.177186	0	48.8739	17.2961	180.881	165.648	76.8365	0	180.881	165.648	76.8365	194.497	193.461	174.42	140.393	139.646	125.901	4.17834	3.82646	1.77492	0.895359	0.819955	0.380341	3.47156	3.10482	1.32799	45.6996	32.0082	0	248.296	227.386	105.474	33.1756	30.3817	14.0927	364.376	325.883	139.386
	2	5	200	19011	IA	AA	1	0	0.0233333	0.22733	0.206076	0.206076	0.206076	48.8739	17.2961	0	0	0	242.178	242.178	242.178	242.178	195.425	195.425	195.425	141.063	141.063	141.063	54.5037	54.5037	54.5037	2.39756	2.39756	2.39756	5.09137	5.09137	5.09137	52.8798	52.8798	52.8798	3238.86	3238.86	3238.86	88.8365	88.8365	88.8365	534.393	534.393	534.393
	3	5	200	19011	IA	Urea	0	0	0.17	0.22733	0.0989419	0.00351505	0	48.8739	17.2961	180.881	155.735	0	0	180.881	155.735	0	194.497	192.548	125.583	140.393	138.986	90.6496	30.4422	26.2102	0	0.895359	0.770887	0	3.53788	2.92456	0	19.3694	0.6004	0	1809.01	1557.53	0	33.1756	28.5636	0	371.337	306.963	0
	4	5	200	19011	IA	Urea	1	0	0.17	0.22733	0.206076	0.206076	0.206076	48.8739	17.2961	0	0	0	242.178	242.178	242.178	242.178	195.425	195.425	195.425	141.063	141.063	141.063	54.5037	54.5037	54.5037	2.39756	2.39756	2.39756	5.09137	5.09137	5.09137	52.8798	52.8798	52.8798	3238.86	3238.86	3238.86	88.8365	88.8365	88.8365	534.393	534.393	534.393
	5	5	200	19011	IA	UAN	0	0	0.07	0.22733	0.190645	0.0757138	0	48.8739	17.2961	180.881	151.563	44.5757	0	180.881	151.563	44.5757	194.497	192.1	158.06	140.393	138.663	114.092	12.535	10.5033	3.08909	0.895359	0.750239	0.220649	3.49266	2.78561	0.791218	37.3218	12.6191	0	744.888	624.157	183.568	33.1756	27.7985	8.1757	366.591	292.379	83.0466
	6	5	200	19011	IA	UAN	1	0	0.07	0.22733	0.206076	0.206076	0.206076	48.8739	17.2961	0	0	0	242.178	242.178	242.178	242.178	195.425	195.425	195.425	141.063	141.063	141.063	54.5037	54.5037	54.5037	2.39756	2.39756	2.39756	5.09137	5.09137	5.09137	52.8798	52.8798	52.8798	3238.86	3238.86	3238.86	88.8365	88.8365	88.8365	534.393	534.393	534.393
	1	5	201	19013	IA	AA	0	0	0.0233333	0.22733	0.245567	0.187449	0	49.1998	18.8234	180.881	164.926	75.3467	0	180.881	164.926	75.3467	191.183	190.107	170.848	138.002	137.224	123.323	4.17834	3.80979	1.74051	0.895359	0.816384	0.372966	3.48949	3.10534	1.30224	48.0736	33.7279	0	249.952	227.905	104.119	36.1051	32.9205	15.0398	366.259	325.938	136.684
	2	5	201	19013	IA	AA	1	0	0.0233333	0.22733	0.215372	0.215372	0.215372	49.1998	18.8234	0	0	0	242.178	242.178	242.178	242.178	192.095	192.095	192.095	138.66	138.66	138.66	54.5037	54.5037	54.5037	2.39756	2.39756	2.39756	5.1094	5.1094	5.1094	55.2651	55.2651	55.2651	3260.46	3260.46	3260.46	96.6809	96.6809	96.6809	536.285	536.285	536.285
	3	5	201	19013	IA	Urea	0	0	0.17	0.22733	0.111069	0.0139407	0	49.1998	18.8234	180.881	154.939	0	0	180.881	154.939	0	191.183	189.186	123.444	138.002	136.56	89.1051	30.4422	26.0762	0	0.895359	0.766946	0	3.55582	2.92301	0	21.7434	2.37018	0	1821.08	1559.9	0	36.1051	30.9269	0	373.22	306.8	0
	4	5	201	19013	IA	Urea	1	0	0.17	0.22733	0.215372	0.215372	0.215372	49.1998	18.8234	0	0	0	242.178	242.178	242.178	242.178	192.095	192.095	192.095	138.66	138.66	138.66	54.5037	54.5037	54.5037	2.39756	2.39756	2.39756	5.1094	5.1094	5.1094	55.2651	55.2651	55.2651	3260.46	3260.46	3260.46	96.6809	96.6809	96.6809	536.285	536.285	536.285
	5	5	201	19013	IA	UAN	0	0	0.07	0.22733	0.202772	0.0861416	0	49.1998	18.8234	180.881	150.739	42.4805	0	180.881	150.739	42.4805	191.183	188.735	154.091	138.002	136.234	111.227	12.535	10.4462	2.9439	0.895359	0.746158	0.210278	3.5106	2.78358	0.754028	39.6958	14.2866	0	749.856	624.902	176.106	36.1051	30.0886	8.47942	368.474	292.166	79.1432
	6	5	201	19013	IA	UAN	1	0	0.07	0.22733	0.215372	0.215372	0.215372	49.1998	18.8234	0	0	0	242.178	242.178	242.178	242.178	192.095	192.095	192.095	138.66	138.66	138.66	54.5037	54.5037	54.5037	2.39756	2.39756	2.39756	5.1094	5.1094	5.1094	55.2651	55.2651	55.2651	3260.46	3260.46	3260.46	96.6809	96.6809	96.6809	536.285	536.285	536.285
	1	5	202	19015	IA	AA	0	0	0.0233333	0.22733	0.255527	0.195883	0	38.8813	16.8172	180.881	164.32	78.0528	0	180.881	164.32	78.0528	188.462	187.351	169.481	136.037	135.235	122.336	4.17834	3.79578	1.80302	0.895359	0.813382	0.386361	3.50423	3.10544	1.34901	50.0234	35.1275	0	197.53	179.445	85.2375	32.257	29.3036	13.9194	367.806	325.948	141.593
	2	5	202	19015	IA	AA	1	0	0.0233333	0.22733	0.223007	0.223007	0.223007	38.8813	16.8172	0	0	0	242.178	242.178	242.178	242.178	189.361	189.361	189.361	136.686	136.686	136.686	54.5037	54.5037	54.5037	2.39756	2.39756	2.39756	5.1242	5.1242	5.1242	57.2242	57.2242	57.2242	2576.65	2576.65	2576.65	86.3766	86.3766	86.3766	537.839	537.839	537.839
	3	5	202	19015	IA	Urea	0	0	0.17	0.22733	0.121029	0.0225111	0	38.8813	16.8172	180.881	154.27	0	0	180.881	154.27	0	188.462	186.425	121.686	136.037	134.567	87.8366	30.4422	25.9636	0	0.895359	0.763636	0	3.57055	2.92137	0	23.6932	3.81235	0	1439.15	1227.43	0	32.257	27.5115	0	374.767	306.628	0
	4	5	202	19015	IA	Urea	1	0	0.17	0.22733	0.223007	0.223007	0.223007	38.8813	16.8172	0	0	0	242.178	242.178	242.178	242.178	189.361	189.361	189.361	136.686	136.686	136.686	54.5037	54.5037	54.5037	2.39756	2.39756	2.39756	5.1242	5.1242	5.1242	57.2242	57.2242	57.2242	2576.65	2576.65	2576.65	86.3766	86.3766	86.3766	537.839	537.839	537.839
	5	5	202	19015	IA	UAN	0	0	0.07	0.22733	0.212732	0.0947129	0	38.8813	16.8172	180.881	150.047	50.6043	0	180.881	150.047	50.6043	188.462	185.971	156.618	136.037	134.239	113.052	12.535	10.3983	3.50688	0.895359	0.742733	0.250491	3.52533	2.78154	0.898227	41.6456	15.6431	0	592.591	491.576	165.787	32.257	26.7584	9.02443	370.02	291.952	94.2783
	6	5	202	19015	IA	UAN	1	0	0.07	0.22733	0.223007	0.223007	0.223007	38.8813	16.8172	0	0	0	242.178	242.178	242.178	242.178	189.361	189.361	189.361	136.686	136.686	136.686	54.5037	54.5037	54.5037	2.39756	2.39756	2.39756	5.1242	5.1242	5.1242	57.2242	57.2242	57.2242	2576.65	2576.65	2576.65	86.3766	86.3766	86.3766	537.839	537.839	537.839
	1	5	203	19017	IA	AA	0	0	0.0233333	0.22733	0.221462	0.167055	0	38.3267	15.8313	180.881	166.343	81.6508	0	180.881	166.343	81.6508	197.77	196.775	179.272	142.756	142.037	129.404	4.17834	3.84251	1.88613	0.895359	0.823396	0.404172	3.45384	3.10387	1.4112	43.3547	30.2931	0	194.713	179.063	87.8947	30.366	27.9254	13.7074	362.516	325.784	148.12
	2	5	203	19017	IA	AA	1	0	0.0233333	0.22733	0.196894	0.196894	0.196894	38.3267	15.8313	0	0	0	242.178	242.178	242.178	242.178	198.713	198.713	198.713	143.437	143.437	143.437	54.5037	54.5037	54.5037	2.39756	2.39756	2.39756	5.07357	5.07357	5.07357	50.5237	50.5237	50.5237	2539.9	2539.9	2539.9	81.313	81.313	81.313	532.524	532.524	532.524
	3	5	203	19017	IA	Urea	0	0	0.17	0.22733	0.0869638	0	0	38.3267	15.8313	180.881	156.503	0	0	180.881	156.503	0	197.77	195.868	127.697	142.756	141.383	92.1751	30.4422	26.3394	0	0.895359	0.774688	0	3.52016	2.93442	0	17.0245	0	0	1418.62	1227.43	0	30.366	26.2735	0	369.477	307.999	0
	4	5	203	19017	IA	Urea	1	0	0.17	0.22733	0.196894	0.196894	0.196894	38.3267	15.8313	0	0	0	242.178	242.178	242.178	242.178	198.713	198.713	198.713	143.437	143.437	143.437	54.5037	54.5037	54.5037	2.39756	2.39756	2.39756	5.07357	5.07357	5.07357	50.5237	50.5237	50.5237	2539.9	2539.9	2539.9	81.313	81.313	81.313	532.524	532.524	532.524
	5	5	203	19017	IA	UAN	0	0	0.07	0.22733	0.178667	0.0654223	0	38.3267	15.8313	180.881	152.359	55.2319	0	180.881	152.359	55.2319	197.77	195.423	166.977	142.756	141.061	120.529	12.535	10.5585	3.82757	0.895359	0.754177	0.273398	3.47494	2.78716	0.980366	34.9769	10.9555	0	584.138	492.03	178.366	30.366	25.5778	9.27226	364.731	292.541	102.9
	6	5	203	19017	IA	UAN	1	0	0.07	0.22733	0.196894	0.196894	0.196894	38.3267	15.8313	0	0	0	242.178	242.178	242.178	242.178	198.713	198.713	198.713	143.437	143.437	143.437	54.5037	54.5037	54.5037	2.39756	2.39756	2.39756	5.07357	5.07357	5.07357	50.5237	50.5237	50.5237	2539.9	2539.9	2539.9	81.313	81.313	81.313	532.524	532.524	532.524
	1	5	204	19019	IA	AA	0	0	0.0233333	0.22733	0.220418	0.166172	0	44.5643	16.4247	180.881	166.402	79.6016	0	180.881	166.402	79.6016	198.055	197.063	178.73	142.962	142.246	129.012	4.17834	3.8439	1.8388	0.895359	0.823692	0.394028	3.45229	3.10377	1.37578	43.1503	30.1429	0	226.402	208.28	99.6345	31.5041	28.9824	13.8643	362.354	325.773	144.403
	2	5	204	19019	IA	AA	1	0	0.0233333	0.22733	0.196094	0.196094	0.196094	44.5643	16.4247	0	0	0	242.178	242.178	242.178	242.178	199	199	199	143.644	143.644	143.644	54.5037	54.5037	54.5037	2.39756	2.39756	2.39756	5.07202	5.07202	5.07202	50.3183	50.3183	50.3183	2953.26	2953.26	2953.26	84.3606	84.3606	84.3606	532.361	532.361	532.361
	3	5	204	19019	IA	Urea	0	0	0.17	0.22733	0.0859198	0	0	44.5643	16.4247	180.881	156.569	0	0	180.881	156.569	0	198.055	196.157	127.881	142.962	141.592	92.308	30.4422	26.3505	0	0.895359	0.775015	0	3.51861	2.93566	0	16.8201	0	0	1649.5	1427.79	0	31.5041	27.2697	0	369.315	308.129	0
	4	5	204	19019	IA	Urea	1	0	0.17	0.22733	0.196094	0.196094	0.196094	44.5643	16.4247	0	0	0	242.178	242.178	242.178	242.178	199	199	199	143.644	143.644	143.644	54.5037	54.5037	54.5037	2.39756	2.39756	2.39756	5.07202	5.07202	5.07202	50.3183	50.3183	50.3183	2953.26	2953.26	2953.26	84.3606	84.3606	84.3606	532.361	532.361	532.361
	5	5	204	19019	IA	UAN	0	0	0.07	0.22733	0.177623	0.0645256	0	44.5643	16.4247	180.881	152.427	50.0063	0	180.881	152.427	50.0063	198.055	195.712	164.241	142.962	141.27	118.554	12.535	10.5632	3.46544	0.895359	0.754516	0.247531	3.47339	2.78727	0.887612	34.7725	10.8097	0	679.205	572.364	187.773	31.5041	26.5484	8.70964	364.569	292.553	93.1641
	6	5	204	19019	IA	UAN	1	0	0.07	0.22733	0.196094	0.196094	0.196094	44.5643	16.4247	0	0	0	242.178	242.178	242.178	242.178	199	199	199	143.644	143.644	143.644	54.5037	54.5037	54.5037	2.39756	2.39756	2.39756	5.07202	5.07202	5.07202	50.3183	50.3183	50.3183	2953.26	2953.26	2953.26	84.3606	84.3606	84.3606	532.361	532.361	532.361
	1	5	205	19021	IA	AA	0	0	0.0233333	0.22733	0.255257	0.195654	0	29.4087	14.7816	180.881	164.336	81.6256	0	180.881	164.336	81.6256	188.536	187.426	170.892	136.09	135.289	123.355	4.17834	3.79617	1.88555	0.895359	0.813464	0.404047	3.50383	3.10544	1.41076	49.9705	35.0897	0	149.406	135.741	67.4222	28.3526	25.7594	12.7946	367.764	325.948	148.074
	2	5	205	19021	IA	AA	1	0	0.0233333	0.22733	0.2228	0.2228	0.2228	29.4087	14.7816	0	0	0	242.178	242.178	242.178	242.178	189.435	189.435	189.435	136.739	136.739	136.739	54.5037	54.5037	54.5037	2.39756	2.39756	2.39756	5.1238	5.1238	5.1238	57.171	57.171	57.171	1948.9	1948.9	1948.9	75.9217	75.9217	75.9217	537.797	537.797	537.797
	3	5	205	19021	IA	Urea	0	0	0.17	0.22733	0.120758	0.0222783	0	29.4087	14.7816	180.881	154.288	19.9521	0	180.881	154.288	19.9521	188.536	186.5	136.817	136.09	134.621	98.7583	30.4422	25.9667	3.35794	0.895359	0.763727	0.0987629	3.57015	2.92142	0.374102	23.6403	3.77334	0	1088.53	928.5	120.071	28.3526	24.1844	3.12745	374.725	306.633	39.2659
	4	5	205	19021	IA	Urea	1	0	0.17	0.22733	0.2228	0.2228	0.2228	29.4087	14.7816	0	0	0	242.178	242.178	242.178	242.178	189.435	189.435	189.435	136.739	136.739	136.739	54.5037	54.5037	54.5037	2.39756	2.39756	2.39756	5.1238	5.1238	5.1238	57.171	57.171	57.171	1948.9	1948.9	1948.9	75.9217	75.9217	75.9217	537.797	537.797	537.797
	5	5	205	19021	IA	UAN	0	0	0.07	0.22733	0.212462	0.0944801	0	29.4087	14.7816	180.881	150.066	59.3167	0	180.881	150.066	59.3167	188.536	186.046	161.274	136.09	134.293	116.412	12.535	10.3996	4.11065	0.895359	0.742827	0.293618	3.52493	2.7816	1.05287	41.5927	15.6064	0	448.219	371.861	146.986	28.3526	23.5225	9.29776	369.978	291.958	110.51
	6	5	205	19021	IA	UAN	1	0	0.07	0.22733	0.2228	0.2228	0.2228	29.4087	14.7816	0	0	0	242.178	242.178	242.178	242.178	189.435	189.435	189.435	136.739	136.739	136.739	54.5037	54.5037	54.5037	2.39756	2.39756	2.39756	5.1238	5.1238	5.1238	57.171	57.171	57.171	1948.9	1948.9	1948.9	75.9217	75.9217	75.9217	537.797	537.797	537.797
	1	5	206	19023	IA	AA	0	0	0.0233333	0.22733	0.219692	0.165558	0	37.0242	15.8267	180.881	166.444	82.2543	0	180.881	166.444	82.2543	198.254	197.264	179.942	143.105	142.391	129.887	4.17834	3.84485	1.90007	0.895359	0.823897	0.407159	3.45122	3.1037	1.42163	43.0082	30.0384	0	188.096	173.083	85.5354	30.3572	27.9343	13.8047	362.241	325.765	149.215
	2	5	206	19023	IA	AA	1	0	0.0233333	0.22733	0.195538	0.195538	0.195538	37.0242	15.8267	0	0	0	242.178	242.178	242.178	242.178	199.199	199.199	199.199	143.788	143.788	143.788	54.5037	54.5037	54.5037	2.39756	2.39756	2.39756	5.07094	5.07094	5.07094	50.1755	50.1755	50.1755	2453.58	2453.58	2453.58	81.2894	81.2894	81.2894	532.248	532.248	532.248
	3	5	206	19023	IA	Urea	0	0	0.17	0.22733	0.0851939	0	0	37.0242	15.8267	180.881	156.615	0	0	180.881	156.615	0	198.254	196.358	128.009	143.105	141.737	92.4005	30.4422	26.3582	0	0.895359	0.775242	0	3.51754	2.93652	0	16.678	0	0	1370.41	1186.57	0	30.3572	26.2846	0	369.203	308.219	0
	4	5	206	19023	IA	Urea	1	0	0.17	0.22733	0.195538	0.195538	0.195538	37.0242	15.8267	0	0	0	242.178	242.178	242.178	242.178	199.199	199.199	199.199	143.788	143.788	143.788	54.5037	54.5037	54.5037	2.39756	2.39756	2.39756	5.07094	5.07094	5.07094	50.1755	50.1755	50.1755	2453.58	2453.58	2453.58	81.2894	81.2894	81.2894	532.248	532.248	532.248
	5	5	206	19023	IA	UAN	0	0	0.07	0.22733	0.176897	0.0639023	0	37.0242	15.8267	180.881	152.475	56.5368	0	180.881	152.475	56.5368	198.254	195.913	168.101	143.105	141.416	121.34	12.535	10.5665	3.918	0.895359	0.754751	0.279857	3.47232	2.78735	1.00353	34.6304	10.7083	0	564.287	475.671	176.376	30.3572	25.5899	9.48857	364.456	292.562	105.331
	6	5	206	19023	IA	UAN	1	0	0.07	0.22733	0.195538	0.195538	0.195538	37.0242	15.8267	0	0	0	242.178	242.178	242.178	242.178	199.199	199.199	199.199	143.788	143.788	143.788	54.5037	54.5037	54.5037	2.39756	2.39756	2.39756	5.07094	5.07094	5.07094	50.1755	50.1755	50.1755	2453.58	2453.58	2453.58	81.2894	81.2894	81.2894	532.248	532.248	532.248
	1	5	207	19025	IA	AA	0	0	0.0233333	0.22733	0.255403	0.195779	0	31.971	15.3737	180.881	164.327	80.6346	0	180.881	164.327	80.6346	188.496	187.385	170.49	136.061	135.26	123.064	4.17834	3.79596	1.86266	0.895359	0.81342	0.399141	3.50405	3.10544	1.39364	49.9992	35.1102	0	162.423	147.559	72.4066	29.4882	26.7896	13.1455	367.786	325.948	146.277
	2	5	207	19025	IA	AA	1	0	0.0233333	0.22733	0.222912	0.222912	0.222912	31.971	15.3737	0	0	0	242.178	242.178	242.178	242.178	189.395	189.395	189.395	136.71	136.71	136.71	54.5037	54.5037	54.5037	2.39756	2.39756	2.39756	5.12402	5.12402	5.12402	57.1999	57.1999	57.1999	2118.7	2118.7	2118.7	78.9625	78.9625	78.9625	537.82	537.82	537.82
	3	5	207	19025	IA	Urea	0	0	0.17	0.22733	0.120905	0.0224046	0	31.971	15.3737	180.881	154.278	7.15163	0	180.881	154.278	7.15163	188.496	186.459	127.202	136.061	134.591	91.8177	30.4422	25.965	1.20362	0.895359	0.763678	0.0354005	3.57037	2.92139	0.134093	23.669	3.79451	0	1183.37	1009.33	46.7879	29.4882	25.1514	1.1659	374.748	306.631	14.0745
	4	5	207	19025	IA	Urea	1	0	0.17	0.22733	0.222912	0.222912	0.222912	31.971	15.3737	0	0	0	242.178	242.178	242.178	242.178	189.395	189.395	189.395	136.71	136.71	136.71	54.5037	54.5037	54.5037	2.39756	2.39756	2.39756	5.12402	5.12402	5.12402	57.1999	57.1999	57.1999	2118.7	2118.7	2118.7	78.9625	78.9625	78.9625	537.82	537.82	537.82
	5	5	207	19025	IA	UAN	0	0	0.07	0.22733	0.212609	0.0946064	0	31.971	15.3737	180.881	150.056	56.9336	0	180.881	150.056	56.9336	188.496	186.005	160.032	136.061	134.264	115.515	12.535	10.3989	3.9455	0.895359	0.742776	0.281821	3.52515	2.78157	1.01057	41.6214	15.6263	0	487.27	404.232	153.372	29.4882	24.463	9.28166	370.001	291.955	106.07
	6	5	207	19025	IA	UAN	1	0	0.07	0.22733	0.222912	0.222912	0.222912	31.971	15.3737	0	0	0	242.178	242.178	242.178	242.178	189.395	189.395	189.395	136.71	136.71	136.71	54.5037	54.5037	54.5037	2.39756	2.39756	2.39756	5.12402	5.12402	5.12402	57.1999	57.1999	57.1999	2118.7	2118.7	2118.7	78.9625	78.9625	78.9625	537.82	537.82	537.82
	1	5	208	19027	IA	AA	0	0	0.0233333	0.22733	0.243164	0.185416	0	32.1428	15.3394	180.881	165.07	81.7693	0	180.881	165.07	81.7693	191.84	190.771	173.941	138.475	137.704	125.555	4.17834	3.81313	1.88887	0.895359	0.817099	0.404758	3.48594	3.10527	1.41325	47.6032	33.3885	0	163.297	149.023	73.8203	29.4225	26.8508	13.3008	365.886	325.931	148.335
	2	5	208	19027	IA	AA	1	0	0.0233333	0.22733	0.21353	0.21353	0.21353	32.1428	15.3394	0	0	0	242.178	242.178	242.178	242.178	192.755	192.755	192.755	139.136	139.136	139.136	54.5037	54.5037	54.5037	2.39756	2.39756	2.39756	5.10583	5.10583	5.10583	54.7925	54.7925	54.7925	2130.09	2130.09	2130.09	78.7865	78.7865	78.7865	535.91	535.91	535.91
	3	5	208	19027	IA	Urea	0	0	0.17	0.22733	0.108666	0.0118744	0	32.1428	15.3394	180.881	155.098	12.3819	0	180.881	155.098	12.3819	191.84	189.852	133.501	138.475	137.041	96.3646	30.4422	26.103	2.08387	0.895359	0.767734	0.0612903	3.55226	2.92335	0.23216	21.2731	2.02075	0	1189.73	1020.15	81.4412	29.4225	25.2286	2.01407	372.847	306.837	24.3677
	4	5	208	19027	IA	Urea	1	0	0.17	0.22733	0.21353	0.21353	0.21353	32.1428	15.3394	0	0	0	242.178	242.178	242.178	242.178	192.755	192.755	192.755	139.136	139.136	139.136	54.5037	54.5037	54.5037	2.39756	2.39756	2.39756	5.10583	5.10583	5.10583	54.7925	54.7925	54.7925	2130.09	2130.09	2130.09	78.7865	78.7865	78.7865	535.91	535.91	535.91
	5	5	208	19027	IA	UAN	0	0	0.07	0.22733	0.20037	0.0840749	0	32.1428	15.3394	180.881	150.904	58.1871	0	180.881	150.904	58.1871	191.84	189.402	163.522	138.475	136.715	118.035	12.535	10.4576	4.03236	0.895359	0.746974	0.288026	3.50704	2.78402	1.03282	39.2255	13.9576	0	489.89	408.702	157.591	29.4225	24.5464	9.46486	368.101	292.212	108.405
	6	5	208	19027	IA	UAN	1	0	0.07	0.22733	0.21353	0.21353	0.21353	32.1428	15.3394	0	0	0	242.178	242.178	242.178	242.178	192.755	192.755	192.755	139.136	139.136	139.136	54.5037	54.5037	54.5037	2.39756	2.39756	2.39756	5.10583	5.10583	5.10583	54.7925	54.7925	54.7925	2130.09	2130.09	2130.09	78.7865	78.7865	78.7865	535.91	535.91	535.91
	1	5	209	19029	IA	AA	0	0	0.0233333	0.22733	0.266449	0.205137	0	33.1351	15.2778	180.881	163.64	79.1412	0	180.881	163.64	79.1412	185.477	184.329	167.207	133.883	133.054	120.695	4.17834	3.78008	1.82816	0.895359	0.810016	0.391749	3.52039	3.10518	1.36782	52.1616	36.6485	0	168.337	152.292	73.6531	29.3044	26.5112	12.8216	369.501	325.921	143.567
	2	5	209	19029	IA	AA	1	0	0.0233333	0.22733	0.231379	0.231379	0.231379	33.1351	15.2778	0	0	0	242.178	242.178	242.178	242.178	186.362	186.362	186.362	134.521	134.521	134.521	54.5037	54.5037	54.5037	2.39756	2.39756	2.39756	5.14044	5.14044	5.14044	59.3726	59.3726	59.3726	2195.85	2195.85	2195.85	78.4702	78.4702	78.4702	539.543	539.543	539.543
	3	5	209	19029	IA	Urea	0	0	0.17	0.22733	0.131951	0.031917	0	33.1351	15.2778	180.881	153.521	0	0	180.881	153.521	0	185.477	183.396	119.759	133.883	132.381	86.4456	30.4422	25.8376	0	0.895359	0.759929	0	3.58671	2.91919	0	25.8314	5.38157	0	1226.46	1040.95	0	29.3044	24.8719	0	376.463	306.399	0
	4	5	209	19029	IA	Urea	1	0	0.17	0.22733	0.231379	0.231379	0.231379	33.1351	15.2778	0	0	0	242.178	242.178	242.178	242.178	186.362	186.362	186.362	134.521	134.521	134.521	54.5037	54.5037	54.5037	2.39756	2.39756	2.39756	5.14044	5.14044	5.14044	59.3726	59.3726	59.3726	2195.85	2195.85	2195.85	78.4702	78.4702	78.4702	539.543	539.543	539.543
	5	5	209	19029	IA	UAN	0	0	0.07	0.22733	0.223654	0.104119	0	33.1351	15.2778	180.881	149.272	54.5867	0	180.881	149.272	54.5867	185.477	182.94	156.264	133.883	132.051	112.795	12.535	10.3446	3.78286	0.895359	0.738897	0.270204	3.54149	2.77893	0.968914	43.7838	17.1166	0	505.012	416.763	152.404	29.3044	24.1835	8.84357	371.716	291.677	101.698
	6	5	209	19029	IA	UAN	1	0	0.07	0.22733	0.231379	0.231379	0.231379	33.1351	15.2778	0	0	0	242.178	242.178	242.178	242.178	186.362	186.362	186.362	134.521	134.521	134.521	54.5037	54.5037	54.5037	2.39756	2.39756	2.39756	5.14044	5.14044	5.14044	59.3726	59.3726	59.3726	2195.85	2195.85	2195.85	78.4702	78.4702	78.4702	539.543	539.543	539.543
	1	5	210	19031	IA	AA	0	0	0.0233333	0.22733	0.223716	0.168961	0	57.4584	17.5414	180.881	166.213	74.9907	0	180.881	166.213	74.9907	197.154	196.151	176.034	142.311	141.587	127.066	4.17834	3.83952	1.73229	0.895359	0.822755	0.371204	3.45717	3.10408	1.29609	43.7959	30.6171	0	291.908	268.238	121.021	33.6461	30.9177	13.9492	362.866	325.806	136.038
	2	5	210	19031	IA	AA	1	0	0.0233333	0.22733	0.198622	0.198622	0.198622	57.4584	17.5414	0	0	0	242.178	242.178	242.178	242.178	198.095	198.095	198.095	142.99	142.99	142.99	54.5037	54.5037	54.5037	2.39756	2.39756	2.39756	5.07692	5.07692	5.07692	50.967	50.967	50.967	3807.75	3807.75	3807.75	90.0962	90.0962	90.0962	532.876	532.876	532.876
	3	5	210	19031	IA	Urea	0	0	0.17	0.22733	0.0892178	0	0	57.4584	17.5414	180.881	156.36	0	0	180.881	156.36	0	197.154	195.243	127.299	142.311	140.932	91.888	30.4422	26.3153	0	0.895359	0.77398	0	3.52349	2.93174	0	17.4658	0	0	2126.76	1838.45	0	33.6461	29.0848	0	369.827	307.717	0
	4	5	210	19031	IA	Urea	1	0	0.17	0.22733	0.198622	0.198622	0.198622	57.4584	17.5414	0	0	0	242.178	242.178	242.178	242.178	198.095	198.095	198.095	142.99	142.99	142.99	54.5037	54.5037	54.5037	2.39756	2.39756	2.39756	5.07692	5.07692	5.07692	50.967	50.967	50.967	3807.75	3807.75	3807.75	90.0962	90.0962	90.0962	532.876	532.876	532.876
	5	5	210	19031	IA	UAN	0	0	0.07	0.22733	0.180921	0.0673583	0	57.4584	17.5414	180.881	152.211	38.2665	0	180.881	152.211	38.2665	197.154	194.797	156.17	142.311	140.61	112.728	12.535	10.5482	2.65187	0.895359	0.753443	0.189419	3.47827	2.7869	0.67923	35.4182	11.2698	0	875.725	736.921	185.265	33.6461	28.3131	7.11805	365.081	292.514	71.2923
	6	5	210	19031	IA	UAN	1	0	0.07	0.22733	0.198622	0.198622	0.198622	57.4584	17.5414	0	0	0	242.178	242.178	242.178	242.178	198.095	198.095	198.095	142.99	142.99	142.99	54.5037	54.5037	54.5037	2.39756	2.39756	2.39756	5.07692	5.07692	5.07692	50.967	50.967	50.967	3807.75	3807.75	3807.75	90.0962	90.0962	90.0962	532.876	532.876	532.876
	1	5	211	19033	IA	AA	0	0	0.0233333	0.22733	0.248502	0.189935	0	34.0891	15.3799	180.881	164.749	80.5743	0	180.881	164.749	80.5743	190.381	189.295	172.173	137.423	136.638	124.279	4.17834	3.80569	1.86127	0.895359	0.815506	0.398843	3.49384	3.1054	1.39259	48.6482	34.1416	0	173.184	157.739	77.146	29.5001	26.8691	13.141	366.715	325.945	146.167
	2	5	211	19033	IA	AA	1	0	0.0233333	0.22733	0.217622	0.217622	0.217622	34.0891	15.3799	0	0	0	242.178	242.178	242.178	242.178	191.289	191.289	191.289	138.078	138.078	138.078	54.5037	54.5037	54.5037	2.39756	2.39756	2.39756	5.11376	5.11376	5.11376	55.8425	55.8425	55.8425	2259.07	2259.07	2259.07	78.9942	78.9942	78.9942	536.743	536.743	536.743
	3	5	211	19033	IA	Urea	0	0	0.17	0.22733	0.114004	0.0164659	0	34.0891	15.3799	180.881	154.743	0	0	180.881	154.743	0	190.381	188.373	122.926	137.423	135.973	88.7313	30.4422	26.0432	0	0.895359	0.765977	0	3.56016	2.92256	0	22.3181	2.7963	0	1261.77	1079.44	0	29.5001	25.2372	0	373.676	306.753	0
	4	5	211	19033	IA	Urea	1	0	0.17	0.22733	0.217622	0.217622	0.217622	34.0891	15.3799	0	0	0	242.178	242.178	242.178	242.178	191.289	191.289	191.289	138.078	138.078	138.078	54.5037	54.5037	54.5037	2.39756	2.39756	2.39756	5.11376	5.11376	5.11376	55.8425	55.8425	55.8425	2259.07	2259.07	2259.07	78.9942	78.9942	78.9942	536.743	536.743	536.743
	5	5	211	19033	IA	UAN	0	0	0.07	0.22733	0.205707	0.088667	0	34.0891	15.3799	180.881	150.536	55.8531	0	180.881	150.536	55.8531	190.381	187.921	161.067	137.423	135.646	116.263	12.535	10.4322	3.87062	0.895359	0.745156	0.276473	3.51494	2.78301	0.991393	40.2704	14.6876	0	519.553	432.394	160.43	29.5001	24.5512	9.10917	368.93	292.106	104.057
	6	5	211	19033	IA	UAN	1	0	0.07	0.22733	0.217622	0.217622	0.217622	34.0891	15.3799	0	0	0	242.178	242.178	242.178	242.178	191.289	191.289	191.289	138.078	138.078	138.078	54.5037	54.5037	54.5037	2.39756	2.39756	2.39756	5.11376	5.11376	5.11376	55.8425	55.8425	55.8425	2259.07	2259.07	2259.07	78.9942	78.9942	78.9942	536.743	536.743	536.743
	1	5	212	19035	IA	AA	0	0	0.0233333	0.22733	0.211621	0.158735	0	28.2202	14.4679	180.881	166.901	86.178	0	180.881	166.901	86.178	200.459	199.496	183.415	144.697	144.002	132.394	4.17834	3.85542	1.99071	0.895359	0.82616	0.426581	3.43928	3.10279	1.48944	41.4281	28.8724	0	143.368	132.288	68.3058	27.7508	25.6061	13.2215	360.988	325.67	156.333
	2	5	212	19035	IA	AA	1	0	0.0233333	0.22733	0.189351	0.189351	0.189351	28.2202	14.4679	0	0	0	242.178	242.178	242.178	242.178	201.415	201.415	201.415	145.387	145.387	145.387	54.5037	54.5037	54.5037	2.39756	2.39756	2.39756	5.05894	5.05894	5.05894	48.5879	48.5879	48.5879	1870.14	1870.14	1870.14	74.3102	74.3102	74.3102	530.989	530.989	530.989
	3	5	212	19035	IA	Urea	0	0	0.17	0.22733	0.0771227	0	0	28.2202	14.4679	180.881	157.12	32.1123	0	180.881	157.12	32.1123	200.459	198.595	154.525	144.697	143.351	111.54	30.4422	26.4433	5.40451	0.895359	0.777745	0.158956	3.5056	2.94601	0.602106	15.098	0	0	1044.54	907.331	185.441	27.7508	24.1055	4.9267	367.949	309.214	63.1974
	4	5	212	19035	IA	Urea	1	0	0.17	0.22733	0.189351	0.189351	0.189351	28.2202	14.4679	0	0	0	242.178	242.178	242.178	242.178	201.415	201.415	201.415	145.387	145.387	145.387	54.5037	54.5037	54.5037	2.39756	2.39756	2.39756	5.05894	5.05894	5.05894	48.5879	48.5879	48.5879	1870.14	1870.14	1870.14	74.3102	74.3102	74.3102	530.989	530.989	530.989
	5	5	212	19035	IA	UAN	0	0	0.07	0.22733	0.168826	0.0569729	0	28.2202	14.4679	180.881	152.999	65.093	0	180.881	152.999	65.093	200.459	198.152	174.428	144.697	143.032	125.907	12.535	10.6028	4.51094	0.895359	0.757345	0.32221	3.46038	2.7881	1.1554	33.0504	9.57676	0	430.105	363.807	154.781	27.7508	23.4732	9.98662	363.203	292.64	121.271
	6	5	212	19035	IA	UAN	1	0	0.07	0.22733	0.189351	0.189351	0.189351	28.2202	14.4679	0	0	0	242.178	242.178	242.178	242.178	201.415	201.415	201.415	145.387	145.387	145.387	54.5037	54.5037	54.5037	2.39756	2.39756	2.39756	5.05894	5.05894	5.05894	48.5879	48.5879	48.5879	1870.14	1870.14	1870.14	74.3102	74.3102	74.3102	530.989	530.989	530.989
	1	5	213	19037	IA	AA	0	0	0.0233333	0.22733	0.234502	0.178085	0	35.677	14.9971	180.881	165.585	81.4264	0	180.881	165.585	81.4264	194.207	193.168	175.957	140.184	139.434	127.011	4.17834	3.82502	1.88095	0.895359	0.819646	0.403061	3.47313	3.10488	1.40732	45.9074	32.1594	0	181.251	165.924	81.5933	28.7659	26.3335	12.9495	364.541	325.89	147.713
	2	5	213	19037	IA	AA	1	0	0.0233333	0.22733	0.20689	0.20689	0.20689	35.677	14.9971	0	0	0	242.178	242.178	242.178	242.178	195.133	195.133	195.133	140.853	140.853	140.853	54.5037	54.5037	54.5037	2.39756	2.39756	2.39756	5.09295	5.09295	5.09295	53.0886	53.0886	53.0886	2364.3	2364.3	2364.3	77.0284	77.0284	77.0284	534.559	534.559	534.559
	3	5	213	19037	IA	Urea	0	0	0.17	0.22733	0.100003	0.00442733	0	35.677	14.9971	180.881	155.666	0	0	180.881	155.666	0	194.207	192.254	125.396	140.184	138.774	90.5144	30.4422	26.1986	0	0.895359	0.770546	0	3.53945	2.92445	0	19.5772	0.755921	0	1320.54	1136.46	0	28.7659	24.756	0	371.502	306.951	0
	4	5	213	19037	IA	Urea	1	0	0.17	0.22733	0.20689	0.20689	0.20689	35.677	14.9971	0	0	0	242.178	242.178	242.178	242.178	195.133	195.133	195.133	140.853	140.853	140.853	54.5037	54.5037	54.5037	2.39756	2.39756	2.39756	5.09295	5.09295	5.09295	53.0886	53.0886	53.0886	2364.3	2364.3	2364.3	77.0284	77.0284	77.0284	534.559	534.559	534.559
	5	5	213	19037	IA	UAN	0	0	0.07	0.22733	0.191707	0.0766263	0	35.677	14.9971	180.881	151.492	56.1176	0	180.881	151.492	56.1176	194.207	191.805	164.446	140.184	138.45	118.702	12.535	10.4984	3.88895	0.895359	0.749886	0.277782	3.49423	2.78545	0.996088	37.5296	12.7658	0	543.754	455.408	168.698	28.7659	24.0922	8.92454	366.756	292.362	104.55
	6	5	213	19037	IA	UAN	1	0	0.07	0.22733	0.20689	0.20689	0.20689	35.677	14.9971	0	0	0	242.178	242.178	242.178	242.178	195.133	195.133	195.133	140.853	140.853	140.853	54.5037	54.5037	54.5037	2.39756	2.39756	2.39756	5.09295	5.09295	5.09295	53.0886	53.0886	53.0886	2364.3	2364.3	2364.3	77.0284	77.0284	77.0284	534.559	534.559	534.559
	1	5	215	19041	IA	AA	0	0	0.0233333	0.22733	0.27295	0.210647	0	27.5886	14.2146	180.881	163.227	80.5891	0	180.881	163.227	80.5891	183.701	182.53	166.137	132.6	131.755	119.922	4.17834	3.77055	1.86161	0.895359	0.807975	0.398916	3.53	3.10484	1.39285	53.4343	37.5467	0	140.16	126.481	62.4464	27.265	24.604	12.1476	370.511	325.885	146.194
	2	5	215	19041	IA	AA	1	0	0.0233333	0.22733	0.236363	0.236363	0.236363	27.5886	14.2146	0	0	0	242.178	242.178	242.178	242.178	184.577	184.577	184.577	133.233	133.233	133.233	54.5037	54.5037	54.5037	2.39756	2.39756	2.39756	5.1501	5.1501	5.1501	60.6513	60.6513	60.6513	1828.29	1828.29	1828.29	73.0091	73.0091	73.0091	540.557	540.557	540.557
	3	5	215	19041	IA	Urea	0	0	0.17	0.22733	0.138452	0.0375195	0	27.5886	14.2146	180.881	153.067	21.7072	0	180.881	153.067	21.7072	183.701	181.593	134.548	132.6	131.079	97.1202	30.4422	25.7612	3.65332	0.895359	0.757683	0.10745	3.59633	2.91769	0.407009	27.1041	6.30932	0	1021.16	864.144	122.548	27.265	23.0725	3.27202	377.472	306.242	42.7199
	4	5	215	19041	IA	Urea	1	0	0.17	0.22733	0.236363	0.236363	0.236363	27.5886	14.2146	0	0	0	242.178	242.178	242.178	242.178	184.577	184.577	184.577	133.233	133.233	133.233	54.5037	54.5037	54.5037	2.39756	2.39756	2.39756	5.1501	5.1501	5.1501	60.6513	60.6513	60.6513	1828.29	1828.29	1828.29	73.0091	73.0091	73.0091	540.557	540.557	540.557
	5	5	215	19041	IA	UAN	0	0	0.07	0.22733	0.230155	0.109721	0	27.5886	14.2146	180.881	148.803	59.0015	0	180.881	148.803	59.0015	183.701	181.135	156.984	132.6	130.748	113.316	12.535	10.312	4.0888	0.895359	0.736574	0.292057	3.55111	2.77717	1.04728	45.0565	17.9865	0	420.479	345.911	137.156	27.265	22.4297	8.89357	372.726	291.493	109.923
	6	5	215	19041	IA	UAN	1	0	0.07	0.22733	0.236363	0.236363	0.236363	27.5886	14.2146	0	0	0	242.178	242.178	242.178	242.178	184.577	184.577	184.577	133.233	133.233	133.233	54.5037	54.5037	54.5037	2.39756	2.39756	2.39756	5.1501	5.1501	5.1501	60.6513	60.6513	60.6513	1828.29	1828.29	1828.29	73.0091	73.0091	73.0091	540.557	540.557	540.557
	1	5	216	19043	IA	AA	0	0	0.0233333	0.22733	0.225028	0.170071	0	42.3614	15.5253	180.881	166.137	80.007	0	180.881	166.137	80.007	196.796	195.788	177.752	142.053	141.325	128.307	4.17834	3.83778	1.84816	0.895359	0.82238	0.396035	3.45911	3.1042	1.38279	44.0528	30.8054	0	215.21	197.669	95.1917	29.779	27.3518	13.1719	363.07	325.818	145.138
	2	5	216	19043	IA	AA	1	0	0.0233333	0.22733	0.199628	0.199628	0.199628	42.3614	15.5253	0	0	0	242.178	242.178	242.178	242.178	197.734	197.734	197.734	142.73	142.73	142.73	54.5037	54.5037	54.5037	2.39756	2.39756	2.39756	5.07887	5.07887	5.07887	51.2252	51.2252	51.2252	2807.27	2807.27	2807.27	79.7412	79.7412	79.7412	533.081	533.081	533.081
	3	5	216	19043	IA	Urea	0	0	0.17	0.22733	0.09053	0	0	42.3614	15.5253	180.881	156.276	0	0	180.881	156.276	0	196.796	194.879	127.068	142.053	140.669	91.7209	30.4422	26.3012	0	0.895359	0.773566	0	3.52543	2.93017	0	17.7227	0	0	1567.96	1354.67	0	29.779	25.7283	0	370.031	307.552	0
	4	5	216	19043	IA	Urea	1	0	0.17	0.22733	0.199628	0.199628	0.199628	42.3614	15.5253	0	0	0	242.178	242.178	242.178	242.178	197.734	197.734	197.734	142.73	142.73	142.73	54.5037	54.5037	54.5037	2.39756	2.39756	2.39756	5.07887	5.07887	5.07887	51.2252	51.2252	51.2252	2807.27	2807.27	2807.27	79.7412	79.7412	79.7412	533.081	533.081	533.081
	5	5	216	19043	IA	UAN	0	0	0.07	0.22733	0.182234	0.0684855	0	42.3614	15.5253	180.881	152.124	51.424	0	180.881	152.124	51.424	196.796	194.433	164.017	142.053	140.347	118.392	12.535	10.5422	3.56368	0.895359	0.753014	0.254549	3.48021	2.78674	0.912776	35.6751	11.4525	0	645.63	542.988	183.551	29.779	25.0448	8.46612	365.285	292.498	95.8053
	6	5	216	19043	IA	UAN	1	0	0.07	0.22733	0.199628	0.199628	0.199628	42.3614	15.5253	0	0	0	242.178	242.178	242.178	242.178	197.734	197.734	197.734	142.73	142.73	142.73	54.5037	54.5037	54.5037	2.39756	2.39756	2.39756	5.07887	5.07887	5.07887	51.2252	51.2252	51.2252	2807.27	2807.27	2807.27	79.7412	79.7412	79.7412	533.081	533.081	533.081
	1	5	217	19045	IA	AA	0	0	0.0233333	0.22733	0.209908	0.157287	0	63.0034	17.8	180.881	166.997	74.551	0	180.881	166.997	74.551	200.928	199.97	179.213	145.035	144.344	129.361	4.17834	3.85764	1.72213	0.895359	0.826636	0.369027	3.43674	3.10257	1.28849	41.0927	28.624	0	320.079	295.511	131.922	34.142	31.5215	14.0719	360.722	325.647	135.24
	2	5	217	19045	IA	AA	1	0	0.0233333	0.22733	0.188037	0.188037	0.188037	63.0034	17.8	0	0	0	242.178	242.178	242.178	242.178	201.886	201.886	201.886	145.727	145.727	145.727	54.5037	54.5037	54.5037	2.39756	2.39756	2.39756	5.0564	5.0564	5.0564	48.2509	48.2509	48.2509	4175.21	4175.21	4175.21	91.4243	91.4243	91.4243	530.722	530.722	530.722
	3	5	217	19045	IA	Urea	0	0	0.17	0.22733	0.0754094	0	0	63.0034	17.8	180.881	157.227	0	0	180.881	157.227	0	200.928	199.07	129.735	145.035	143.694	93.6466	30.4422	26.4612	0	0.895359	0.778272	0	3.50307	2.948	0	14.7626	0	0	2332	2027.04	0	34.142	29.6773	0	367.683	309.423	0
	4	5	217	19045	IA	Urea	1	0	0.17	0.22733	0.188037	0.188037	0.188037	63.0034	17.8	0	0	0	242.178	242.178	242.178	242.178	201.886	201.886	201.886	145.727	145.727	145.727	54.5037	54.5037	54.5037	2.39756	2.39756	2.39756	5.0564	5.0564	5.0564	48.2509	48.2509	48.2509	4175.21	4175.21	4175.21	91.4243	91.4243	91.4243	530.722	530.722	530.722
	5	5	217	19045	IA	UAN	0	0	0.07	0.22733	0.167113	0.0555025	0	63.0034	17.8	180.881	153.109	35.225	0	180.881	153.109	35.225	200.928	198.627	157.076	145.035	143.375	113.382	12.535	10.6105	2.44109	0.895359	0.757891	0.174364	3.45785	2.78823	0.625243	32.715	9.33567	0	960.236	812.807	186.998	34.142	28.9001	6.64888	362.937	292.654	65.6258
	6	5	217	19045	IA	UAN	1	0	0.07	0.22733	0.188037	0.188037	0.188037	63.0034	17.8	0	0	0	242.178	242.178	242.178	242.178	201.886	201.886	201.886	145.727	145.727	145.727	54.5037	54.5037	54.5037	2.39756	2.39756	2.39756	5.0564	5.0564	5.0564	48.2509	48.2509	48.2509	4175.21	4175.21	4175.21	91.4243	91.4243	91.4243	530.722	530.722	530.722
	1	5	218	19047	IA	AA	0	0	0.0233333	0.22733	0.201769	0.150409	0	30.6254	14.977	180.881	167.449	86.1641	0	180.881	167.449	86.1641	203.152	202.221	185.873	146.64	145.969	134.168	4.17834	3.86808	1.99039	0.895359	0.828874	0.426512	3.4247	3.10143	1.4892	39.4994	27.4399	0	155.588	144.034	74.1156	28.7274	26.5943	13.6846	359.458	325.528	156.307
	2	5	218	19047	IA	AA	1	0	0.0233333	0.22733	0.181798	0.181798	0.181798	30.6254	14.977	0	0	0	242.178	242.178	242.178	242.178	204.12	204.12	204.12	147.34	147.34	147.34	54.5037	54.5037	54.5037	2.39756	2.39756	2.39756	5.0443	5.0443	5.0443	46.65	46.65	46.65	2029.54	2029.54	2029.54	76.9252	76.9252	76.9252	529.452	529.452	529.452
	3	5	218	19047	IA	Urea	0	0	0.17	0.22733	0.0672705	0	0	30.6254	14.977	180.881	157.727	27.9044	0	180.881	157.727	27.9044	203.152	201.325	153.514	146.64	145.322	110.811	30.4422	26.5454	4.69632	0.895359	0.780748	0.138127	3.49103	2.95738	0.523208	13.1693	0	0	1133.57	988.465	174.875	28.7274	25.0502	4.43178	366.42	310.408	54.9162
	4	5	218	19047	IA	Urea	1	0	0.17	0.22733	0.181798	0.181798	0.181798	30.6254	14.977	0	0	0	242.178	242.178	242.178	242.178	204.12	204.12	204.12	147.34	147.34	147.34	54.5037	54.5037	54.5037	2.39756	2.39756	2.39756	5.0443	5.0443	5.0443	46.65	46.65	46.65	2029.54	2029.54	2029.54	76.9252	76.9252	76.9252	529.452	529.452	529.452
	5	5	218	19047	IA	UAN	0	0	0.07	0.22733	0.158974	0.0485195	0	30.6254	14.977	180.881	153.628	63.9658	0	180.881	153.628	63.9658	203.152	200.884	176.204	146.64	145.004	127.189	12.535	10.6464	4.43283	0.895359	0.760458	0.31663	3.44581	2.78875	1.13539	31.1216	8.18608	0	466.763	396.437	165.064	28.7274	24.3992	10.159	361.673	292.709	119.171
	6	5	218	19047	IA	UAN	1	0	0.07	0.22733	0.181798	0.181798	0.181798	30.6254	14.977	0	0	0	242.178	242.178	242.178	242.178	204.12	204.12	204.12	147.34	147.34	147.34	54.5037	54.5037	54.5037	2.39756	2.39756	2.39756	5.0443	5.0443	5.0443	46.65	46.65	46.65	2029.54	2029.54	2029.54	76.9252	76.9252	76.9252	529.452	529.452	529.452
	1	5	219	19049	IA	AA	0	0	0.0233333	0.22733	0.281067	0.217529	0	43.0342	17.6348	180.881	162.704	73.9075	0	180.881	162.704	73.9075	181.483	180.283	161.617	130.999	130.133	116.66	4.17834	3.75847	1.70726	0.895359	0.805386	0.365842	3.54201	3.10422	1.27737	55.0233	38.6605	0	218.628	196.659	89.3312	33.8253	30.4263	13.821	371.771	325.82	134.073
	2	5	219	19049	IA	AA	1	0	0.0233333	0.22733	0.242585	0.242585	0.242585	43.0342	17.6348	0	0	0	242.178	242.178	242.178	242.178	182.348	182.348	182.348	131.624	131.624	131.624	54.5037	54.5037	54.5037	2.39756	2.39756	2.39756	5.16217	5.16217	5.16217	62.2479	62.2479	62.2479	2851.86	2851.86	2851.86	90.5761	90.5761	90.5761	541.823	541.823	541.823
	3	5	219	19049	IA	Urea	0	0	0.17	0.22733	0.146569	0.0445187	0	43.0342	17.6348	180.881	152.492	0	0	180.881	152.492	0	181.483	179.342	117.18	130.999	129.454	84.5839	30.4422	25.6644	0	0.895359	0.754836	0	3.60833	2.91561	0	28.6931	7.46089	0	1592.86	1342.87	0	33.8253	28.5166	0	378.732	306.023	0
	4	5	219	19049	IA	Urea	1	0	0.17	0.22733	0.242585	0.242585	0.242585	43.0342	17.6348	0	0	0	242.178	242.178	242.178	242.178	182.348	182.348	182.348	131.624	131.624	131.624	54.5037	54.5037	54.5037	2.39756	2.39756	2.39756	5.16217	5.16217	5.16217	62.2479	62.2479	62.2479	2851.86	2851.86	2851.86	90.5761	90.5761	90.5761	541.823	541.823	541.823
	5	5	219	19049	IA	UAN	0	0	0.07	0.22733	0.238272	0.11672	0	43.0342	17.6348	180.881	148.208	43.3026	0	180.881	148.208	43.3026	181.483	178.882	146.751	130.999	129.122	105.929	12.535	10.2708	3.00087	0.895359	0.73363	0.214348	3.56311	2.77476	0.768621	46.6455	19.0648	0	655.884	537.412	157.018	33.8253	27.7154	8.09774	373.986	291.24	80.6748
	6	5	219	19049	IA	UAN	1	0	0.07	0.22733	0.242585	0.242585	0.242585	43.0342	17.6348	0	0	0	242.178	242.178	242.178	242.178	182.348	182.348	182.348	131.624	131.624	131.624	54.5037	54.5037	54.5037	2.39756	2.39756	2.39756	5.16217	5.16217	5.16217	62.2479	62.2479	62.2479	2851.86	2851.86	2851.86	90.5761	90.5761	90.5761	541.823	541.823	541.823
	1	5	222	19055	IA	AA	0	0	0.0233333	0.22733	0.201197	0.149926	0	46.7695	16.3969	180.881	167.481	80.6664	0	180.881	167.481	80.6664	203.308	202.379	183.9	146.753	146.083	132.744	4.17834	3.8688	1.86339	0.895359	0.829029	0.399299	3.42386	3.10135	1.39418	39.3874	27.3564	0	237.605	220.003	105.964	31.4509	29.121	14.026	359.37	325.519	146.334
	2	5	222	19055	IA	AA	1	0	0.0233333	0.22733	0.18136	0.18136	0.18136	46.7695	16.3969	0	0	0	242.178	242.178	242.178	242.178	204.278	204.278	204.278	147.453	147.453	147.453	54.5037	54.5037	54.5037	2.39756	2.39756	2.39756	5.04345	5.04345	5.04345	46.5375	46.5375	46.5375	3099.4	3099.4	3099.4	84.2182	84.2182	84.2182	529.363	529.363	529.363
	3	5	222	19055	IA	Urea	0	0	0.17	0.22733	0.0666984	0	0	46.7695	16.3969	180.881	157.762	0	0	180.881	157.762	0	203.308	201.483	131.272	146.753	145.436	94.756	30.4422	26.5513	0	0.895359	0.780921	0	3.49018	2.95803	0	13.0573	0	0	1731.12	1509.86	0	31.4509	27.4311	0	366.331	310.477	0
	4	5	222	19055	IA	Urea	1	0	0.17	0.22733	0.18136	0.18136	0.18136	46.7695	16.3969	0	0	0	242.178	242.178	242.178	242.178	204.278	204.278	204.278	147.453	147.453	147.453	54.5037	54.5037	54.5037	2.39756	2.39756	2.39756	5.04345	5.04345	5.04345	46.5375	46.5375	46.5375	3099.4	3099.4	3099.4	84.2182	84.2182	84.2182	529.363	529.363	529.363
	5	5	222	19055	IA	UAN	0	0	0.07	0.22733	0.158402	0.0480288	0	46.7695	16.3969	180.881	153.664	50.4305	0	180.881	153.664	50.4305	203.308	201.043	168.852	146.753	145.118	121.882	12.535	10.6489	3.49484	0.895359	0.760637	0.249631	3.44496	2.78878	0.895142	31.0097	8.10502	0	712.815	605.56	198.737	31.4509	26.7186	8.7687	361.585	292.712	93.9545
	6	5	222	19055	IA	UAN	1	0	0.07	0.22733	0.18136	0.18136	0.18136	46.7695	16.3969	0	0	0	242.178	242.178	242.178	242.178	204.278	204.278	204.278	147.453	147.453	147.453	54.5037	54.5037	54.5037	2.39756	2.39756	2.39756	5.04345	5.04345	5.04345	46.5375	46.5375	46.5375	3099.4	3099.4	3099.4	84.2182	84.2182	84.2182	529.363	529.363	529.363
	1	5	224	19059	IA	AA	0	0	0.0233333	0.22733	0.290676	0.225681	0	27.2117	14.2286	180.881	162.073	78.9013	0	180.881	162.073	78.9013	178.857	177.623	161.153	129.104	128.213	116.324	4.17834	3.74388	1.82262	0.895359	0.802261	0.390561	3.55623	3.10318	1.36368	56.9044	39.9679	0	138.245	123.87	60.3032	27.2919	24.4541	11.9049	373.263	325.712	143.132
	2	5	224	19059	IA	AA	1	0	0.0233333	0.22733	0.249951	0.249951	0.249951	27.2117	14.2286	0	0	0	242.178	242.178	242.178	242.178	179.71	179.71	179.71	129.72	129.72	129.72	54.5037	54.5037	54.5037	2.39756	2.39756	2.39756	5.17645	5.17645	5.17645	64.138	64.138	64.138	1803.31	1803.31	1803.31	73.0812	73.0812	73.0812	543.323	543.323	543.323
	3	5	224	19059	IA	Urea	0	0	0.17	0.22733	0.156178	0.0528111	0	27.2117	14.2286	180.881	151.798	18.2073	0	180.881	151.798	18.2073	178.857	176.676	128.582	129.104	127.53	92.8142	30.4422	25.5477	3.06429	0.895359	0.751402	0.0901263	3.62255	2.91283	0.341387	30.5743	8.81426	0	1007.21	845.271	101.385	27.2919	22.9039	2.74719	380.225	305.732	35.8322
	4	5	224	19059	IA	Urea	1	0	0.17	0.22733	0.249951	0.249951	0.249951	27.2117	14.2286	0	0	0	242.178	242.178	242.178	242.178	179.71	179.71	179.71	129.72	129.72	129.72	54.5037	54.5037	54.5037	2.39756	2.39756	2.39756	5.17645	5.17645	5.17645	64.138	64.138	64.138	1803.31	1803.31	1803.31	73.0812	73.0812	73.0812	543.323	543.323	543.323
	5	5	224	19059	IA	UAN	0	0	0.07	0.22733	0.247881	0.125011	0	27.2117	14.2286	180.881	147.491	57.2324	0	180.881	147.491	57.2324	178.857	176.214	151.994	129.104	127.196	109.714	12.535	10.2211	3.9662	0.895359	0.73008	0.2833	3.57733	2.77159	1.01588	48.5267	20.33	0	414.734	338.176	131.226	27.2919	22.2539	8.63542	375.478	290.908	106.627
	6	5	224	19059	IA	UAN	1	0	0.07	0.22733	0.249951	0.249951	0.249951	27.2117	14.2286	0	0	0	242.178	242.178	242.178	242.178	179.71	179.71	179.71	129.72	129.72	129.72	54.5037	54.5037	54.5037	2.39756	2.39756	2.39756	5.17645	5.17645	5.17645	64.138	64.138	64.138	1803.31	1803.31	1803.31	73.0812	73.0812	73.0812	543.323	543.323	543.323
	1	5	225	19061	IA	AA	0	0	0.0233333	0.22733	0.189178	0.139774	0	53.409	17.3294	180.881	168.134	79.5249	0	180.881	168.134	79.5249	206.592	205.702	186.402	149.124	148.482	134.55	4.17834	3.8839	1.83702	0.895359	0.832264	0.393648	3.40608	3.09933	1.37445	37.0345	25.5946	0	271.336	252.215	119.294	33.2394	30.8971	14.6139	357.503	325.307	144.263
	2	5	225	19061	IA	AA	1	0	0.0233333	0.22733	0.172147	0.172147	0.172147	53.409	17.3294	0	0	0	242.178	242.178	242.178	242.178	207.578	207.578	207.578	149.835	149.835	149.835	54.5037	54.5037	54.5037	2.39756	2.39756	2.39756	5.02558	5.02558	5.02558	44.1733	44.1733	44.1733	3539.4	3539.4	3539.4	89.0073	89.0073	89.0073	527.488	527.488	527.488
	3	5	225	19061	IA	Urea	0	0	0.17	0.22733	0.0546792	0	0	53.409	17.3294	180.881	158.486	0	0	180.881	158.486	0	206.592	204.813	133.393	149.124	147.84	96.2867	30.4422	26.6732	0	0.895359	0.784505	0	3.4724	2.97161	0	10.7043	0	0	1976.88	1732.12	0	33.2394	29.1241	0	364.465	311.902	0
	4	5	225	19061	IA	Urea	1	0	0.17	0.22733	0.172147	0.172147	0.172147	53.409	17.3294	0	0	0	242.178	242.178	242.178	242.178	207.578	207.578	207.578	149.835	149.835	149.835	54.5037	54.5037	54.5037	2.39756	2.39756	2.39756	5.02558	5.02558	5.02558	44.1733	44.1733	44.1733	3539.4	3539.4	3539.4	89.0073	89.0073	89.0073	527.488	527.488	527.488
	5	5	225	19061	IA	UAN	0	0	0.07	0.22733	0.146383	0.0377235	0	53.409	17.3294	180.881	154.415	46.3046	0	180.881	154.415	46.3046	206.592	204.376	169.004	149.124	147.524	121.992	12.535	10.701	3.20891	0.895359	0.764354	0.229208	3.42718	2.78918	0.821907	28.6567	6.39407	0	814.008	694.906	208.383	33.2394	28.376	8.50915	359.718	292.754	86.2678
	6	5	225	19061	IA	UAN	1	0	0.07	0.22733	0.172147	0.172147	0.172147	53.409	17.3294	0	0	0	242.178	242.178	242.178	242.178	207.578	207.578	207.578	149.835	149.835	149.835	54.5037	54.5037	54.5037	2.39756	2.39756	2.39756	5.02558	5.02558	5.02558	44.1733	44.1733	44.1733	3539.4	3539.4	3539.4	89.0073	89.0073	89.0073	527.488	527.488	527.488
	1	5	226	19063	IA	AA	0	0	0.0233333	0.22733	0.262611	0.201884	0	27.8799	14.193	180.881	163.88	81.5216	0	180.881	163.88	81.5216	186.526	185.391	169.033	134.64	133.82	122.013	4.17834	3.78564	1.88315	0.895359	0.811208	0.403532	3.51471	3.10531	1.40896	51.4102	36.1157	0	141.639	128.327	63.8358	27.2236	24.665	12.2695	368.905	325.935	147.886
	2	5	226	19063	IA	AA	1	0	0.0233333	0.22733	0.228437	0.228437	0.228437	27.8799	14.193	0	0	0	242.178	242.178	242.178	242.178	187.416	187.416	187.416	135.282	135.282	135.282	54.5037	54.5037	54.5037	2.39756	2.39756	2.39756	5.13473	5.13473	5.13473	58.6176	58.6176	58.6176	1847.59	1847.59	1847.59	72.8984	72.8984	72.8984	538.944	538.944	538.944
	3	5	226	19063	IA	Urea	0	0	0.17	0.22733	0.128113	0.0286106	0	27.8799	14.193	180.881	153.786	23.2616	0	180.881	153.786	23.2616	186.526	184.461	137.721	134.64	133.149	99.4105	30.4422	25.8822	3.91492	0.895359	0.761241	0.115145	3.58103	2.92	0.436155	25.08	4.83159	0	1031.94	877.367	132.71	27.2236	23.1457	3.50101	375.867	306.485	45.779
	4	5	226	19063	IA	Urea	1	0	0.17	0.22733	0.228437	0.228437	0.228437	27.8799	14.193	0	0	0	242.178	242.178	242.178	242.178	187.416	187.416	187.416	135.282	135.282	135.282	54.5037	54.5037	54.5037	2.39756	2.39756	2.39756	5.13473	5.13473	5.13473	58.6176	58.6176	58.6176	1847.59	1847.59	1847.59	72.8984	72.8984	72.8984	538.944	538.944	538.944
	5	5	226	19063	IA	UAN	0	0	0.07	0.22733	0.219816	0.100813	0	27.8799	14.193	180.881	149.546	59.9319	0	180.881	149.546	59.9319	186.526	184.005	159.857	134.64	132.82	115.39	12.535	10.3636	4.15328	0.895359	0.740255	0.296663	3.53581	2.77989	1.06379	43.0324	16.6005	0	424.918	351.309	140.79	27.2236	22.5076	9.02011	371.12	291.779	111.656
	6	5	226	19063	IA	UAN	1	0	0.07	0.22733	0.228437	0.228437	0.228437	27.8799	14.193	0	0	0	242.178	242.178	242.178	242.178	187.416	187.416	187.416	135.282	135.282	135.282	54.5037	54.5037	54.5037	2.39756	2.39756	2.39756	5.13473	5.13473	5.13473	58.6176	58.6176	58.6176	1847.59	1847.59	1847.59	72.8984	72.8984	72.8984	538.944	538.944	538.944
	1	5	227	19065	IA	AA	0	0	0.0233333	0.22733	0.233723	0.177425	0	38.913	15.1936	180.881	165.631	80.3774	0	180.881	165.631	80.3774	194.42	193.383	175.75	140.338	139.59	126.861	4.17834	3.82607	1.85672	0.895359	0.819873	0.397868	3.47197	3.10483	1.38919	45.7549	32.0484	0	197.691	181.025	87.8476	29.1428	26.6859	12.9501	364.42	325.885	145.81
	2	5	227	19065	IA	AA	1	0	0.0233333	0.22733	0.206293	0.206293	0.206293	38.913	15.1936	0	0	0	242.178	242.178	242.178	242.178	195.347	195.347	195.347	141.007	141.007	141.007	54.5037	54.5037	54.5037	2.39756	2.39756	2.39756	5.09179	5.09179	5.09179	52.9353	52.9353	52.9353	2578.75	2578.75	2578.75	78.0376	78.0376	78.0376	534.437	534.437	534.437
	3	5	227	19065	IA	Urea	0	0	0.17	0.22733	0.0992242	0.00375763	0	38.913	15.1936	180.881	155.716	0	0	180.881	155.716	0	194.42	192.47	125.534	140.338	138.93	90.6136	30.4422	26.2071	0	0.895359	0.770796	0	3.5383	2.92453	0	19.4247	0.641766	0	1440.32	1239.95	0	29.1428	25.0885	0	371.381	306.96	0
	4	5	227	19065	IA	Urea	1	0	0.17	0.22733	0.206293	0.206293	0.206293	38.913	15.1936	0	0	0	242.178	242.178	242.178	242.178	195.347	195.347	195.347	141.007	141.007	141.007	54.5037	54.5037	54.5037	2.39756	2.39756	2.39756	5.09179	5.09179	5.09179	52.9353	52.9353	52.9353	2578.75	2578.75	2578.75	78.0376	78.0376	78.0376	534.437	534.437	534.437
	5	5	227	19065	IA	UAN	0	0	0.07	0.22733	0.190928	0.0759565	0	38.913	15.1936	180.881	151.544	53.3901	0	180.881	151.544	53.3901	194.42	192.021	163.14	140.338	138.606	117.759	12.535	10.502	3.69994	0.895359	0.750145	0.264281	3.49308	2.78557	0.947675	37.3771	12.6581	0	593.074	496.887	175.057	29.1428	24.4163	8.60203	366.635	292.375	99.4684
	6	5	227	19065	IA	UAN	1	0	0.07	0.22733	0.206293	0.206293	0.206293	38.913	15.1936	0	0	0	242.178	242.178	242.178	242.178	195.347	195.347	195.347	141.007	141.007	141.007	54.5037	54.5037	54.5037	2.39756	2.39756	2.39756	5.09179	5.09179	5.09179	52.9353	52.9353	52.9353	2578.75	2578.75	2578.75	78.0376	78.0376	78.0376	534.437	534.437	534.437
	1	5	228	19067	IA	AA	0	0	0.0233333	0.22733	0.246606	0.188329	0	34.5704	15.022	180.881	164.863	80.6394	0	180.881	164.863	80.6394	190.9	189.819	172.666	137.797	137.017	124.635	4.17834	3.80834	1.86277	0.895359	0.816074	0.399165	3.49103	3.10537	1.39372	48.2769	33.8744	0	175.63	160.077	78.2984	28.8136	26.2621	12.8456	366.42	325.941	146.285
	2	5	228	19067	IA	AA	1	0	0.0233333	0.22733	0.216168	0.216168	0.216168	34.5704	15.022	0	0	0	242.178	242.178	242.178	242.178	191.81	191.81	191.81	138.454	138.454	138.454	54.5037	54.5037	54.5037	2.39756	2.39756	2.39756	5.11094	5.11094	5.11094	55.4694	55.4694	55.4694	2290.97	2290.97	2290.97	77.156	77.156	77.156	536.447	536.447	536.447
	3	5	228	19067	IA	Urea	0	0	0.17	0.22733	0.112107	0.0148341	0	34.5704	15.022	180.881	154.869	0	0	180.881	154.869	0	190.9	188.898	123.26	137.797	136.352	88.9729	30.4422	26.0645	0	0.895359	0.766604	0	3.55735	2.92285	0	21.9467	2.52105	0	1279.59	1095.58	0	28.8136	24.6701	0	373.382	306.784	0
	4	5	228	19067	IA	Urea	1	0	0.17	0.22733	0.216168	0.216168	0.216168	34.5704	15.022	0	0	0	242.178	242.178	242.178	242.178	191.81	191.81	191.81	138.454	138.454	138.454	54.5037	54.5037	54.5037	2.39756	2.39756	2.39756	5.11094	5.11094	5.11094	55.4694	55.4694	55.4694	2290.97	2290.97	2290.97	77.156	77.156	77.156	536.447	536.447	536.447
	5	5	228	19067	IA	UAN	0	0	0.07	0.22733	0.203811	0.0870351	0	34.5704	15.022	180.881	150.667	55.689	0	180.881	150.667	55.689	190.9	188.447	161.419	137.797	136.026	116.517	12.535	10.4413	3.85925	0.895359	0.745804	0.275661	3.51213	2.78338	0.98848	39.8991	14.4286	0	526.889	438.881	162.217	28.8136	24.0008	8.87105	368.635	292.145	103.751
	6	5	228	19067	IA	UAN	1	0	0.07	0.22733	0.216168	0.216168	0.216168	34.5704	15.022	0	0	0	242.178	242.178	242.178	242.178	191.81	191.81	191.81	138.454	138.454	138.454	54.5037	54.5037	54.5037	2.39756	2.39756	2.39756	5.11094	5.11094	5.11094	55.4694	55.4694	55.4694	2290.97	2290.97	2290.97	77.156	77.156	77.156	536.447	536.447	536.447
	1	5	229	19069	IA	AA	0	0	0.0233333	0.22733	0.229578	0.173918	0	35.1934	15.4697	180.881	165.874	81.9965	0	180.881	165.874	81.9965	195.553	194.53	177.393	141.155	140.417	128.047	4.17834	3.83168	1.89412	0.895359	0.821074	0.405883	3.46584	3.10456	1.41717	44.9434	31.4568	0	178.794	163.96	81.0508	29.6724	27.2106	13.4511	363.776	325.856	148.747
	2	5	229	19069	IA	AA	1	0	0.0233333	0.22733	0.203115	0.203115	0.203115	35.1934	15.4697	0	0	0	242.178	242.178	242.178	242.178	196.485	196.485	196.485	141.829	141.829	141.829	54.5037	54.5037	54.5037	2.39756	2.39756	2.39756	5.08563	5.08563	5.08563	52.12	52.12	52.12	2332.25	2332.25	2332.25	79.4557	79.4557	79.4557	533.79	533.79	533.79
	3	5	229	19069	IA	Urea	0	0	0.17	0.22733	0.0950792	0.000196177	0	35.1934	15.4697	180.881	155.984	0	0	180.881	155.984	0	195.553	193.619	126.265	141.155	139.759	91.1415	30.4422	26.2522	0	0.895359	0.772122	0	3.53216	2.92496	0	18.6132	0.0335573	0	1302.64	1123.35	0	29.6724	25.5883	0	370.738	307.005	0
	4	5	229	19069	IA	Urea	1	0	0.17	0.22733	0.203115	0.203115	0.203115	35.1934	15.4697	0	0	0	242.178	242.178	242.178	242.178	196.485	196.485	196.485	141.829	141.829	141.829	54.5037	54.5037	54.5037	2.39756	2.39756	2.39756	5.08563	5.08563	5.08563	52.12	52.12	52.12	2332.25	2332.25	2332.25	79.4557	79.4557	79.4557	533.79	533.79	533.79
	5	5	229	19069	IA	UAN	0	0	0.07	0.22733	0.186783	0.0723941	0	35.1934	15.4697	180.881	151.822	57.0402	0	180.881	151.822	57.0402	195.553	193.171	166.08	141.155	139.436	119.881	12.535	10.5213	3.95288	0.895359	0.751519	0.282349	3.48694	2.78616	1.01246	36.5656	12.0844	0	536.383	450.213	169.147	29.6724	24.9055	9.35712	365.991	292.436	106.269
	6	5	229	19069	IA	UAN	1	0	0.07	0.22733	0.203115	0.203115	0.203115	35.1934	15.4697	0	0	0	242.178	242.178	242.178	242.178	196.485	196.485	196.485	141.829	141.829	141.829	54.5037	54.5037	54.5037	2.39756	2.39756	2.39756	5.08563	5.08563	5.08563	52.12	52.12	52.12	2332.25	2332.25	2332.25	79.4557	79.4557	79.4557	533.79	533.79	533.79
	1	5	230	19071	IA	AA	0	0	0.0233333	0.22733	0.254198	0.194758	0	33.8429	15.3218	180.881	164.401	80.1092	0	180.881	164.401	80.1092	188.825	187.719	170.591	136.299	135.501	123.138	4.17834	3.79767	1.85052	0.895359	0.813786	0.39654	3.50226	3.10544	1.38455	49.7633	34.9415	0	171.933	156.269	76.1466	29.3888	26.7113	13.0158	367.599	325.949	145.323
	2	5	230	19071	IA	AA	1	0	0.0233333	0.22733	0.221988	0.221988	0.221988	33.8429	15.3218	0	0	0	242.178	242.178	242.178	242.178	189.725	189.725	189.725	136.949	136.949	136.949	54.5037	54.5037	54.5037	2.39756	2.39756	2.39756	5.12223	5.12223	5.12223	56.9628	56.9628	56.9628	2242.76	2242.76	2242.76	78.6962	78.6962	78.6962	537.632	537.632	537.632
	3	5	230	19071	IA	Urea	0	0	0.17	0.22733	0.1197	0.0213672	0	33.8429	15.3218	180.881	154.36	0	0	180.881	154.36	0	188.825	186.793	121.921	136.299	134.833	88.0059	30.4422	25.9788	0	0.895359	0.764082	0	3.56859	2.92161	0	23.4331	3.62055	0	1252.66	1068.99	0	29.3888	25.0798	0	374.56	306.653	0
	4	5	230	19071	IA	Urea	1	0	0.17	0.22733	0.221988	0.221988	0.221988	33.8429	15.3218	0	0	0	242.178	242.178	242.178	242.178	189.725	189.725	189.725	136.949	136.949	136.949	54.5037	54.5037	54.5037	2.39756	2.39756	2.39756	5.12223	5.12223	5.12223	56.9628	56.9628	56.9628	2242.76	2242.76	2242.76	78.6962	78.6962	78.6962	537.632	537.632	537.632
	5	5	230	19071	IA	UAN	0	0	0.07	0.22733	0.211403	0.093569	0	33.8429	15.3218	180.881	150.14	55.4106	0	180.881	150.14	55.4106	188.825	186.34	159.519	136.299	134.505	115.145	12.535	10.4047	3.83995	0.895359	0.743194	0.274282	3.52337	2.78183	0.983538	41.3855	15.4628	0	515.8	428.141	158.009	29.3888	24.3942	9.0029	369.814	291.983	103.233
	6	5	230	19071	IA	UAN	1	0	0.07	0.22733	0.221988	0.221988	0.221988	33.8429	15.3218	0	0	0	242.178	242.178	242.178	242.178	189.725	189.725	189.725	136.949	136.949	136.949	54.5037	54.5037	54.5037	2.39756	2.39756	2.39756	5.12223	5.12223	5.12223	56.9628	56.9628	56.9628	2242.76	2242.76	2242.76	78.6962	78.6962	78.6962	537.632	537.632	537.632
	1	5	231	19073	IA	AA	0	0	0.0233333	0.22733	0.256013	0.196295	0	34.6763	15.7006	180.881	164.29	79.5921	0	180.881	164.29	79.5921	188.329	187.217	169.949	135.941	135.138	122.674	4.17834	3.79509	1.83858	0.895359	0.813234	0.393981	3.50495	3.10543	1.37562	50.1185	35.1955	0	176.167	160.009	77.5181	30.1153	27.353	13.2515	367.881	325.948	144.385
	2	5	231	19073	IA	AA	1	0	0.0233333	0.22733	0.223379	0.223379	0.223379	34.6763	15.7006	0	0	0	242.178	242.178	242.178	242.178	189.227	189.227	189.227	136.59	136.59	136.59	54.5037	54.5037	54.5037	2.39756	2.39756	2.39756	5.12493	5.12493	5.12493	57.3197	57.3197	57.3197	2297.98	2297.98	2297.98	80.6417	80.6417	80.6417	537.915	537.915	537.915
	3	5	231	19073	IA	Urea	0	0	0.17	0.22733	0.121514	0.0229291	0	34.6763	15.7006	180.881	154.237	0	0	180.881	154.237	0	188.329	186.29	121.601	135.941	134.469	87.7748	30.4422	25.9581	0	0.895359	0.763473	0	3.57127	2.92128	0	23.7883	3.8824	0	1283.5	1094.44	0	30.1153	25.6793	0	374.842	306.619	0
	4	5	231	19073	IA	Urea	1	0	0.17	0.22733	0.223379	0.223379	0.223379	34.6763	15.7006	0	0	0	242.178	242.178	242.178	242.178	189.227	189.227	189.227	136.59	136.59	136.59	54.5037	54.5037	54.5037	2.39756	2.39756	2.39756	5.12493	5.12493	5.12493	57.3197	57.3197	57.3197	2297.98	2297.98	2297.98	80.6417	80.6417	80.6417	537.915	537.915	537.915
	5	5	231	19073	IA	UAN	0	0	0.07	0.22733	0.213218	0.0951309	0	34.6763	15.7006	180.881	150.013	54.4107	0	180.881	150.013	54.4107	188.329	185.836	158.573	135.941	134.142	114.462	12.535	10.3959	3.77066	0.895359	0.742564	0.269333	3.52605	2.78144	0.96579	41.7407	15.7089	0	528.502	438.312	158.979	30.1153	24.9761	9.05899	370.096	291.941	101.37
	6	5	231	19073	IA	UAN	1	0	0.07	0.22733	0.223379	0.223379	0.223379	34.6763	15.7006	0	0	0	242.178	242.178	242.178	242.178	189.227	189.227	189.227	136.59	136.59	136.59	54.5037	54.5037	54.5037	2.39756	2.39756	2.39756	5.12493	5.12493	5.12493	57.3197	57.3197	57.3197	2297.98	2297.98	2297.98	80.6417	80.6417	80.6417	537.915	537.915	537.915
	1	5	232	19075	IA	AA	0	0	0.0233333	0.22733	0.210042	0.1574	0	40.7153	16.6874	180.881	166.99	81.803	0	180.881	166.99	81.803	200.891	199.933	182.16	145.009	144.317	131.488	4.17834	3.85746	1.88965	0.895359	0.826599	0.404925	3.43694	3.10259	1.41383	41.1191	28.6435	0	206.847	190.962	93.5465	32.0081	29.55	14.4756	360.743	325.649	148.396
	2	5	232	19075	IA	AA	1	0	0.0233333	0.22733	0.18814	0.18814	0.18814	40.7153	16.6874	0	0	0	242.178	242.178	242.178	242.178	201.849	201.849	201.849	145.7	145.7	145.7	54.5037	54.5037	54.5037	2.39756	2.39756	2.39756	5.0566	5.0566	5.0566	48.2774	48.2774	48.2774	2698.19	2698.19	2698.19	85.7102	85.7102	85.7102	530.743	530.743	530.743
	3	5	232	19075	IA	Urea	0	0	0.17	0.22733	0.0755438	0	0	40.7153	16.6874	180.881	157.218	0	0	180.881	157.218	0	200.891	199.032	129.712	145.009	143.667	93.6295	30.4422	26.4598	0	0.895359	0.77823	0	3.50326	2.94784	0	14.7889	0	0	1507.03	1309.89	0	32.0081	27.8209	0	367.704	309.407	0
	4	5	232	19075	IA	Urea	1	0	0.17	0.22733	0.18814	0.18814	0.18814	40.7153	16.6874	0	0	0	242.178	242.178	242.178	242.178	201.849	201.849	201.849	145.7	145.7	145.7	54.5037	54.5037	54.5037	2.39756	2.39756	2.39756	5.0566	5.0566	5.0566	48.2774	48.2774	48.2774	2698.19	2698.19	2698.19	85.7102	85.7102	85.7102	530.743	530.743	530.743
	5	5	232	19075	IA	UAN	0	0	0.07	0.22733	0.167247	0.0556179	0	40.7153	16.6874	180.881	153.101	54.413	0	180.881	153.101	54.413	200.891	198.59	169.151	145.009	143.348	122.098	12.535	10.6099	3.77082	0.895359	0.757848	0.269344	3.45804	2.78822	0.965831	32.7413	9.35459	0	620.542	525.238	186.673	32.0081	27.0923	9.62878	362.958	292.653	101.374
	6	5	232	19075	IA	UAN	1	0	0.07	0.22733	0.18814	0.18814	0.18814	40.7153	16.6874	0	0	0	242.178	242.178	242.178	242.178	201.849	201.849	201.849	145.7	145.7	145.7	54.5037	54.5037	54.5037	2.39756	2.39756	2.39756	5.0566	5.0566	5.0566	48.2774	48.2774	48.2774	2698.19	2698.19	2698.19	85.7102	85.7102	85.7102	530.743	530.743	530.743
	1	5	233	19077	IA	AA	0	0	0.0233333	0.22733	0.277099	0.214164	0	35.6214	15.8575	180.881	162.961	77.1098	0	180.881	162.961	77.1098	182.567	181.381	163.825	131.782	130.926	118.253	4.17834	3.7644	1.78124	0.895359	0.806658	0.381693	3.53614	3.10455	1.33271	54.2464	38.1171	0	180.969	163.041	77.1474	30.4162	27.403	12.9665	371.155	325.855	139.882
	2	5	233	19077	IA	AA	1	0	0.0233333	0.22733	0.239543	0.239543	0.239543	35.6214	15.8575	0	0	0	242.178	242.178	242.178	242.178	183.438	183.438	183.438	132.411	132.411	132.411	54.5037	54.5037	54.5037	2.39756	2.39756	2.39756	5.15627	5.15627	5.15627	61.4674	61.4674	61.4674	2360.62	2360.62	2360.62	81.4474	81.4474	81.4474	541.204	541.204	541.204
	3	5	233	19077	IA	Urea	0	0	0.17	0.22733	0.1426	0.0410962	0	35.6214	15.8575	180.881	152.775	0	0	180.881	152.775	0	182.567	180.443	117.88	131.782	130.249	85.0893	30.4422	25.712	0	0.895359	0.756234	0	3.60246	2.91665	0	27.9163	6.89884	0	1318.49	1113.61	0	30.4162	25.69	0	378.116	306.133	0
	4	5	233	19077	IA	Urea	1	0	0.17	0.22733	0.239543	0.239543	0.239543	35.6214	15.8575	0	0	0	242.178	242.178	242.178	242.178	183.438	183.438	183.438	132.411	132.411	132.411	54.5037	54.5037	54.5037	2.39756	2.39756	2.39756	5.15627	5.15627	5.15627	61.4674	61.4674	61.4674	2360.62	2360.62	2360.62	81.4474	81.4474	81.4474	541.204	541.204	541.204
	5	5	233	19077	IA	UAN	0	0	0.07	0.22733	0.234304	0.113298	0	35.6214	15.8575	180.881	148.5	50.9288	0	180.881	148.5	50.9288	182.567	179.983	151.894	131.782	129.917	109.641	12.535	10.2911	3.52937	0.895359	0.735075	0.252098	3.55724	2.77597	0.903986	45.8686	18.5387	0	542.906	445.718	152.861	30.4162	24.9712	8.564	373.37	291.367	94.8828
	6	5	233	19077	IA	UAN	1	0	0.07	0.22733	0.239543	0.239543	0.239543	35.6214	15.8575	0	0	0	242.178	242.178	242.178	242.178	183.438	183.438	183.438	132.411	132.411	132.411	54.5037	54.5037	54.5037	2.39756	2.39756	2.39756	5.15627	5.15627	5.15627	61.4674	61.4674	61.4674	2360.62	2360.62	2360.62	81.4474	81.4474	81.4474	541.204	541.204	541.204
	1	5	234	19079	IA	AA	0	0	0.0233333	0.22733	0.267306	0.205863	0	35.0241	15.6639	180.881	163.586	78.3456	0	180.881	163.586	78.3456	185.243	184.092	166.697	133.714	132.882	120.327	4.17834	3.77883	1.80978	0.895359	0.809749	0.387811	3.52165	3.10514	1.35407	52.3294	36.7672	0	177.934	160.921	77.0694	30.0448	27.1721	13.0134	369.634	325.917	142.124
	2	5	234	19079	IA	AA	1	0	0.0233333	0.22733	0.232036	0.232036	0.232036	35.0241	15.6639	0	0	0	242.178	242.178	242.178	242.178	186.127	186.127	186.127	134.351	134.351	134.351	54.5037	54.5037	54.5037	2.39756	2.39756	2.39756	5.14171	5.14171	5.14171	59.5411	59.5411	59.5411	2321.03	2321.03	2321.03	80.4529	80.4529	80.4529	539.677	539.677	539.677
	3	5	234	19079	IA	Urea	0	0	0.17	0.22733	0.132808	0.0326552	0	35.0241	15.6639	180.881	153.462	0	0	180.881	153.462	0	185.243	183.159	119.608	133.714	132.209	86.3365	30.4422	25.8276	0	0.895359	0.759635	0	3.58798	2.919	0	25.9992	5.50412	0	1296.38	1099.87	0	30.0448	25.4905	0	376.596	306.379	0
	4	5	234	19079	IA	Urea	1	0	0.17	0.22733	0.232036	0.232036	0.232036	35.0241	15.6639	0	0	0	242.178	242.178	242.178	242.178	186.127	186.127	186.127	134.351	134.351	134.351	54.5037	54.5037	54.5037	2.39756	2.39756	2.39756	5.14171	5.14171	5.14171	59.5411	59.5411	59.5411	2321.03	2321.03	2321.03	80.4529	80.4529	80.4529	539.677	539.677	539.677
	5	5	234	19079	IA	UAN	0	0	0.07	0.22733	0.224511	0.104857	0	35.0241	15.6639	180.881	149.211	52.7292	0	180.881	149.211	52.7292	185.243	182.702	155.089	133.714	131.879	111.947	12.535	10.3403	3.65414	0.895359	0.738593	0.26101	3.54276	2.7787	0.935944	43.9516	17.2315	0	533.803	440.341	155.611	30.0448	24.7844	8.75849	371.849	291.654	98.2371
	6	5	234	19079	IA	UAN	1	0	0.07	0.22733	0.232036	0.232036	0.232036	35.0241	15.6639	0	0	0	242.178	242.178	242.178	242.178	186.127	186.127	186.127	134.351	134.351	134.351	54.5037	54.5037	54.5037	2.39756	2.39756	2.39756	5.14171	5.14171	5.14171	59.5411	59.5411	59.5411	2321.03	2321.03	2321.03	80.4529	80.4529	80.4529	539.677	539.677	539.677
	1	5	235	19081	IA	AA	0	0	0.0233333	0.22733	0.238314	0.18131	0	31.1676	14.588	180.881	165.36	82.6697	0	180.881	165.36	82.6697	193.165	192.113	175.478	139.432	138.673	126.665	4.17834	3.81981	1.90967	0.895359	0.818531	0.409215	3.47877	3.10508	1.42881	46.6537	32.7013	0	158.342	144.755	72.3687	27.9813	25.5803	12.7886	365.133	325.911	149.968
	2	5	235	19081	IA	AA	1	0	0.0233333	0.22733	0.209812	0.209812	0.209812	31.1676	14.588	0	0	0	242.178	242.178	242.178	242.178	194.087	194.087	194.087	140.097	140.097	140.097	54.5037	54.5037	54.5037	2.39756	2.39756	2.39756	5.09862	5.09862	5.09862	53.8384	53.8384	53.8384	2065.47	2065.47	2065.47	74.9273	74.9273	74.9273	535.153	535.153	535.153
	3	5	235	19081	IA	Urea	0	0	0.17	0.22733	0.103815	0.00770384	0	31.1676	14.588	180.881	155.417	18.3175	0	180.881	155.417	18.3175	193.165	191.197	138.952	139.432	138.011	100.299	30.4422	26.1567	3.08284	0.895359	0.769314	0.0906718	3.54509	2.92399	0.343454	20.3235	1.31345	0	1153.63	991.231	116.827	27.9813	24.0422	2.83363	372.094	306.904	36.0491
	4	5	235	19081	IA	Urea	1	0	0.17	0.22733	0.209812	0.209812	0.209812	31.1676	14.588	0	0	0	242.178	242.178	242.178	242.178	194.087	194.087	194.087	140.097	140.097	140.097	54.5037	54.5037	54.5037	2.39756	2.39756	2.39756	5.09862	5.09862	5.09862	53.8384	53.8384	53.8384	2065.47	2065.47	2065.47	74.9273	74.9273	74.9273	535.153	535.153	535.153
	5	5	235	19081	IA	UAN	0	0	0.07	0.22733	0.195519	0.0799036	0	31.1676	14.588	180.881	151.234	59.6715	0	180.881	151.234	59.6715	193.165	190.748	165.415	139.432	137.687	119.401	12.535	10.4805	4.13524	0.895359	0.748611	0.295374	3.49987	2.78485	1.05917	38.2759	13.2913	0	475.026	397.17	156.708	27.9813	23.3952	9.23088	367.348	292.299	111.171
	6	5	235	19081	IA	UAN	1	0	0.07	0.22733	0.209812	0.209812	0.209812	31.1676	14.588	0	0	0	242.178	242.178	242.178	242.178	194.087	194.087	194.087	140.097	140.097	140.097	54.5037	54.5037	54.5037	2.39756	2.39756	2.39756	5.09862	5.09862	5.09862	53.8384	53.8384	53.8384	2065.47	2065.47	2065.47	74.9273	74.9273	74.9273	535.153	535.153	535.153
	1	5	236	19083	IA	AA	0	0	0.0233333	0.22733	0.242418	0.184783	0	37.5808	16.0739	180.881	165.115	79.8796	0	180.881	165.115	79.8796	192.044	190.978	173.412	138.623	137.853	125.173	4.17834	3.81416	1.84522	0.895359	0.81732	0.395404	3.48484	3.10525	1.38059	47.457	33.2829	0	190.923	174.282	84.3145	30.8313	28.1441	13.6156	365.77	325.928	144.907
	2	5	236	19083	IA	AA	1	0	0.0233333	0.22733	0.212958	0.212958	0.212958	37.5808	16.0739	0	0	0	242.178	242.178	242.178	242.178	192.96	192.96	192.96	139.284	139.284	139.284	54.5037	54.5037	54.5037	2.39756	2.39756	2.39756	5.10472	5.10472	5.10472	54.6456	54.6456	54.6456	2490.46	2490.46	2490.46	82.5589	82.5589	82.5589	535.794	535.794	535.794
	3	5	236	19083	IA	Urea	0	0	0.17	0.22733	0.107919	0.0112321	0	37.5808	16.0739	180.881	155.147	0	0	180.881	155.147	0	192.044	190.059	123.999	138.623	137.19	89.5063	30.4422	26.1113	0	0.895359	0.767978	0	3.55116	2.92346	0	21.1268	1.91198	0	1391.01	1193.12	0	30.8313	26.445	0	372.731	306.847	0
	4	5	236	19083	IA	Urea	1	0	0.17	0.22733	0.212958	0.212958	0.212958	37.5808	16.0739	0	0	0	242.178	242.178	242.178	242.178	192.96	192.96	192.96	139.284	139.284	139.284	54.5037	54.5037	54.5037	2.39756	2.39756	2.39756	5.10472	5.10472	5.10472	54.6456	54.6456	54.6456	2490.46	2490.46	2490.46	82.5589	82.5589	82.5589	535.794	535.794	535.794
	5	5	236	19083	IA	UAN	0	0	0.07	0.22733	0.199623	0.0834325	0	37.5808	16.0739	180.881	150.955	53.4257	0	180.881	150.955	53.4257	192.044	189.609	161.165	138.623	136.865	116.334	12.535	10.4612	3.7024	0.895359	0.747227	0.264457	3.50594	2.78415	0.948307	39.0792	13.8552	0	572.769	478.008	169.176	30.8313	25.7305	9.10648	367.985	292.226	99.5347
	6	5	236	19083	IA	UAN	1	0	0.07	0.22733	0.212958	0.212958	0.212958	37.5808	16.0739	0	0	0	242.178	242.178	242.178	242.178	192.96	192.96	192.96	139.284	139.284	139.284	54.5037	54.5037	54.5037	2.39756	2.39756	2.39756	5.10472	5.10472	5.10472	54.6456	54.6456	54.6456	2490.46	2490.46	2490.46	82.5589	82.5589	82.5589	535.794	535.794	535.794
	1	5	237	19085	IA	AA	0	0	0.0233333	0.22733	0.281964	0.21829	0	30.9881	14.8414	180.881	162.646	78.3714	0	180.881	162.646	78.3714	181.238	180.035	163.102	130.822	129.954	117.732	4.17834	3.75712	1.81038	0.895359	0.805097	0.387938	3.54334	3.10413	1.35452	55.1989	38.7831	0	157.43	141.56	68.2109	28.4673	25.5975	12.3342	371.91	325.811	142.171
	2	5	237	19085	IA	AA	1	0	0.0233333	0.22733	0.243272	0.243272	0.243272	30.9881	14.8414	0	0	0	242.178	242.178	242.178	242.178	182.102	182.102	182.102	131.446	131.446	131.446	54.5037	54.5037	54.5037	2.39756	2.39756	2.39756	5.1635	5.1635	5.1635	62.4244	62.4244	62.4244	2053.57	2053.57	2053.57	76.2286	76.2286	76.2286	541.963	541.963	541.963
	3	5	237	19085	IA	Urea	0	0	0.17	0.22733	0.147466	0.0452927	0	30.9881	14.8414	180.881	152.428	0	0	180.881	152.428	0	181.238	179.093	117.022	130.822	129.274	84.4697	30.4422	25.6536	0	0.895359	0.754518	0	3.60966	2.91536	0	28.8688	7.58772	0	1146.99	966.569	0	28.4673	23.9894	0	378.872	305.998	0
	4	5	237	19085	IA	Urea	1	0	0.17	0.22733	0.243272	0.243272	0.243272	30.9881	14.8414	0	0	0	242.178	242.178	242.178	242.178	182.102	182.102	182.102	131.446	131.446	131.446	54.5037	54.5037	54.5037	2.39756	2.39756	2.39756	5.1635	5.1635	5.1635	62.4244	62.4244	62.4244	2053.57	2053.57	2053.57	76.2286	76.2286	76.2286	541.963	541.963	541.963
	5	5	237	19085	IA	UAN	0	0	0.07	0.22733	0.239169	0.117494	0	30.9881	14.8414	180.881	148.142	54.7028	0	180.881	148.142	54.7028	181.238	178.633	152.751	130.822	128.942	110.26	12.535	10.2662	3.7909	0.895359	0.733301	0.270779	3.56444	2.77448	0.970974	46.8211	19.1835	0	472.29	386.807	142.832	28.4673	23.3148	8.60921	374.125	291.211	101.914
	6	5	237	19085	IA	UAN	1	0	0.07	0.22733	0.243272	0.243272	0.243272	30.9881	14.8414	0	0	0	242.178	242.178	242.178	242.178	182.102	182.102	182.102	131.446	131.446	131.446	54.5037	54.5037	54.5037	2.39756	2.39756	2.39756	5.1635	5.1635	5.1635	62.4244	62.4244	62.4244	2053.57	2053.57	2053.57	76.2286	76.2286	76.2286	541.963	541.963	541.963
	1	5	239	19089	IA	AA	0	0	0.0233333	0.22733	0.239234	0.182089	0	32.5546	14.185	180.881	165.305	82.154	0	180.881	165.305	82.154	192.914	191.859	175.058	139.251	138.489	126.362	4.17834	3.81855	1.89776	0.895359	0.81826	0.406662	3.48013	3.10512	1.41989	46.8339	32.832	0	165.389	151.147	75.1177	27.2082	24.8653	12.3577	365.276	325.915	149.033
	2	5	239	19089	IA	AA	1	0	0.0233333	0.22733	0.210518	0.210518	0.210518	32.5546	14.185	0	0	0	242.178	242.178	242.178	242.178	193.834	193.834	193.834	139.915	139.915	139.915	54.5037	54.5037	54.5037	2.39756	2.39756	2.39756	5.09999	5.09999	5.09999	54.0195	54.0195	54.0195	2157.38	2157.38	2157.38	72.857	72.857	72.857	535.297	535.297	535.297
	3	5	239	19089	IA	Urea	0	0	0.17	0.22733	0.104736	0.00849523	0	32.5546	14.185	180.881	155.357	12.1534	0	180.881	155.357	12.1534	192.914	190.942	134.072	139.251	137.827	96.7768	30.4422	26.1465	2.04542	0.895359	0.769016	0.0601594	3.54645	2.92388	0.227877	20.5037	1.44787	0	1204.97	1034.94	80.9626	27.2082	23.3689	1.82812	372.237	306.892	23.918
	4	5	239	19089	IA	Urea	1	0	0.17	0.22733	0.210518	0.210518	0.210518	32.5546	14.185	0	0	0	242.178	242.178	242.178	242.178	193.834	193.834	193.834	139.915	139.915	139.915	54.5037	54.5037	54.5037	2.39756	2.39756	2.39756	5.09999	5.09999	5.09999	54.0195	54.0195	54.0195	2157.38	2157.38	2157.38	72.857	72.857	72.857	535.297	535.297	535.297
	5	5	239	19089	IA	UAN	0	0	0.07	0.22733	0.19644	0.0806951	0	32.5546	14.185	180.881	151.172	58.3946	0	180.881	151.172	58.3946	192.914	190.492	164.545	139.251	137.503	118.773	12.535	10.4762	4.04674	0.895359	0.748301	0.289053	3.50123	2.7847	1.0365	38.4561	13.418	0	496.166	414.673	160.18	27.2082	22.7394	8.78375	367.491	292.283	108.792
	6	5	239	19089	IA	UAN	1	0	0.07	0.22733	0.210518	0.210518	0.210518	32.5546	14.185	0	0	0	242.178	242.178	242.178	242.178	193.834	193.834	193.834	139.915	139.915	139.915	54.5037	54.5037	54.5037	2.39756	2.39756	2.39756	5.09999	5.09999	5.09999	54.0195	54.0195	54.0195	2157.38	2157.38	2157.38	72.857	72.857	72.857	535.297	535.297	535.297
	1	5	240	19091	IA	AA	0	0	0.0233333	0.22733	0.256725	0.196898	0	31.4754	14.9825	180.881	164.246	80.7292	0	180.881	164.246	80.7292	188.134	187.019	170.198	135.801	134.996	122.854	4.17834	3.79408	1.86485	0.895359	0.813017	0.39961	3.506	3.10543	1.39527	50.258	35.2951	0	159.906	145.2	71.368	28.7379	26.095	12.8261	367.992	325.947	146.448
	2	5	240	19091	IA	AA	1	0	0.0233333	0.22733	0.223925	0.223925	0.223925	31.4754	14.9825	0	0	0	242.178	242.178	242.178	242.178	189.032	189.032	189.032	136.448	136.448	136.448	54.5037	54.5037	54.5037	2.39756	2.39756	2.39756	5.12599	5.12599	5.12599	57.4599	57.4599	57.4599	2085.86	2085.86	2085.86	76.9532	76.9532	76.9532	538.026	538.026	538.026
	3	5	240	19091	IA	Urea	0	0	0.17	0.22733	0.122227	0.0235426	0	31.4754	14.9825	180.881	154.189	10.2012	0	180.881	154.189	10.2012	188.134	186.093	129.276	135.801	134.327	93.3153	30.4422	25.9499	1.71687	0.895359	0.763233	0.0504962	3.57232	2.92115	0.191273	23.9278	3.98515	0	1165.03	993.109	65.7049	28.7379	24.4971	1.62075	374.953	306.605	20.0761
	4	5	240	19091	IA	Urea	1	0	0.17	0.22733	0.223925	0.223925	0.223925	31.4754	14.9825	0	0	0	242.178	242.178	242.178	242.178	189.032	189.032	189.032	136.448	136.448	136.448	54.5037	54.5037	54.5037	2.39756	2.39756	2.39756	5.12599	5.12599	5.12599	57.4599	57.4599	57.4599	2085.86	2085.86	2085.86	76.9532	76.9532	76.9532	538.026	538.026	538.026
	5	5	240	19091	IA	UAN	0	0	0.07	0.22733	0.213931	0.0957445	0	31.4754	14.9825	180.881	149.963	57.2679	0	180.881	149.963	57.2679	188.134	185.639	159.896	135.801	133.999	115.418	12.535	10.3924	3.96866	0.895359	0.742316	0.283476	3.5271	2.78128	1.0165	41.8802	15.8055	0	479.717	397.72	151.881	28.7379	23.8257	9.09859	370.207	291.924	106.693
	6	5	240	19091	IA	UAN	1	0	0.07	0.22733	0.223925	0.223925	0.223925	31.4754	14.9825	0	0	0	242.178	242.178	242.178	242.178	189.032	189.032	189.032	136.448	136.448	136.448	54.5037	54.5037	54.5037	2.39756	2.39756	2.39756	5.12599	5.12599	5.12599	57.4599	57.4599	57.4599	2085.86	2085.86	2085.86	76.9532	76.9532	76.9532	538.026	538.026	538.026
	1	5	241	19093	IA	AA	0	0	0.0233333	0.22733	0.191174	0.141459	0	29.4441	14.788	180.881	168.027	87.5254	0	180.881	168.027	87.5254	206.047	205.151	189.026	148.73	148.083	136.445	4.17834	3.88142	2.02184	0.895359	0.831732	0.433251	3.40903	3.09969	1.51273	37.4252	25.8882	0	149.586	138.956	72.3826	28.3648	26.3491	13.7253	357.813	325.345	158.777
	2	5	241	19093	IA	AA	1	0	0.0233333	0.22733	0.173677	0.173677	0.173677	29.4441	14.788	0	0	0	242.178	242.178	242.178	242.178	207.03	207.03	207.03	149.44	149.44	149.44	54.5037	54.5037	54.5037	2.39756	2.39756	2.39756	5.02855	5.02855	5.02855	44.5659	44.5659	44.5659	1951.25	1951.25	1951.25	75.9542	75.9542	75.9542	527.799	527.799	527.799
	3	5	241	19093	IA	Urea	0	0	0.17	0.22733	0.0566753	0	0	29.4441	14.788	180.881	158.367	32.5294	0	180.881	158.367	32.5294	206.047	204.26	159.136	148.73	147.441	114.869	30.4422	26.6531	5.4747	0.895359	0.783915	0.161021	3.47535	2.96938	0.609927	11.0951	0	0	1089.84	954.192	195.996	28.3648	24.8343	5.1011	364.775	311.667	64.0182
	4	5	241	19093	IA	Urea	1	0	0.17	0.22733	0.173677	0.173677	0.173677	29.4441	14.788	0	0	0	242.178	242.178	242.178	242.178	207.03	207.03	207.03	149.44	149.44	149.44	54.5037	54.5037	54.5037	2.39756	2.39756	2.39756	5.02855	5.02855	5.02855	44.5659	44.5659	44.5659	1951.25	1951.25	1951.25	75.9542	75.9542	75.9542	527.799	527.799	527.799
	5	5	241	19093	IA	UAN	0	0	0.07	0.22733	0.148379	0.0394344	0	29.4441	14.788	180.881	154.291	66.051	0	180.881	154.291	66.051	206.047	203.822	179.772	148.73	147.125	129.764	12.535	10.6924	4.57733	0.895359	0.763742	0.326952	3.43013	2.78914	1.17241	29.0475	6.67923	0	448.759	382.792	163.87	28.3648	24.1952	10.3578	360.028	292.75	123.056
	6	5	241	19093	IA	UAN	1	0	0.07	0.22733	0.173677	0.173677	0.173677	29.4441	14.788	0	0	0	242.178	242.178	242.178	242.178	207.03	207.03	207.03	149.44	149.44	149.44	54.5037	54.5037	54.5037	2.39756	2.39756	2.39756	5.02855	5.02855	5.02855	44.5659	44.5659	44.5659	1951.25	1951.25	1951.25	75.9542	75.9542	75.9542	527.799	527.799	527.799
	1	5	242	19095	IA	AA	0	0	0.0233333	0.22733	0.236453	0.179736	0	47.4202	16.8429	180.881	165.47	77.075	0	180.881	165.47	77.075	193.674	192.628	173.777	139.799	139.044	125.437	4.17834	3.82236	1.78043	0.895359	0.819076	0.381521	3.47601	3.10499	1.33211	46.2894	32.437	0	240.911	220.386	102.655	32.3063	29.5539	13.766	364.844	325.901	139.819
	2	5	242	19095	IA	AA	1	0	0.0233333	0.22733	0.208386	0.208386	0.208386	47.4202	16.8429	0	0	0	242.178	242.178	242.178	242.178	194.598	194.598	194.598	140.466	140.466	140.466	54.5037	54.5037	54.5037	2.39756	2.39756	2.39756	5.09585	5.09585	5.09585	53.4724	53.4724	53.4724	3142.52	3142.52	3142.52	86.5086	86.5086	86.5086	534.863	534.863	534.863
	3	5	242	19095	IA	Urea	0	0	0.17	0.22733	0.101955	0.00610448	0	47.4202	16.8429	180.881	155.539	0	0	180.881	155.539	0	193.674	191.713	125.052	139.799	138.384	90.2658	30.4422	26.1772	0	0.895359	0.769916	0	3.54234	2.92422	0	19.9593	1.04151	0	1755.21	1509.3	0	32.3063	27.7801	0	371.805	306.928	0
	4	5	242	19095	IA	Urea	1	0	0.17	0.22733	0.208386	0.208386	0.208386	47.4202	16.8429	0	0	0	242.178	242.178	242.178	242.178	194.598	194.598	194.598	140.466	140.466	140.466	54.5037	54.5037	54.5037	2.39756	2.39756	2.39756	5.09585	5.09585	5.09585	53.4724	53.4724	53.4724	3142.52	3142.52	3142.52	86.5086	86.5086	86.5086	534.863	534.863	534.863
	5	5	242	19095	IA	UAN	0	0	0.07	0.22733	0.193658	0.0783039	0	47.4202	16.8429	180.881	151.36	45.5047	0	180.881	151.36	45.5047	193.674	191.264	157.955	139.799	138.06	114.016	12.535	10.4893	3.15348	0.895359	0.749234	0.225248	3.49712	2.78515	0.807708	37.9116	13.035	0	722.733	604.781	181.82	32.3063	27.0338	8.1274	367.059	292.331	84.7774
	6	5	242	19095	IA	UAN	1	0	0.07	0.22733	0.208386	0.208386	0.208386	47.4202	16.8429	0	0	0	242.178	242.178	242.178	242.178	194.598	194.598	194.598	140.466	140.466	140.466	54.5037	54.5037	54.5037	2.39756	2.39756	2.39756	5.09585	5.09585	5.09585	53.4724	53.4724	53.4724	3142.52	3142.52	3142.52	86.5086	86.5086	86.5086	534.863	534.863	534.863
	1	5	243	19097	IA	AA	0	0	0.0233333	0.22733	0.236272	0.179582	0	59.5814	17.0791	180.881	165.481	73.1379	0	180.881	165.481	73.1379	193.723	192.678	172.191	139.835	139.08	124.293	4.17834	3.8226	1.68949	0.895359	0.819129	0.362033	3.47574	3.10498	1.26407	46.254	32.4113	0	302.694	276.923	122.392	32.7594	29.9703	13.2461	364.816	325.9	132.677
	2	5	243	19097	IA	AA	1	0	0.0233333	0.22733	0.208247	0.208247	0.208247	59.5814	17.0791	0	0	0	242.178	242.178	242.178	242.178	194.647	194.647	194.647	140.502	140.502	140.502	54.5037	54.5037	54.5037	2.39756	2.39756	2.39756	5.09558	5.09558	5.09558	53.4368	53.4368	53.4368	3948.44	3948.44	3948.44	87.7219	87.7219	87.7219	534.835	534.835	534.835
	3	5	243	19097	IA	Urea	0	0	0.17	0.22733	0.101774	0.00594876	0	59.5814	17.0791	180.881	155.551	0	0	180.881	155.551	0	193.723	191.763	125.084	139.835	138.42	90.2889	30.4422	26.1791	0	0.895359	0.769975	0	3.54207	2.92424	0	19.9238	1.01501	0	2205.34	1896.51	0	32.7594	28.1718	0	371.777	306.93	0
	4	5	243	19097	IA	Urea	1	0	0.17	0.22733	0.208247	0.208247	0.208247	59.5814	17.0791	0	0	0	242.178	242.178	242.178	242.178	194.647	194.647	194.647	140.502	140.502	140.502	54.5037	54.5037	54.5037	2.39756	2.39756	2.39756	5.09558	5.09558	5.09558	53.4368	53.4368	53.4368	3948.44	3948.44	3948.44	87.7219	87.7219	87.7219	534.835	534.835	534.835
	5	5	243	19097	IA	UAN	0	0	0.07	0.22733	0.193477	0.0781481	0	59.5814	17.0791	180.881	151.373	34.4316	0	180.881	151.373	34.4316	193.723	191.314	150.911	139.835	138.096	108.932	12.535	10.4901	2.38611	0.895359	0.749295	0.170436	3.49685	2.78518	0.611161	37.8762	13.01	0	908.082	759.942	172.858	32.7594	27.4152	6.23593	367.031	292.334	64.1477
	6	5	243	19097	IA	UAN	1	0	0.07	0.22733	0.208247	0.208247	0.208247	59.5814	17.0791	0	0	0	242.178	242.178	242.178	242.178	194.647	194.647	194.647	140.502	140.502	140.502	54.5037	54.5037	54.5037	2.39756	2.39756	2.39756	5.09558	5.09558	5.09558	53.4368	53.4368	53.4368	3948.44	3948.44	3948.44	87.7219	87.7219	87.7219	534.835	534.835	534.835
	1	5	244	19099	IA	AA	0	0	0.0233333	0.22733	0.205878	0.153881	0	43.4094	16.9045	180.881	167.222	81.2703	0	180.881	167.222	81.2703	202.029	201.085	182.982	145.83	145.148	132.082	4.17834	3.86283	1.87734	0.895359	0.827748	0.402288	3.43078	3.10203	1.40462	40.3039	28.0386	0	220.535	203.882	99.0871	32.4245	29.9761	14.5684	360.096	325.591	147.43
	2	5	244	19099	IA	AA	1	0	0.0233333	0.22733	0.184948	0.184948	0.184948	43.4094	16.9045	0	0	0	242.178	242.178	242.178	242.178	202.992	202.992	202.992	146.525	146.525	146.525	54.5037	54.5037	54.5037	2.39756	2.39756	2.39756	5.05041	5.05041	5.05041	47.4583	47.4583	47.4583	2876.73	2876.73	2876.73	86.8252	86.8252	86.8252	530.093	530.093	530.093
	3	5	244	19099	IA	Urea	0	0	0.17	0.22733	0.0713799	0	0	43.4094	16.9045	180.881	157.475	0	0	180.881	157.475	0	202.029	200.186	130.446	145.83	144.5	94.1598	30.4422	26.5031	0	0.895359	0.779503	0	3.4971	2.95266	0	13.9737	0	0	1606.75	1398.85	0	32.4245	28.2289	0	367.058	309.913	0
	4	5	244	19099	IA	Urea	1	0	0.17	0.22733	0.184948	0.184948	0.184948	43.4094	16.9045	0	0	0	242.178	242.178	242.178	242.178	202.992	202.992	202.992	146.525	146.525	146.525	54.5037	54.5037	54.5037	2.39756	2.39756	2.39756	5.05041	5.05041	5.05041	47.4583	47.4583	47.4583	2876.73	2876.73	2876.73	86.8252	86.8252	86.8252	530.093	530.093	530.093
	5	5	244	19099	IA	UAN	0	0	0.07	0.22733	0.163083	0.0520448	0	43.4094	16.9045	180.881	153.367	52.6182	0	180.881	153.367	52.6182	202.029	199.745	169.078	145.83	144.181	122.045	12.535	10.6283	3.64644	0.895359	0.759167	0.26046	3.45188	2.78852	0.933973	31.9261	8.76738	0	661.604	560.968	192.461	32.4245	27.4925	9.4323	362.311	292.684	98.0302
	6	5	244	19099	IA	UAN	1	0	0.07	0.22733	0.184948	0.184948	0.184948	43.4094	16.9045	0	0	0	242.178	242.178	242.178	242.178	202.992	202.992	202.992	146.525	146.525	146.525	54.5037	54.5037	54.5037	2.39756	2.39756	2.39756	5.05041	5.05041	5.05041	47.4583	47.4583	47.4583	2876.73	2876.73	2876.73	86.8252	86.8252	86.8252	530.093	530.093	530.093
	1	5	246	19103	IA	AA	0	0	0.0233333	0.22733	0.249178	0.190507	0	57.5413	18.4068	180.881	164.708	72.3268	0	180.881	164.708	72.3268	190.197	189.108	168.716	137.289	136.503	121.784	4.17834	3.80475	1.67075	0.895359	0.815303	0.358018	3.49484	3.10541	1.25005	48.7805	34.2367	0	292.329	266.191	116.891	35.306	32.1492	14.1174	366.82	325.946	131.206
	2	5	246	19103	IA	AA	1	0	0.0233333	0.22733	0.21814	0.21814	0.21814	57.5413	18.4068	0	0	0	242.178	242.178	242.178	242.178	191.104	191.104	191.104	137.944	137.944	137.944	54.5037	54.5037	54.5037	2.39756	2.39756	2.39756	5.11477	5.11477	5.11477	55.9754	55.9754	55.9754	3813.24	3813.24	3813.24	94.541	94.541	94.541	536.848	536.848	536.848
	3	5	246	19103	IA	Urea	0	0	0.17	0.22733	0.11468	0.0170472	0	57.5413	18.4068	180.881	154.698	0	0	180.881	154.698	0	190.197	188.185	122.807	137.289	135.837	88.6452	30.4422	26.0356	0	0.895359	0.765753	0	3.56116	2.92245	0	22.4503	2.89426	0	2129.83	1821.53	0	35.306	30.1953	0	373.781	306.742	0
	4	5	246	19103	IA	Urea	1	0	0.17	0.22733	0.21814	0.21814	0.21814	57.5413	18.4068	0	0	0	242.178	242.178	242.178	242.178	191.104	191.104	191.104	137.944	137.944	137.944	54.5037	54.5037	54.5037	2.39756	2.39756	2.39756	5.11477	5.11477	5.11477	55.9754	55.9754	55.9754	3813.24	3813.24	3813.24	94.541	94.541	94.541	536.848	536.848	536.848
	5	5	246	19103	IA	UAN	0	0	0.07	0.22733	0.206383	0.0892485	0	57.5413	18.4068	180.881	150.49	34.1694	0	180.881	150.49	34.1694	190.197	187.733	147.99	137.289	135.511	106.824	12.535	10.4289	2.36794	0.895359	0.744924	0.169138	3.51594	2.78288	0.606507	40.4027	14.7798	0	876.988	729.64	165.668	35.306	29.374	6.6695	369.035	292.092	63.6592
	6	5	246	19103	IA	UAN	1	0	0.07	0.22733	0.21814	0.21814	0.21814	57.5413	18.4068	0	0	0	242.178	242.178	242.178	242.178	191.104	191.104	191.104	137.944	137.944	137.944	54.5037	54.5037	54.5037	2.39756	2.39756	2.39756	5.11477	5.11477	5.11477	55.9754	55.9754	55.9754	3813.24	3813.24	3813.24	94.541	94.541	94.541	536.848	536.848	536.848
	1	5	247	19105	IA	AA	0	0	0.0233333	0.22733	0.228997	0.173427	0	55.2181	17.2706	180.881	165.907	75.2229	0	180.881	165.907	75.2229	195.711	194.691	174.842	141.27	140.533	126.206	4.17834	3.83246	1.73765	0.895359	0.821242	0.372353	3.46498	3.10451	1.3001	44.8297	31.3738	0	280.527	257.305	116.663	33.1267	30.3845	13.7764	363.686	325.851	136.459
	2	5	247	19105	IA	AA	1	0	0.0233333	0.22733	0.20267	0.20267	0.20267	55.2181	17.2706	0	0	0	242.178	242.178	242.178	242.178	196.645	196.645	196.645	141.944	141.944	141.944	54.5037	54.5037	54.5037	2.39756	2.39756	2.39756	5.08477	5.08477	5.08477	52.0057	52.0057	52.0057	3659.28	3659.28	3659.28	88.7055	88.7055	88.7055	533.7	533.7	533.7
	3	5	247	19105	IA	Urea	0	0	0.17	0.22733	0.0944982	0	0	55.2181	17.2706	180.881	156.022	0	0	180.881	156.022	0	195.711	193.78	126.367	141.27	139.876	91.2155	30.4422	26.2585	0	0.895359	0.772308	0	3.5313	2.92541	0	18.4995	0	0	2043.84	1762.95	0	33.1267	28.574	0	370.647	307.052	0
	4	5	247	19105	IA	Urea	1	0	0.17	0.22733	0.20267	0.20267	0.20267	55.2181	17.2706	0	0	0	242.178	242.178	242.178	242.178	196.645	196.645	196.645	141.944	141.944	141.944	54.5037	54.5037	54.5037	2.39756	2.39756	2.39756	5.08477	5.08477	5.08477	52.0057	52.0057	52.0057	3659.28	3659.28	3659.28	88.7055	88.7055	88.7055	533.7	533.7	533.7
	5	5	247	19105	IA	UAN	0	0	0.07	0.22733	0.186202	0.0718948	0	55.2181	17.2706	180.881	151.861	39.5614	0	180.881	151.861	39.5614	195.711	193.332	155.873	141.27	139.553	112.513	12.535	10.5239	2.74161	0.895359	0.751711	0.195829	3.48608	2.78624	0.702215	36.4519	12.0038	0	841.58	706.56	184.067	33.1267	27.812	7.24533	365.901	292.445	73.7048
	6	5	247	19105	IA	UAN	1	0	0.07	0.22733	0.20267	0.20267	0.20267	55.2181	17.2706	0	0	0	242.178	242.178	242.178	242.178	196.645	196.645	196.645	141.944	141.944	141.944	54.5037	54.5037	54.5037	2.39756	2.39756	2.39756	5.08477	5.08477	5.08477	52.0057	52.0057	52.0057	3659.28	3659.28	3659.28	88.7055	88.7055	88.7055	533.7	533.7	533.7
	1	5	249	19109	IA	AA	0	0	0.0233333	0.22733	0.246966	0.188634	0	29.2758	14.1983	180.881	164.842	82.5544	0	180.881	164.842	82.5544	190.801	189.72	173.288	137.726	136.945	125.084	4.17834	3.80784	1.90701	0.895359	0.815966	0.408644	3.49156	3.10537	1.42682	48.3475	33.9252	0	148.731	135.543	67.8813	27.2338	24.8189	12.4296	366.476	325.942	149.759
	2	5	249	19109	IA	AA	1	0	0.0233333	0.22733	0.216444	0.216444	0.216444	29.2758	14.1983	0	0	0	242.178	242.178	242.178	242.178	191.711	191.711	191.711	138.382	138.382	138.382	54.5037	54.5037	54.5037	2.39756	2.39756	2.39756	5.11148	5.11148	5.11148	55.5403	55.5403	55.5403	1940.1	1940.1	1940.1	72.9256	72.9256	72.9256	536.503	536.503	536.503
	3	5	249	19109	IA	Urea	0	0	0.17	0.22733	0.112468	0.0151443	0	29.2758	14.1983	180.881	154.845	22.5408	0	180.881	154.845	22.5408	190.801	188.798	140.355	137.726	136.28	101.312	30.4422	26.0605	3.79361	0.895359	0.766485	0.111577	3.55789	2.9228	0.422639	22.0173	2.5734	0	1083.61	927.641	135.036	27.2338	23.3139	3.39379	373.438	306.778	44.3604
	4	5	249	19109	IA	Urea	1	0	0.17	0.22733	0.216444	0.216444	0.216444	29.2758	14.1983	0	0	0	242.178	242.178	242.178	242.178	191.711	191.711	191.711	138.382	138.382	138.382	54.5037	54.5037	54.5037	2.39756	2.39756	2.39756	5.11148	5.11148	5.11148	55.5403	55.5403	55.5403	1940.1	1940.1	1940.1	72.9256	72.9256	72.9256	536.503	536.503	536.503
	5	5	249	19109	IA	UAN	0	0	0.07	0.22733	0.204171	0.0873453	0	29.2758	14.1983	180.881	150.643	60.4337	0	180.881	150.643	60.4337	190.801	188.347	163.772	137.726	135.954	118.215	12.535	10.4395	4.18806	0.895359	0.745681	0.299147	3.51267	2.78331	1.0727	39.9697	14.4779	0	446.193	371.603	149.077	27.2338	22.6811	9.09903	368.691	292.138	112.591
	6	5	249	19109	IA	UAN	1	0	0.07	0.22733	0.216444	0.216444	0.216444	29.2758	14.1983	0	0	0	242.178	242.178	242.178	242.178	191.711	191.711	191.711	138.382	138.382	138.382	54.5037	54.5037	54.5037	2.39756	2.39756	2.39756	5.11148	5.11148	5.11148	55.5403	55.5403	55.5403	1940.1	1940.1	1940.1	72.9256	72.9256	72.9256	536.503	536.503	536.503
	1	5	251	19113	IA	AA	0	0	0.0233333	0.22733	0.223267	0.168581	0	56.1249	18.3816	180.881	166.239	75.3566	0	180.881	166.239	75.3566	197.277	196.275	176.297	142.4	141.677	127.256	4.17834	3.84012	1.74074	0.895359	0.822883	0.373015	3.45651	3.10404	1.30241	43.708	30.5526	0	285.133	262.053	118.789	35.2576	32.4036	14.6887	362.796	325.801	136.702
	2	5	251	19113	IA	AA	1	0	0.0233333	0.22733	0.198278	0.198278	0.198278	56.1249	18.3816	0	0	0	242.178	242.178	242.178	242.178	198.218	198.218	198.218	143.079	143.079	143.079	54.5037	54.5037	54.5037	2.39756	2.39756	2.39756	5.07625	5.07625	5.07625	50.8787	50.8787	50.8787	3719.38	3719.38	3719.38	94.4115	94.4115	94.4115	532.806	532.806	532.806
	3	5	251	19113	IA	Urea	0	0	0.17	0.22733	0.0887687	0	0	56.1249	18.3816	180.881	156.388	0	0	180.881	156.388	0	197.277	195.368	127.378	142.4	141.022	91.9452	30.4422	26.3201	0	0.895359	0.774121	0	3.52283	2.93228	0	17.3779	0	0	2077.4	1796.11	0	35.2576	30.4835	0	369.758	307.773	0
	4	5	251	19113	IA	Urea	1	0	0.17	0.22733	0.198278	0.198278	0.198278	56.1249	18.3816	0	0	0	242.178	242.178	242.178	242.178	198.218	198.218	198.218	143.079	143.079	143.079	54.5037	54.5037	54.5037	2.39756	2.39756	2.39756	5.07625	5.07625	5.07625	50.8787	50.8787	50.8787	3719.38	3719.38	3719.38	94.4115	94.4115	94.4115	532.806	532.806	532.806
	5	5	251	19113	IA	UAN	0	0	0.07	0.22733	0.180472	0.0669726	0	56.1249	18.3816	180.881	152.24	39.4352	0	180.881	152.24	39.4352	197.277	194.922	157.037	142.4	140.7	113.354	12.535	10.5502	2.73286	0.895359	0.753589	0.195204	3.47761	2.78695	0.699975	35.3303	11.2072	0	855.4	719.958	186.493	35.2576	29.675	7.68679	365.011	292.52	73.4697
	6	5	251	19113	IA	UAN	1	0	0.07	0.22733	0.198278	0.198278	0.198278	56.1249	18.3816	0	0	0	242.178	242.178	242.178	242.178	198.218	198.218	198.218	143.079	143.079	143.079	54.5037	54.5037	54.5037	2.39756	2.39756	2.39756	5.07625	5.07625	5.07625	50.8787	50.8787	50.8787	3719.38	3719.38	3719.38	94.4115	94.4115	94.4115	532.806	532.806	532.806
	1	5	254	19119	IA	AA	0	0	0.0233333	0.22733	0.225712	0.170649	0	25.5414	13.8095	180.881	166.098	85.9201	0	180.881	166.098	85.9201	196.609	195.599	179.8	141.918	141.189	129.784	4.17834	3.83686	1.98475	0.895359	0.822185	0.425304	3.46012	3.10425	1.48499	44.1867	30.9035	0	129.759	119.154	61.6368	26.488	24.3233	12.5821	363.176	325.824	155.865
	2	5	254	19119	IA	AA	1	0	0.0233333	0.22733	0.200152	0.200152	0.200152	25.5414	13.8095	0	0	0	242.178	242.178	242.178	242.178	197.547	197.547	197.547	142.595	142.595	142.595	54.5037	54.5037	54.5037	2.39756	2.39756	2.39756	5.07989	5.07989	5.07989	51.3597	51.3597	51.3597	1692.62	1692.62	1692.62	70.9287	70.9287	70.9287	533.187	533.187	533.187
	3	5	254	19119	IA	Urea	0	0	0.17	0.22733	0.0912139	0	0	25.5414	13.8095	180.881	156.232	36.1309	0	180.881	156.232	36.1309	196.609	194.69	154.313	141.918	140.533	111.387	30.4422	26.2939	6.08082	0.895359	0.77335	0.178848	3.52645	2.92935	0.677454	17.8566	0	0	945.386	816.56	188.841	26.488	22.8786	5.29098	370.137	307.466	71.1059
	4	5	254	19119	IA	Urea	1	0	0.17	0.22733	0.200152	0.200152	0.200152	25.5414	13.8095	0	0	0	242.178	242.178	242.178	242.178	197.547	197.547	197.547	142.595	142.595	142.595	54.5037	54.5037	54.5037	2.39756	2.39756	2.39756	5.07989	5.07989	5.07989	51.3597	51.3597	51.3597	1692.62	1692.62	1692.62	70.9287	70.9287	70.9287	533.187	533.187	533.187
	5	5	254	19119	IA	UAN	0	0	0.07	0.22733	0.182917	0.0690731	0	25.5414	13.8095	180.881	152.079	66.0836	0	180.881	152.079	66.0836	196.609	194.244	171.553	141.918	140.21	123.831	12.535	10.5391	4.57959	0.895359	0.75279	0.327114	3.48123	2.78666	1.17298	35.8089	11.5476	0	389.277	327.292	142.22	26.488	22.2703	9.67725	365.391	292.489	123.117
	6	5	254	19119	IA	UAN	1	0	0.07	0.22733	0.200152	0.200152	0.200152	25.5414	13.8095	0	0	0	242.178	242.178	242.178	242.178	197.547	197.547	197.547	142.595	142.595	142.595	54.5037	54.5037	54.5037	2.39756	2.39756	2.39756	5.07989	5.07989	5.07989	51.3597	51.3597	51.3597	1692.62	1692.62	1692.62	70.9287	70.9287	70.9287	533.187	533.187	533.187
	1	5	255	19121	IA	AA	0	0	0.0233333	0.22733	0.318279	0.249121	0	39.8697	16.688	180.881	160.182	71.0348	0	180.881	160.182	71.0348	171.314	169.981	151.469	123.659	122.697	109.335	4.17834	3.70021	1.6409	0.895359	0.792902	0.351622	3.59706	3.09834	1.22772	62.3081	43.6516	0	202.552	179.374	79.5454	32.0093	28.3464	12.5706	377.549	325.204	128.862
	2	5	255	19121	IA	AA	1	0	0.0233333	0.22733	0.271109	0.271109	0.271109	39.8697	16.688	0	0	0	242.178	242.178	242.178	242.178	172.131	172.131	172.131	124.249	124.249	124.249	54.5037	54.5037	54.5037	2.39756	2.39756	2.39756	5.21748	5.21748	5.21748	69.5675	69.5675	69.5675	2642.15	2642.15	2642.15	85.7133	85.7133	85.7133	547.629	547.629	547.629
	3	5	255	19121	IA	Urea	0	0	0.17	0.22733	0.183781	0.0766704	0	39.8697	16.688	180.881	149.725	0	0	180.881	149.725	0	171.314	169.017	110.615	123.659	122.001	79.8447	30.4422	25.1987	0	0.895359	0.741139	0	3.66338	2.90285	0	35.9779	12.6386	0	1475.73	1221.55	0	32.0093	26.4959	0	384.51	304.684	0
	4	5	255	19121	IA	Urea	1	0	0.17	0.22733	0.271109	0.271109	0.271109	39.8697	16.688	0	0	0	242.178	242.178	242.178	242.178	172.131	172.131	172.131	124.249	124.249	124.249	54.5037	54.5037	54.5037	2.39756	2.39756	2.39756	5.21748	5.21748	5.21748	69.5675	69.5675	69.5675	2642.15	2642.15	2642.15	85.7133	85.7133	85.7133	547.629	547.629	547.629
	5	5	255	19121	IA	UAN	0	0	0.07	0.22733	0.275484	0.148861	0	39.8697	16.688	180.881	145.349	40.904	0	180.881	145.349	40.904	171.314	168.547	137.2	123.659	121.662	99.0345	12.535	10.0727	2.83465	0.895359	0.719478	0.202475	3.61816	2.76049	0.726047	53.9303	23.8922	0	607.655	488.29	137.414	32.0093	25.7215	7.23853	379.764	289.743	76.2062
	6	5	255	19121	IA	UAN	1	0	0.07	0.22733	0.271109	0.271109	0.271109	39.8697	16.688	0	0	0	242.178	242.178	242.178	242.178	172.131	172.131	172.131	124.249	124.249	124.249	54.5037	54.5037	54.5037	2.39756	2.39756	2.39756	5.21748	5.21748	5.21748	69.5675	69.5675	69.5675	2642.15	2642.15	2642.15	85.7133	85.7133	85.7133	547.629	547.629	547.629
	1	5	257	19125	IA	AA	0	0	0.0233333	0.22733	0.286297	0.221965	0	42.1745	16.7026	180.881	162.362	73.7654	0	180.881	162.362	73.7654	180.054	178.836	160.288	129.968	129.089	115.701	4.17834	3.75057	1.70398	0.895359	0.803693	0.365139	3.54975	3.1037	1.27491	56.047	39.3736	0	214.261	192.325	87.3783	32.0373	28.7574	13.0652	372.583	325.765	133.815
	2	5	257	19125	IA	AA	1	0	0.0233333	0.22733	0.246593	0.246593	0.246593	42.1745	16.7026	0	0	0	242.178	242.178	242.178	242.178	180.912	180.912	180.912	130.588	130.588	130.588	54.5037	54.5037	54.5037	2.39756	2.39756	2.39756	5.16994	5.16994	5.16994	63.2766	63.2766	63.2766	2794.89	2794.89	2794.89	85.7883	85.7883	85.7883	542.639	542.639	542.639
	3	5	257	19125	IA	Urea	0	0	0.17	0.22733	0.151798	0.0490307	0	42.1745	16.7026	180.881	152.116	0	0	180.881	152.116	0	180.054	177.891	116.258	129.968	128.407	83.9179	30.4422	25.6012	0	0.895359	0.752976	0	3.61607	2.91414	0	29.7169	8.19878	0	1561.04	1312.8	0	32.0373	26.9426	0	379.544	305.869	0
	4	5	257	19125	IA	Urea	1	0	0.17	0.22733	0.246593	0.246593	0.246593	42.1745	16.7026	0	0	0	242.178	242.178	242.178	242.178	180.912	180.912	180.912	130.588	130.588	130.588	54.5037	54.5037	54.5037	2.39756	2.39756	2.39756	5.16994	5.16994	5.16994	63.2766	63.2766	63.2766	2794.89	2794.89	2794.89	85.7883	85.7883	85.7883	542.639	542.639	542.639
	5	5	257	19125	IA	UAN	0	0	0.07	0.22733	0.243502	0.121231	0	42.1745	16.7026	180.881	147.82	43.4752	0	180.881	147.82	43.4752	180.054	177.43	145.694	129.968	128.074	105.166	12.535	10.2439	3.01283	0.895359	0.731707	0.215202	3.57085	2.77308	0.771685	47.6693	19.7549	0	642.782	525.296	154.495	32.0373	26.1816	7.70027	374.798	291.064	80.9965
	6	5	257	19125	IA	UAN	1	0	0.07	0.22733	0.246593	0.246593	0.246593	42.1745	16.7026	0	0	0	242.178	242.178	242.178	242.178	180.912	180.912	180.912	130.588	130.588	130.588	54.5037	54.5037	54.5037	2.39756	2.39756	2.39756	5.16994	5.16994	5.16994	63.2766	63.2766	63.2766	2794.89	2794.89	2794.89	85.7883	85.7883	85.7883	542.639	542.639	542.639
	1	5	258	19127	IA	AA	0	0	0.0233333	0.22733	0.193486	0.143412	0	41.2208	16.6901	180.881	167.902	83.1336	0	180.881	167.902	83.1336	205.415	204.511	186.787	148.274	147.622	134.828	4.17834	3.87853	1.92039	0.895359	0.831114	0.411511	3.41245	3.1001	1.43683	37.8778	26.2277	0	209.415	194.389	96.2484	32.0133	29.7162	14.7135	358.172	325.388	150.81
	2	5	258	19127	IA	AA	1	0	0.0233333	0.22733	0.175449	0.175449	0.175449	41.2208	16.6901	0	0	0	242.178	242.178	242.178	242.178	206.395	206.395	206.395	148.982	148.982	148.982	54.5037	54.5037	54.5037	2.39756	2.39756	2.39756	5.03199	5.03199	5.03199	45.0207	45.0207	45.0207	2731.69	2731.69	2731.69	85.7239	85.7239	85.7239	528.16	528.16	528.16
	3	5	258	19127	IA	Urea	0	0	0.17	0.22733	0.058987	0	0	41.2208	16.6901	180.881	158.228	0	0	180.881	158.228	0	205.415	203.62	132.633	148.274	146.978	95.7381	30.4422	26.6298	0	0.895359	0.78323	0	3.47877	2.96678	0	11.5476	0	0	1525.74	1334.67	0	32.0133	28.0041	0	365.133	311.395	0
	4	5	258	19127	IA	Urea	1	0	0.17	0.22733	0.175449	0.175449	0.175449	41.2208	16.6901	0	0	0	242.178	242.178	242.178	242.178	206.395	206.395	206.395	148.982	148.982	148.982	54.5037	54.5037	54.5037	2.39756	2.39756	2.39756	5.03199	5.03199	5.03199	45.0207	45.0207	45.0207	2731.69	2731.69	2731.69	85.7239	85.7239	85.7239	528.16	528.16	528.16
	5	5	258	19127	IA	UAN	0	0	0.07	0.22733	0.150691	0.0414161	0	41.2208	16.6901	180.881	154.148	55.8152	0	180.881	154.148	55.8152	205.415	203.181	173.765	148.274	146.662	125.428	12.535	10.6824	3.868	0.895359	0.763031	0.276285	3.43355	2.78909	0.990721	29.5	7.00899	0	628.246	535.396	193.861	32.0133	27.2819	9.8785	360.387	292.744	103.986
	6	5	258	19127	IA	UAN	1	0	0.07	0.22733	0.175449	0.175449	0.175449	41.2208	16.6901	0	0	0	242.178	242.178	242.178	242.178	206.395	206.395	206.395	148.982	148.982	148.982	54.5037	54.5037	54.5037	2.39756	2.39756	2.39756	5.03199	5.03199	5.03199	45.0207	45.0207	45.0207	2731.69	2731.69	2731.69	85.7239	85.7239	85.7239	528.16	528.16	528.16
	1	5	259	19129	IA	AA	0	0	0.0233333	0.22733	0.259376	0.199143	0	35.0261	15.6657	180.881	164.082	79.1416	0	180.881	164.082	79.1416	187.41	186.286	168.95	135.278	134.467	121.953	4.17834	3.79029	1.82817	0.895359	0.812205	0.391751	3.50992	3.10539	1.36783	50.7768	35.6652	0	177.944	161.418	77.8569	30.0483	27.2576	13.1472	368.403	325.943	143.568
	2	5	259	19129	IA	AA	1	0	0.0233333	0.22733	0.225957	0.225957	0.225957	35.0261	15.6657	0	0	0	242.178	242.178	242.178	242.178	188.304	188.304	188.304	135.923	135.923	135.923	54.5037	54.5037	54.5037	2.39756	2.39756	2.39756	5.12992	5.12992	5.12992	57.9812	57.9812	57.9812	2321.16	2321.16	2321.16	80.4621	80.4621	80.4621	538.439	538.439	538.439
	3	5	259	19129	IA	Urea	0	0	0.17	0.22733	0.124877	0.0258244	0	35.0261	15.6657	180.881	154.008	0	0	180.881	154.008	0	187.41	185.358	121.007	135.278	133.796	87.3465	30.4422	25.9195	0	0.895359	0.762339	0	3.57625	2.92065	0	24.4467	4.36677	0	1296.45	1103.84	0	30.0483	25.5841	0	375.364	306.553	0
	4	5	259	19129	IA	Urea	1	0	0.17	0.22733	0.225957	0.225957	0.225957	35.0261	15.6657	0	0	0	242.178	242.178	242.178	242.178	188.304	188.304	188.304	135.923	135.923	135.923	54.5037	54.5037	54.5037	2.39756	2.39756	2.39756	5.12992	5.12992	5.12992	57.9812	57.9812	57.9812	2321.16	2321.16	2321.16	80.4621	80.4621	80.4621	538.439	538.439	538.439
	5	5	259	19129	IA	UAN	0	0	0.07	0.22733	0.216581	0.0980264	0	35.0261	15.6657	180.881	149.776	53.6979	0	180.881	149.776	53.6979	187.41	184.903	157.422	135.278	133.468	113.631	12.535	10.3795	3.72127	0.895359	0.741391	0.265805	3.53103	2.78067	0.953138	42.3991	16.164	0	533.833	442.034	158.479	30.0483	24.8811	8.92041	370.618	291.86	100.042
	6	5	259	19129	IA	UAN	1	0	0.07	0.22733	0.225957	0.225957	0.225957	35.0261	15.6657	0	0	0	242.178	242.178	242.178	242.178	188.304	188.304	188.304	135.923	135.923	135.923	54.5037	54.5037	54.5037	2.39756	2.39756	2.39756	5.12992	5.12992	5.12992	57.9812	57.9812	57.9812	2321.16	2321.16	2321.16	80.4621	80.4621	80.4621	538.439	538.439	538.439
	1	5	260	19131	IA	AA	0	0	0.0233333	0.22733	0.224489	0.169615	0	31.6076	14.1772	180.881	166.169	83.8684	0	180.881	166.169	83.8684	196.943	195.937	179.357	142.159	141.433	129.465	4.17834	3.83849	1.93736	0.895359	0.822534	0.415149	3.45831	3.10415	1.44953	43.9473	30.728	0	160.577	147.517	74.4545	27.1932	24.9814	12.6086	362.986	325.813	152.143
	2	5	260	19131	IA	AA	1	0	0.0233333	0.22733	0.199215	0.199215	0.199215	31.6076	14.1772	0	0	0	242.178	242.178	242.178	242.178	197.882	197.882	197.882	142.837	142.837	142.837	54.5037	54.5037	54.5037	2.39756	2.39756	2.39756	5.07807	5.07807	5.07807	51.1191	51.1191	51.1191	2094.62	2094.62	2094.62	72.817	72.817	72.817	532.997	532.997	532.997
	3	5	260	19131	IA	Urea	0	0	0.17	0.22733	0.0899908	0	0	31.6076	14.1772	180.881	156.31	20.4925	0	180.881	156.31	20.4925	196.943	195.029	143.329	142.159	140.777	103.459	30.4422	26.307	3.44888	0.895359	0.773736	0.101438	3.52464	2.93082	0.384234	17.6171	0	0	1169.92	1011	132.544	27.1932	23.4994	3.0808	369.948	307.62	40.3294
	4	5	260	19131	IA	Urea	1	0	0.17	0.22733	0.199215	0.199215	0.199215	31.6076	14.1772	0	0	0	242.178	242.178	242.178	242.178	197.882	197.882	197.882	142.837	142.837	142.837	54.5037	54.5037	54.5037	2.39756	2.39756	2.39756	5.07807	5.07807	5.07807	51.1191	51.1191	51.1191	2094.62	2094.62	2094.62	72.817	72.817	72.817	532.997	532.997	532.997
	5	5	260	19131	IA	UAN	0	0	0.07	0.22733	0.181694	0.0680223	0	31.6076	14.1772	180.881	152.16	60.8382	0	180.881	152.16	60.8382	196.943	194.583	169.251	142.159	140.455	122.17	12.535	10.5447	4.21609	0.895359	0.75319	0.301149	3.47942	2.78681	1.07988	35.5695	11.3774	0	481.732	405.241	162.028	27.1932	22.8754	9.14629	365.201	292.505	113.344
	6	5	260	19131	IA	UAN	1	0	0.07	0.22733	0.199215	0.199215	0.199215	31.6076	14.1772	0	0	0	242.178	242.178	242.178	242.178	197.882	197.882	197.882	142.837	142.837	142.837	54.5037	54.5037	54.5037	2.39756	2.39756	2.39756	5.07807	5.07807	5.07807	51.1191	51.1191	51.1191	2094.62	2094.62	2094.62	72.817	72.817	72.817	532.997	532.997	532.997
	1	5	261	19133	IA	AA	0	0	0.0233333	0.22733	0.284549	0.220483	0	29.5236	14.5391	180.881	162.477	78.6661	0	180.881	162.477	78.6661	180.531	179.319	162.575	130.312	129.438	117.351	4.17834	3.75322	1.81719	0.895359	0.804261	0.389397	3.54716	3.10388	1.35961	55.7049	39.1357	0	149.99	134.73	65.2317	27.8875	25.0501	12.1284	372.312	325.785	142.706
	2	5	261	19133	IA	AA	1	0	0.0233333	0.22733	0.245254	0.245254	0.245254	29.5236	14.5391	0	0	0	242.178	242.178	242.178	242.178	181.392	181.392	181.392	130.934	130.934	130.934	54.5037	54.5037	54.5037	2.39756	2.39756	2.39756	5.16734	5.16734	5.16734	62.9328	62.9328	62.9328	1956.52	1956.52	1956.52	74.6761	74.6761	74.6761	542.367	542.367	542.367
	3	5	261	19133	IA	Urea	0	0	0.17	0.22733	0.150051	0.0475227	0	29.5236	14.5391	180.881	152.242	8.61081	0	180.881	152.242	8.61081	180.531	178.376	122.894	130.312	128.757	88.7082	30.4422	25.6224	1.4492	0.895359	0.7536	0.0426235	3.61349	2.91464	0.161453	29.3748	7.95256	0	1092.79	919.769	52.022	27.8875	23.4722	1.32758	379.273	305.922	16.9461
	4	5	261	19133	IA	Urea	1	0	0.17	0.22733	0.245254	0.245254	0.245254	29.5236	14.5391	0	0	0	242.178	242.178	242.178	242.178	181.392	181.392	181.392	130.934	130.934	130.934	54.5037	54.5037	54.5037	2.39756	2.39756	2.39756	5.16734	5.16734	5.16734	62.9328	62.9328	62.9328	1956.52	1956.52	1956.52	74.6761	74.6761	74.6761	542.367	542.367	542.367
	5	5	261	19133	IA	UAN	0	0	0.07	0.22733	0.241754	0.119723	0	29.5236	14.5391	180.881	147.95	55.7795	0	180.881	147.95	55.7795	180.531	177.915	152.697	130.312	128.424	110.221	12.535	10.2529	3.86552	0.895359	0.732352	0.276109	3.56827	2.77365	0.990086	47.3271	19.5247	0	449.97	368.05	138.761	27.8875	22.8104	8.59988	374.527	291.124	103.92
	6	5	261	19133	IA	UAN	1	0	0.07	0.22733	0.245254	0.245254	0.245254	29.5236	14.5391	0	0	0	242.178	242.178	242.178	242.178	181.392	181.392	181.392	130.934	130.934	130.934	54.5037	54.5037	54.5037	2.39756	2.39756	2.39756	5.16734	5.16734	5.16734	62.9328	62.9328	62.9328	1956.52	1956.52	1956.52	74.6761	74.6761	74.6761	542.367	542.367	542.367
	1	5	263	19137	IA	AA	0	0	0.0233333	0.22733	0.266278	0.204991	0	33.5221	15.3211	180.881	163.65	79.0176	0	180.881	163.65	79.0176	185.524	184.376	167.203	133.916	133.088	120.692	4.17834	3.78033	1.82531	0.895359	0.81007	0.391137	3.52013	3.10519	1.36569	52.128	36.6247	0	170.304	154.081	74.3971	29.3873	26.5879	12.8378	369.475	325.922	143.343
	2	5	263	19137	IA	AA	1	0	0.0233333	0.22733	0.231248	0.231248	0.231248	33.5221	15.3211	0	0	0	242.178	242.178	242.178	242.178	186.409	186.409	186.409	134.555	134.555	134.555	54.5037	54.5037	54.5037	2.39756	2.39756	2.39756	5.14018	5.14018	5.14018	59.3388	59.3388	59.3388	2221.5	2221.5	2221.5	78.6922	78.6922	78.6922	539.516	539.516	539.516
	3	5	263	19137	IA	Urea	0	0	0.17	0.22733	0.131779	0.0317691	0	33.5221	15.3211	180.881	153.533	0	0	180.881	153.533	0	185.524	183.444	119.79	133.916	132.415	86.4675	30.4422	25.8396	0	0.895359	0.759988	0	3.58646	2.91922	0	25.7978	5.35701	0	1240.78	1053.19	0	29.3873	24.9442	0	376.436	306.403	0
	4	5	263	19137	IA	Urea	1	0	0.17	0.22733	0.231248	0.231248	0.231248	33.5221	15.3211	0	0	0	242.178	242.178	242.178	242.178	186.409	186.409	186.409	134.555	134.555	134.555	54.5037	54.5037	54.5037	2.39756	2.39756	2.39756	5.14018	5.14018	5.14018	59.3388	59.3388	59.3388	2221.5	2221.5	2221.5	78.6922	78.6922	78.6922	539.516	539.516	539.516
	5	5	263	19137	IA	UAN	0	0	0.07	0.22733	0.223483	0.103971	0	33.5221	15.3211	180.881	149.284	54.2525	0	180.881	149.284	54.2525	185.524	182.987	156.129	133.916	132.085	112.698	12.535	10.3454	3.7597	0.895359	0.738958	0.26855	3.54124	2.77897	0.962983	43.7502	17.0935	0	510.911	421.666	153.24	29.3873	24.2539	8.81429	371.69	291.682	101.075
	6	5	263	19137	IA	UAN	1	0	0.07	0.22733	0.231248	0.231248	0.231248	33.5221	15.3211	0	0	0	242.178	242.178	242.178	242.178	186.409	186.409	186.409	134.555	134.555	134.555	54.5037	54.5037	54.5037	2.39756	2.39756	2.39756	5.14018	5.14018	5.14018	59.3388	59.3388	59.3388	2221.5	2221.5	2221.5	78.6922	78.6922	78.6922	539.516	539.516	539.516
	1	5	264	19139	IA	AA	0	0	0.0233333	0.22733	0.248845	0.190225	0	59.8207	17.9715	180.881	164.728	71.6831	0	180.881	164.728	71.6831	190.288	189.2	168.523	137.355	136.57	121.645	4.17834	3.80521	1.65588	0.895359	0.815403	0.354832	3.49434	3.10541	1.23892	48.7153	34.1899	0	303.909	276.77	120.44	34.471	31.3928	13.6609	366.768	325.945	130.038
	2	5	264	19139	IA	AA	1	0	0.0233333	0.22733	0.217885	0.217885	0.217885	59.8207	17.9715	0	0	0	242.178	242.178	242.178	242.178	191.195	191.195	191.195	138.01	138.01	138.01	54.5037	54.5037	54.5037	2.39756	2.39756	2.39756	5.11427	5.11427	5.11427	55.9098	55.9098	55.9098	3964.29	3964.29	3964.29	92.3053	92.3053	92.3053	536.796	536.796	536.796
	3	5	264	19139	IA	Urea	0	0	0.17	0.22733	0.114347	0.0167606	0	59.8207	17.9715	180.881	154.72	0	0	180.881	154.72	0	190.288	188.278	122.865	137.355	135.904	88.6877	30.4422	26.0394	0	0.895359	0.765864	0	3.56067	2.92251	0	22.3851	2.84597	0	2214.2	1893.96	0	34.471	29.4855	0	373.729	306.747	0
	4	5	264	19139	IA	Urea	1	0	0.17	0.22733	0.217885	0.217885	0.217885	59.8207	17.9715	0	0	0	242.178	242.178	242.178	242.178	191.195	191.195	191.195	138.01	138.01	138.01	54.5037	54.5037	54.5037	2.39756	2.39756	2.39756	5.11427	5.11427	5.11427	55.9098	55.9098	55.9098	3964.29	3964.29	3964.29	92.3053	92.3053	92.3053	536.796	536.796	536.796
	5	5	264	19139	IA	UAN	0	0	0.07	0.22733	0.20605	0.0889618	0	59.8207	17.9715	180.881	150.513	31.9947	0	180.881	150.513	31.9947	190.288	187.825	146.604	137.355	135.578	105.823	12.535	10.4305	2.21723	0.895359	0.745038	0.158374	3.51545	2.78294	0.567906	40.3375	14.7344	0	911.728	758.659	161.269	34.471	28.6838	6.09734	368.983	292.099	59.6077
	6	5	264	19139	IA	UAN	1	0	0.07	0.22733	0.217885	0.217885	0.217885	59.8207	17.9715	0	0	0	242.178	242.178	242.178	242.178	191.195	191.195	191.195	138.01	138.01	138.01	54.5037	54.5037	54.5037	2.39756	2.39756	2.39756	5.11427	5.11427	5.11427	55.9098	55.9098	55.9098	3964.29	3964.29	3964.29	92.3053	92.3053	92.3053	536.796	536.796	536.796
	1	5	265	19141	IA	AA	0	0	0.0233333	0.22733	0.205673	0.153708	0	26.9365	14.0456	180.881	167.233	87.212	0	180.881	167.233	87.212	202.085	201.141	185.279	145.87	145.189	133.739	4.17834	3.86309	2.0146	0.895359	0.827805	0.431699	3.43048	3.102	1.50731	40.2638	28.0088	0	136.847	126.522	65.981	26.9407	24.9081	12.9895	360.065	325.588	158.208
	2	5	265	19141	IA	AA	1	0	0.0233333	0.22733	0.184791	0.184791	0.184791	26.9365	14.0456	0	0	0	242.178	242.178	242.178	242.178	203.048	203.048	203.048	146.566	146.566	146.566	54.5037	54.5037	54.5037	2.39756	2.39756	2.39756	5.0501	5.0501	5.0501	47.418	47.418	47.418	1785.07	1785.07	1785.07	72.1409	72.1409	72.1409	530.061	530.061	530.061
	3	5	265	19141	IA	Urea	0	0	0.17	0.22733	0.0711749	0	0	26.9365	14.0456	180.881	157.488	35.9983	0	180.881	157.488	35.9983	202.085	200.243	158.519	145.87	144.541	114.423	30.4422	26.5052	6.05852	0.895359	0.779565	0.178192	3.4968	2.9529	0.674969	13.9336	0	0	997.026	868.084	198.425	26.9407	23.4566	5.36167	367.026	309.938	70.8451
	4	5	265	19141	IA	Urea	1	0	0.17	0.22733	0.184791	0.184791	0.184791	26.9365	14.0456	0	0	0	242.178	242.178	242.178	242.178	203.048	203.048	203.048	146.566	146.566	146.566	54.5037	54.5037	54.5037	2.39756	2.39756	2.39756	5.0501	5.0501	5.0501	47.418	47.418	47.418	1785.07	1785.07	1785.07	72.1409	72.1409	72.1409	530.061	530.061	530.061
	5	5	265	19141	IA	UAN	0	0	0.07	0.22733	0.162878	0.0518689	0	26.9365	14.0456	180.881	153.38	66.8573	0	180.881	153.38	66.8573	202.085	199.802	176.708	145.87	144.222	127.552	12.535	10.6292	4.63321	0.895359	0.759231	0.330944	3.45158	2.78853	1.18672	31.886	8.73843	0	410.54	348.123	151.744	26.9407	22.8448	9.95787	362.28	292.685	124.558
	6	5	265	19141	IA	UAN	1	0	0.07	0.22733	0.184791	0.184791	0.184791	26.9365	14.0456	0	0	0	242.178	242.178	242.178	242.178	203.048	203.048	203.048	146.566	146.566	146.566	54.5037	54.5037	54.5037	2.39756	2.39756	2.39756	5.0501	5.0501	5.0501	47.418	47.418	47.418	1785.07	1785.07	1785.07	72.1409	72.1409	72.1409	530.061	530.061	530.061
	1	5	266	19143	IA	AA	0	0	0.0233333	0.22733	0.240239	0.182939	0	26.458	14.0475	180.881	165.245	84.2098	0	180.881	165.245	84.2098	192.639	191.581	175.561	139.052	138.288	126.725	4.17834	3.81717	1.94525	0.895359	0.817964	0.416838	3.48161	3.10517	1.45543	47.0305	32.9744	0	134.416	122.797	62.5778	26.9445	24.6155	12.5442	365.432	325.92	152.762
	2	5	266	19143	IA	AA	1	0	0.0233333	0.22733	0.211288	0.211288	0.211288	26.458	14.0475	0	0	0	242.178	242.178	242.178	242.178	193.558	193.558	193.558	139.716	139.716	139.716	54.5037	54.5037	54.5037	2.39756	2.39756	2.39756	5.10148	5.10148	5.10148	54.217	54.217	54.217	1753.36	1753.36	1753.36	72.1511	72.1511	72.1511	535.454	535.454	535.454
	3	5	266	19143	IA	Urea	0	0	0.17	0.22733	0.10574	0.00935875	0	26.458	14.0475	180.881	155.291	31.6004	0	180.881	155.291	31.6004	192.639	190.663	148.146	139.052	137.626	106.936	30.4422	26.1354	5.31835	0.895359	0.768689	0.156422	3.54794	2.92375	0.592507	20.7003	1.59443	0	979.313	840.766	171.089	26.9445	23.1326	4.70729	372.393	306.878	62.1898
	4	5	266	19143	IA	Urea	1	0	0.17	0.22733	0.211288	0.211288	0.211288	26.458	14.0475	0	0	0	242.178	242.178	242.178	242.178	193.558	193.558	193.558	139.716	139.716	139.716	54.5037	54.5037	54.5037	2.39756	2.39756	2.39756	5.10148	5.10148	5.10148	54.217	54.217	54.217	1753.36	1753.36	1753.36	72.1511	72.1511	72.1511	535.454	535.454	535.454
	5	5	266	19143	IA	UAN	0	0	0.07	0.22733	0.197444	0.0815588	0	26.458	14.0475	180.881	151.104	63.7097	0	180.881	151.104	63.7097	192.639	190.213	166.963	139.052	137.301	120.519	12.535	10.4715	4.41508	0.895359	0.747963	0.315363	3.50272	2.78453	1.13085	38.6527	13.5561	0	403.247	336.863	142.031	26.9445	22.5089	9.49039	367.647	292.265	118.694
	6	5	266	19143	IA	UAN	1	0	0.07	0.22733	0.211288	0.211288	0.211288	26.458	14.0475	0	0	0	242.178	242.178	242.178	242.178	193.558	193.558	193.558	139.716	139.716	139.716	54.5037	54.5037	54.5037	2.39756	2.39756	2.39756	5.10148	5.10148	5.10148	54.217	54.217	54.217	1753.36	1753.36	1753.36	72.1511	72.1511	72.1511	535.454	535.454	535.454
	1	5	267	19145	IA	AA	0	0	0.0233333	0.22733	0.279821	0.216472	0	33.6888	15.2892	180.881	162.785	77.5795	0	180.881	162.785	77.5795	181.823	180.628	163.334	131.245	130.382	117.899	4.17834	3.76034	1.79209	0.895359	0.805787	0.384018	3.54017	3.10433	1.34083	54.7793	38.4901	0	171.15	154.029	73.4063	29.3261	26.3923	12.578	371.578	325.832	140.734
	2	5	267	19145	IA	AA	1	0	0.0233333	0.22733	0.241629	0.241629	0.241629	33.6888	15.2892	0	0	0	242.178	242.178	242.178	242.178	182.69	182.69	182.69	131.871	131.871	131.871	54.5037	54.5037	54.5037	2.39756	2.39756	2.39756	5.16031	5.16031	5.16031	62.0028	62.0028	62.0028	2232.54	2232.54	2232.54	78.5285	78.5285	78.5285	541.629	541.629	541.629
	3	5	267	19145	IA	Urea	0	0	0.17	0.22733	0.145322	0.0434437	0	33.6888	15.2892	180.881	152.581	0	0	180.881	152.581	0	181.823	179.688	117.4	131.245	129.704	84.7427	30.4422	25.6794	0	0.895359	0.755276	0	3.60649	2.91594	0	28.4491	7.28457	0	1246.95	1051.86	0	29.3261	24.738	0	378.539	306.059	0
	4	5	267	19145	IA	Urea	1	0	0.17	0.22733	0.241629	0.241629	0.241629	33.6888	15.2892	0	0	0	242.178	242.178	242.178	242.178	182.69	182.69	182.69	131.871	131.871	131.871	54.5037	54.5037	54.5037	2.39756	2.39756	2.39756	5.16031	5.16031	5.16031	62.0028	62.0028	62.0028	2232.54	2232.54	2232.54	78.5285	78.5285	78.5285	541.629	541.629	541.629
	5	5	267	19145	IA	UAN	0	0	0.07	0.22733	0.237026	0.115645	0	33.6888	15.2892	180.881	148.3	52.4248	0	180.881	148.3	52.4248	181.823	179.228	152.066	131.245	129.372	109.766	12.535	10.2772	3.63304	0.895359	0.734085	0.259503	3.56127	2.77515	0.930539	46.4015	18.8998	0	513.451	420.968	148.814	29.3261	24.0439	8.49962	373.793	291.281	97.6699
	6	5	267	19145	IA	UAN	1	0	0.07	0.22733	0.241629	0.241629	0.241629	33.6888	15.2892	0	0	0	242.178	242.178	242.178	242.178	182.69	182.69	182.69	131.871	131.871	131.871	54.5037	54.5037	54.5037	2.39756	2.39756	2.39756	5.16031	5.16031	5.16031	62.0028	62.0028	62.0028	2232.54	2232.54	2232.54	78.5285	78.5285	78.5285	541.629	541.629	541.629
	1	5	268	19147	IA	AA	0	0	0.0233333	0.22733	0.272064	0.209895	0	28.8834	14.4131	180.881	163.284	80.1898	0	180.881	163.284	80.1898	183.943	182.775	166.21	132.775	131.932	119.975	4.17834	3.77186	1.85238	0.895359	0.808255	0.396939	3.52869	3.10489	1.38595	53.2607	37.4245	0	146.738	132.463	65.0532	27.6458	24.9563	12.2562	370.373	325.891	145.47
	2	5	268	19147	IA	AA	1	0	0.0233333	0.22733	0.235683	0.235683	0.235683	28.8834	14.4131	0	0	0	242.178	242.178	242.178	242.178	184.82	184.82	184.82	133.408	133.408	133.408	54.5037	54.5037	54.5037	2.39756	2.39756	2.39756	5.14878	5.14878	5.14878	60.4769	60.4769	60.4769	1914.1	1914.1	1914.1	74.0289	74.0289	74.0289	540.419	540.419	540.419
	3	5	268	19147	IA	Urea	0	0	0.17	0.22733	0.137565	0.0367551	0	28.8834	14.4131	180.881	153.13	17.1912	0	180.881	153.13	17.1912	183.943	181.839	131.508	132.775	131.257	94.9262	30.4422	25.7717	2.89328	0.895359	0.757991	0.0850966	3.59501	2.9179	0.322336	26.9305	6.18304	0	1069.09	905.068	101.608	27.6458	23.4043	2.62751	377.334	306.264	33.8325
	4	5	268	19147	IA	Urea	1	0	0.17	0.22733	0.235683	0.235683	0.235683	28.8834	14.4131	0	0	0	242.178	242.178	242.178	242.178	184.82	184.82	184.82	133.408	133.408	133.408	54.5037	54.5037	54.5037	2.39756	2.39756	2.39756	5.14878	5.14878	5.14878	60.4769	60.4769	60.4769	1914.1	1914.1	1914.1	74.0289	74.0289	74.0289	540.419	540.419	540.419
	5	5	268	19147	IA	UAN	0	0	0.07	0.22733	0.229269	0.108957	0	28.8834	14.4131	180.881	148.867	57.89	0	180.881	148.867	57.89	183.943	181.381	156.644	132.775	130.926	113.07	12.535	10.3165	4.01178	0.895359	0.736893	0.286555	3.54979	2.77742	1.02755	44.8829	17.8681	0	440.213	362.302	140.888	27.6458	22.7529	8.84791	372.588	291.519	107.852
	6	5	268	19147	IA	UAN	1	0	0.07	0.22733	0.235683	0.235683	0.235683	28.8834	14.4131	0	0	0	242.178	242.178	242.178	242.178	184.82	184.82	184.82	133.408	133.408	133.408	54.5037	54.5037	54.5037	2.39756	2.39756	2.39756	5.14878	5.14878	5.14878	60.4769	60.4769	60.4769	1914.1	1914.1	1914.1	74.0289	74.0289	74.0289	540.419	540.419	540.419
	1	5	269	19149	IA	AA	0	0	0.0233333	0.22733	0.224552	0.169668	0	27.7828	14.5519	180.881	166.165	85.1413	0	180.881	166.165	85.1413	196.926	195.92	179.808	142.147	141.42	129.791	4.17834	3.83841	1.96676	0.895359	0.822516	0.421449	3.45841	3.10415	1.47153	43.9596	30.7371	0	141.146	129.663	66.438	27.912	25.6412	13.1383	362.996	325.813	154.452
	2	5	269	19149	IA	AA	1	0	0.0233333	0.22733	0.199263	0.199263	0.199263	27.7828	14.5519	0	0	0	242.178	242.178	242.178	242.178	197.865	197.865	197.865	142.824	142.824	142.824	54.5037	54.5037	54.5037	2.39756	2.39756	2.39756	5.07816	5.07816	5.07816	51.1315	51.1315	51.1315	1841.15	1841.15	1841.15	74.7416	74.7416	74.7416	533.006	533.006	533.006
	3	5	269	19149	IA	Urea	0	0	0.17	0.22733	0.090054	0	0	27.7828	14.5519	180.881	156.306	30.9844	0	180.881	156.306	30.9844	196.926	195.011	151.009	142.147	140.765	109.002	30.4422	26.3063	5.21468	0.895359	0.773716	0.153373	3.52473	2.93074	0.580958	17.6295	0	0	1028.35	888.638	176.154	27.912	24.1199	4.78125	369.957	307.612	60.9776
	4	5	269	19149	IA	Urea	1	0	0.17	0.22733	0.199263	0.199263	0.199263	27.7828	14.5519	0	0	0	242.178	242.178	242.178	242.178	197.865	197.865	197.865	142.824	142.824	142.824	54.5037	54.5037	54.5037	2.39756	2.39756	2.39756	5.07816	5.07816	5.07816	51.1315	51.1315	51.1315	1841.15	1841.15	1841.15	74.7416	74.7416	74.7416	533.006	533.006	533.006
	5	5	269	19149	IA	UAN	0	0	0.07	0.22733	0.181757	0.0680766	0	27.7828	14.5519	180.881	152.155	64.1333	0	180.881	152.155	64.1333	196.926	194.565	170.886	142.147	140.443	123.35	12.535	10.5444	4.44444	0.895359	0.75317	0.31746	3.47951	2.7868	1.13837	35.5819	11.3862	0	423.438	356.193	150.135	27.912	23.4793	9.8965	365.211	292.504	119.483
	6	5	269	19149	IA	UAN	1	0	0.07	0.22733	0.199263	0.199263	0.199263	27.7828	14.5519	0	0	0	242.178	242.178	242.178	242.178	197.865	197.865	197.865	142.824	142.824	142.824	54.5037	54.5037	54.5037	2.39756	2.39756	2.39756	5.07816	5.07816	5.07816	51.1315	51.1315	51.1315	1841.15	1841.15	1841.15	74.7416	74.7416	74.7416	533.006	533.006	533.006
	1	5	270	19151	IA	AA	0	0	0.0233333	0.22733	0.24803	0.189535	0	29.9816	14.7995	180.881	164.777	82.1246	0	180.881	164.777	82.1246	190.51	189.425	172.866	137.516	136.732	124.78	4.17834	3.80635	1.89708	0.895359	0.815647	0.406517	3.49314	3.10539	1.41939	48.5558	34.0751	0	152.317	138.756	69.1559	28.3869	25.8597	12.8884	366.641	325.944	148.98
	2	5	270	19151	IA	AA	1	0	0.0233333	0.22733	0.21726	0.21726	0.21726	29.9816	14.7995	0	0	0	242.178	242.178	242.178	242.178	191.419	191.419	191.419	138.172	138.172	138.172	54.5037	54.5037	54.5037	2.39756	2.39756	2.39756	5.11306	5.11306	5.11306	55.7495	55.7495	55.7495	1986.87	1986.87	1986.87	76.0133	76.0133	76.0133	536.669	536.669	536.669
	3	5	270	19151	IA	Urea	0	0	0.17	0.22733	0.113532	0.0160595	0	29.9816	14.7995	180.881	154.774	19.8617	0	180.881	154.774	19.8617	190.51	188.504	138.183	137.516	136.067	99.7447	30.4422	26.0485	3.34273	0.895359	0.766133	0.0983156	3.55946	2.92263	0.372408	22.2256	2.72779	0	1109.74	949.57	121.856	28.3869	24.2899	3.11705	373.603	306.761	39.0881
	4	5	270	19151	IA	Urea	1	0	0.17	0.22733	0.21726	0.21726	0.21726	29.9816	14.7995	0	0	0	242.178	242.178	242.178	242.178	191.419	191.419	191.419	138.172	138.172	138.172	54.5037	54.5037	54.5037	2.39756	2.39756	2.39756	5.11306	5.11306	5.11306	55.7495	55.7495	55.7495	1986.87	1986.87	1986.87	76.0133	76.0133	76.0133	536.669	536.669	536.669
	5	5	270	19151	IA	UAN	0	0	0.07	0.22733	0.205235	0.0882606	0	29.9816	14.7995	180.881	150.569	59.617	0	180.881	150.569	59.617	190.51	188.052	163.114	137.516	135.741	117.74	12.535	10.4344	4.13146	0.895359	0.745317	0.295104	3.51424	2.7831	1.0582	40.178	14.6232	0	456.95	380.376	150.608	28.3869	23.6299	9.35612	368.856	292.116	111.069
	6	5	270	19151	IA	UAN	1	0	0.07	0.22733	0.21726	0.21726	0.21726	29.9816	14.7995	0	0	0	242.178	242.178	242.178	242.178	191.419	191.419	191.419	138.172	138.172	138.172	54.5037	54.5037	54.5037	2.39756	2.39756	2.39756	5.11306	5.11306	5.11306	55.7495	55.7495	55.7495	1986.87	1986.87	1986.87	76.0133	76.0133	76.0133	536.669	536.669	536.669
	1	5	271	19153	IA	AA	0	0	0.0233333	0.22733	0.269908	0.208068	0	53.157	19.6488	180.881	163.421	71.4447	0	180.881	163.421	71.4447	184.532	183.372	163.327	133.2	132.363	117.894	4.17834	3.77503	1.65037	0.895359	0.808934	0.353651	3.5255	3.10502	1.2348	52.8387	37.127	0	270.056	243.989	106.667	37.6882	34.0504	14.8862	370.038	325.904	129.605
	2	5	271	19153	IA	AA	1	0	0.0233333	0.22733	0.23403	0.23403	0.23403	53.157	19.6488	0	0	0	242.178	242.178	242.178	242.178	185.412	185.412	185.412	133.836	133.836	133.836	54.5037	54.5037	54.5037	2.39756	2.39756	2.39756	5.14558	5.14558	5.14558	60.0529	60.0529	60.0529	3522.7	3522.7	3522.7	100.92	100.92	100.92	540.082	540.082	540.082
	3	5	271	19153	IA	Urea	0	0	0.17	0.22733	0.135409	0.0348971	0	53.157	19.6488	180.881	153.28	0	0	180.881	153.28	0	184.532	182.437	119.149	133.2	131.688	86.0052	30.4422	25.7971	0	0.895359	0.758738	0	3.59183	2.91841	0	26.5085	5.87572	0	1967.55	1667.33	0	37.6882	31.9375	0	377	306.318	0
	4	5	271	19153	IA	Urea	1	0	0.17	0.22733	0.23403	0.23403	0.23403	53.157	19.6488	0	0	0	242.178	242.178	242.178	242.178	185.412	185.412	185.412	133.836	133.836	133.836	54.5037	54.5037	54.5037	2.39756	2.39756	2.39756	5.14558	5.14558	5.14558	60.0529	60.0529	60.0529	3522.7	3522.7	3522.7	100.92	100.92	100.92	540.082	540.082	540.082
	5	5	271	19153	IA	UAN	0	0	0.07	0.22733	0.227113	0.107099	0	53.157	19.6488	180.881	149.023	34.9616	0	180.881	149.023	34.9616	184.532	181.98	144.091	133.2	131.358	104.009	12.535	10.3273	2.42284	0.895359	0.737665	0.17306	3.54661	2.77801	0.620568	44.4609	17.58	0	810.168	667.478	156.594	37.6882	31.0505	7.28459	372.253	291.581	65.1351
	6	5	271	19153	IA	UAN	1	0	0.07	0.22733	0.23403	0.23403	0.23403	53.157	19.6488	0	0	0	242.178	242.178	242.178	242.178	185.412	185.412	185.412	133.836	133.836	133.836	54.5037	54.5037	54.5037	2.39756	2.39756	2.39756	5.14558	5.14558	5.14558	60.0529	60.0529	60.0529	3522.7	3522.7	3522.7	100.92	100.92	100.92	540.082	540.082	540.082
	1	5	272	19155	IA	AA	0	0	0.0233333	0.22733	0.233945	0.177613	0	35.5388	15.8228	180.881	165.618	81.4201	0	180.881	165.618	81.4201	194.359	193.322	176.093	140.294	139.545	127.109	4.17834	3.82577	1.88081	0.895359	0.819808	0.40303	3.4723	3.10485	1.40721	45.7984	32.0801	0	180.549	165.315	81.271	30.3496	27.7887	13.6613	364.454	325.886	147.702
	2	5	272	19155	IA	AA	1	0	0.0233333	0.22733	0.206463	0.206463	0.206463	35.5388	15.8228	0	0	0	242.178	242.178	242.178	242.178	195.286	195.286	195.286	140.963	140.963	140.963	54.5037	54.5037	54.5037	2.39756	2.39756	2.39756	5.09212	5.09212	5.09212	52.979	52.979	52.979	2355.14	2355.14	2355.14	81.2691	81.2691	81.2691	534.472	534.472	534.472
	3	5	272	19155	IA	Urea	0	0	0.17	0.22733	0.0994466	0.00394876	0	35.5388	15.8228	180.881	155.702	0	0	180.881	155.702	0	194.359	192.408	125.494	140.294	138.885	90.5853	30.4422	26.2046	0	0.895359	0.770725	0	3.53862	2.92451	0	19.4682	0.674354	0	1315.43	1132.32	0	30.3496	26.125	0	371.416	306.958	0
	4	5	272	19155	IA	Urea	1	0	0.17	0.22733	0.206463	0.206463	0.206463	35.5388	15.8228	0	0	0	242.178	242.178	242.178	242.178	195.286	195.286	195.286	140.963	140.963	140.963	54.5037	54.5037	54.5037	2.39756	2.39756	2.39756	5.09212	5.09212	5.09212	52.979	52.979	52.979	2355.14	2355.14	2355.14	81.2691	81.2691	81.2691	534.472	534.472	534.472
	5	5	272	19155	IA	UAN	0	0	0.07	0.22733	0.19115	0.0761477	0	35.5388	15.8228	180.881	151.53	56.2106	0	180.881	151.53	56.2106	194.359	191.96	164.625	140.294	138.562	118.831	12.535	10.501	3.8954	0.895359	0.750071	0.278243	3.4934	2.78553	0.997738	37.4206	12.6888	0	541.648	453.756	168.323	30.3496	25.4249	9.43148	366.669	292.371	104.723
	6	5	272	19155	IA	UAN	1	0	0.07	0.22733	0.206463	0.206463	0.206463	35.5388	15.8228	0	0	0	242.178	242.178	242.178	242.178	195.286	195.286	195.286	140.963	140.963	140.963	54.5037	54.5037	54.5037	2.39756	2.39756	2.39756	5.09212	5.09212	5.09212	52.979	52.979	52.979	2355.14	2355.14	2355.14	81.2691	81.2691	81.2691	534.472	534.472	534.472
	1	5	273	19157	IA	AA	0	0	0.0233333	0.22733	0.24234	0.184718	0	43.9838	16.5146	180.881	165.12	77.6768	0	180.881	165.12	77.6768	192.065	191	172.573	138.638	137.869	124.568	4.17834	3.81427	1.79434	0.895359	0.817343	0.3845	3.48472	3.10525	1.34251	47.4418	33.2719	0	223.453	203.983	95.959	31.6766	28.9165	13.6031	365.758	325.928	140.911
	2	5	273	19157	IA	AA	1	0	0.0233333	0.22733	0.212898	0.212898	0.212898	43.9838	16.5146	0	0	0	242.178	242.178	242.178	242.178	192.981	192.981	192.981	139.299	139.299	139.299	54.5037	54.5037	54.5037	2.39756	2.39756	2.39756	5.1046	5.1046	5.1046	54.6303	54.6303	54.6303	2914.79	2914.79	2914.79	84.8223	84.8223	84.8223	535.781	535.781	535.781
	3	5	273	19157	IA	Urea	0	0	0.17	0.22733	0.107841	0.0111653	0	43.9838	16.5146	180.881	155.152	0	0	180.881	155.152	0	192.065	190.081	124.013	138.638	137.206	89.5161	30.4422	26.1121	0	0.895359	0.768004	0	3.55104	2.92347	0	21.1116	1.90067	0	1628.01	1396.45	0	31.6766	27.1709	0	372.719	306.849	0
	4	5	273	19157	IA	Urea	1	0	0.17	0.22733	0.212898	0.212898	0.212898	43.9838	16.5146	0	0	0	242.178	242.178	242.178	242.178	192.981	192.981	192.981	139.299	139.299	139.299	54.5037	54.5037	54.5037	2.39756	2.39756	2.39756	5.1046	5.1046	5.1046	54.6303	54.6303	54.6303	2914.79	2914.79	2914.79	84.8223	84.8223	84.8223	535.781	535.781	535.781
	5	5	273	19157	IA	UAN	0	0	0.07	0.22733	0.199545	0.0833656	0	43.9838	16.5146	180.881	150.96	47.7945	0	180.881	150.96	47.7945	192.065	189.631	157.998	138.638	136.881	114.047	12.535	10.4616	3.31216	0.895359	0.747254	0.236583	3.50582	2.78416	0.848353	39.064	13.8445	0	670.358	559.472	177.131	31.6766	26.4368	8.36998	367.973	292.227	89.0435
	6	5	273	19157	IA	UAN	1	0	0.07	0.22733	0.212898	0.212898	0.212898	43.9838	16.5146	0	0	0	242.178	242.178	242.178	242.178	192.981	192.981	192.981	139.299	139.299	139.299	54.5037	54.5037	54.5037	2.39756	2.39756	2.39756	5.1046	5.1046	5.1046	54.6303	54.6303	54.6303	2914.79	2914.79	2914.79	84.8223	84.8223	84.8223	535.781	535.781	535.781
	1	5	275	19161	IA	AA	0	0	0.0233333	0.22733	0.225018	0.170062	0	30.7288	15.1113	180.881	166.138	84.001	0	180.881	166.138	84.001	196.798	195.791	179.275	142.055	141.327	129.405	4.17834	3.83779	1.94042	0.895359	0.822383	0.415805	3.4591	3.10419	1.45182	44.0509	30.804	0	156.113	143.389	72.4989	28.985	26.6226	13.4606	363.068	325.818	152.383
	2	5	275	19161	IA	AA	1	0	0.0233333	0.22733	0.19962	0.19962	0.19962	30.7288	15.1113	0	0	0	242.178	242.178	242.178	242.178	197.737	197.737	197.737	142.732	142.732	142.732	54.5037	54.5037	54.5037	2.39756	2.39756	2.39756	5.07886	5.07886	5.07886	51.2232	51.2232	51.2232	2036.39	2036.39	2036.39	77.6149	77.6149	77.6149	533.079	533.079	533.079
	3	5	275	19161	IA	Urea	0	0	0.17	0.22733	0.09052	0	0	30.7288	15.1113	180.881	156.277	22.9557	0	180.881	156.277	22.9557	196.798	194.882	145.077	142.055	140.671	104.721	30.4422	26.3013	3.86344	0.895359	0.773569	0.113631	3.52542	2.93019	0.430419	17.7207	0	0	1137.39	982.681	144.347	28.985	25.0423	3.6785	370.03	307.554	45.177
	4	5	275	19161	IA	Urea	1	0	0.17	0.22733	0.19962	0.19962	0.19962	30.7288	15.1113	0	0	0	242.178	242.178	242.178	242.178	197.737	197.737	197.737	142.732	142.732	142.732	54.5037	54.5037	54.5037	2.39756	2.39756	2.39756	5.07886	5.07886	5.07886	51.2232	51.2232	51.2232	2036.39	2036.39	2036.39	77.6149	77.6149	77.6149	533.079	533.079	533.079
	5	5	275	19161	IA	UAN	0	0	0.07	0.22733	0.182223	0.0684769	0	30.7288	15.1113	180.881	152.125	61.4429	0	180.881	152.125	61.4429	196.798	194.436	169.435	142.055	140.349	122.303	12.535	10.5422	4.25799	0.895359	0.753017	0.304142	3.4802	2.78675	1.09061	35.6731	11.4511	0	468.339	393.884	159.089	28.985	24.377	9.84583	365.283	292.498	114.471
	6	5	275	19161	IA	UAN	1	0	0.07	0.22733	0.19962	0.19962	0.19962	30.7288	15.1113	0	0	0	242.178	242.178	242.178	242.178	197.737	197.737	197.737	142.732	142.732	142.732	54.5037	54.5037	54.5037	2.39756	2.39756	2.39756	5.07886	5.07886	5.07886	51.2232	51.2232	51.2232	2036.39	2036.39	2036.39	77.6149	77.6149	77.6149	533.079	533.079	533.079
	1	5	276	19163	IA	AA	0	0	0.0233333	0.22733	0.21492	0.161523	0	70.6634	19.201	180.881	166.715	71.5529	0	180.881	166.715	71.5529	199.558	198.584	176.674	144.046	143.343	127.529	4.17834	3.85112	1.65287	0.895359	0.82524	0.354187	3.44416	3.10318	1.23667	42.074	29.3498	0	358.994	330.88	142.011	36.8293	33.9451	14.569	361.5	325.711	129.802
	2	5	276	19163	IA	AA	1	0	0.0233333	0.22733	0.19188	0.19188	0.19188	70.6634	19.201	0	0	0	242.178	242.178	242.178	242.178	200.51	200.51	200.51	144.733	144.733	144.733	54.5037	54.5037	54.5037	2.39756	2.39756	2.39756	5.06385	5.06385	5.06385	49.2369	49.2369	49.2369	4682.84	4682.84	4682.84	98.6202	98.6202	98.6202	531.504	531.504	531.504
	3	5	276	19163	IA	Urea	0	0	0.17	0.22733	0.0804217	0	0	70.6634	19.201	180.881	156.915	0	0	180.881	156.915	0	199.558	197.681	128.851	144.046	142.692	93.0082	30.4422	26.4087	0	0.895359	0.776727	0	3.51048	2.94215	0	15.7438	0	0	2615.53	2268.98	0	36.8293	31.9496	0	368.462	308.809	0
	4	5	276	19163	IA	Urea	1	0	0.17	0.22733	0.19188	0.19188	0.19188	70.6634	19.201	0	0	0	242.178	242.178	242.178	242.178	200.51	200.51	200.51	144.733	144.733	144.733	54.5037	54.5037	54.5037	2.39756	2.39756	2.39756	5.06385	5.06385	5.06385	49.2369	49.2369	49.2369	4682.84	4682.84	4682.84	98.6202	98.6202	98.6202	531.504	531.504	531.504
	5	5	276	19163	IA	UAN	0	0	0.07	0.22733	0.172125	0.0598048	0	70.6634	19.201	180.881	152.786	26.604	0	180.881	152.786	26.604	199.558	197.237	149.842	144.046	142.371	108.16	12.535	10.5881	1.84366	0.895359	0.75629	0.13169	3.46526	2.78782	0.472221	33.6962	10.0401	0	1076.98	909.703	158.403	36.8293	31.1089	5.41687	363.715	292.611	49.5645
	6	5	276	19163	IA	UAN	1	0	0.07	0.22733	0.19188	0.19188	0.19188	70.6634	19.201	0	0	0	242.178	242.178	242.178	242.178	200.51	200.51	200.51	144.733	144.733	144.733	54.5037	54.5037	54.5037	2.39756	2.39756	2.39756	5.06385	5.06385	5.06385	49.2369	49.2369	49.2369	4682.84	4682.84	4682.84	98.6202	98.6202	98.6202	531.504	531.504	531.504
	1	5	277	19165	IA	AA	0	0	0.0233333	0.22733	0.21895	0.164931	0	31.6369	15.0227	180.881	166.486	84.2593	0	180.881	166.486	84.2593	198.457	197.469	180.881	143.251	142.539	130.565	4.17834	3.84583	1.94639	0.895359	0.824107	0.417084	3.45012	3.10362	1.45628	42.863	29.9315	0	160.726	147.936	74.8709	28.815	26.5219	13.4228	362.126	325.757	152.852
	2	5	277	19165	IA	AA	1	0	0.0233333	0.22733	0.194969	0.194969	0.194969	31.6369	15.0227	0	0	0	242.178	242.178	242.178	242.178	199.403	199.403	199.403	143.935	143.935	143.935	54.5037	54.5037	54.5037	2.39756	2.39756	2.39756	5.06984	5.06984	5.06984	50.0296	50.0296	50.0296	2096.57	2096.57	2096.57	77.1596	77.1596	77.1596	532.132	532.132	532.132
	3	5	277	19165	IA	Urea	0	0	0.17	0.22733	0.084452	0	0	31.6369	15.0227	180.881	156.661	21.5867	0	180.881	156.661	21.5867	198.457	196.564	145.264	143.251	141.885	104.855	30.4422	26.3661	3.63304	0.895359	0.775474	0.106854	3.51644	2.9374	0.40475	16.5328	0	0	1171.01	1014.21	139.75	28.815	24.9568	3.43884	369.087	308.311	42.4827
	4	5	277	19165	IA	Urea	1	0	0.17	0.22733	0.194969	0.194969	0.194969	31.6369	15.0227	0	0	0	242.178	242.178	242.178	242.178	199.403	199.403	199.403	143.935	143.935	143.935	54.5037	54.5037	54.5037	2.39756	2.39756	2.39756	5.06984	5.06984	5.06984	50.0296	50.0296	50.0296	2096.57	2096.57	2096.57	77.1596	77.1596	77.1596	532.132	532.132	532.132
	5	5	277	19165	IA	UAN	0	0	0.07	0.22733	0.176155	0.0632652	0	31.6369	15.0227	180.881	152.523	61.3118	0	180.881	152.523	61.3118	198.457	196.119	170.796	143.251	141.564	123.285	12.535	10.5699	4.24891	0.895359	0.754991	0.303493	3.47122	2.78743	1.08828	34.4852	10.6046	0	482.179	406.586	163.441	28.815	24.2976	9.7672	364.341	292.57	114.227
	6	5	277	19165	IA	UAN	1	0	0.07	0.22733	0.194969	0.194969	0.194969	31.6369	15.0227	0	0	0	242.178	242.178	242.178	242.178	199.403	199.403	199.403	143.935	143.935	143.935	54.5037	54.5037	54.5037	2.39756	2.39756	2.39756	5.06984	5.06984	5.06984	50.0296	50.0296	50.0296	2096.57	2096.57	2096.57	77.1596	77.1596	77.1596	532.132	532.132	532.132
	1	5	278	19167	IA	AA	0	0	0.0233333	0.22733	0.200354	0.149214	0	26.5288	14.2351	180.881	167.527	87.7997	0	180.881	167.527	87.7997	203.538	202.612	186.824	146.92	146.251	134.855	4.17834	3.86987	2.02817	0.895359	0.829259	0.434609	3.42261	3.10122	1.51747	39.2224	27.2333	0	134.775	124.825	65.4201	27.3044	25.2886	13.2536	359.239	325.505	159.275
	2	5	278	19167	IA	AA	1	0	0.0233333	0.22733	0.180714	0.180714	0.180714	26.5288	14.2351	0	0	0	242.178	242.178	242.178	242.178	204.509	204.509	204.509	147.62	147.62	147.62	54.5037	54.5037	54.5037	2.39756	2.39756	2.39756	5.0422	5.0422	5.0422	46.3717	46.3717	46.3717	1758.05	1758.05	1758.05	73.1146	73.1146	73.1146	529.231	529.231	529.231
	3	5	278	19167	IA	Urea	0	0	0.17	0.22733	0.0658555	0	0	26.5288	14.2351	180.881	157.813	37.6333	0	180.881	157.813	37.6333	203.538	201.717	160.792	146.92	145.605	116.064	30.4422	26.56	6.33369	0.895359	0.781175	0.186285	3.48893	2.959	0.705625	12.8922	0	0	981.933	856.709	204.297	27.3044	23.8223	5.68084	366.2	310.578	74.0627
	4	5	278	19167	IA	Urea	1	0	0.17	0.22733	0.180714	0.180714	0.180714	26.5288	14.2351	0	0	0	242.178	242.178	242.178	242.178	204.509	204.509	204.509	147.62	147.62	147.62	54.5037	54.5037	54.5037	2.39756	2.39756	2.39756	5.0422	5.0422	5.0422	46.3717	46.3717	46.3717	1758.05	1758.05	1758.05	73.1146	73.1146	73.1146	529.231	529.231	529.231
	5	5	278	19167	IA	UAN	0	0	0.07	0.22733	0.157559	0.0473058	0	26.5288	14.2351	180.881	153.717	67.7188	0	180.881	153.717	67.7188	203.538	201.277	178.397	146.92	145.287	128.772	12.535	10.6526	4.69292	0.895359	0.7609	0.335208	3.44371	2.78883	1.20201	30.8446	7.98551	0	404.325	343.607	151.373	27.3044	23.204	10.2223	361.454	292.716	126.163
	6	5	278	19167	IA	UAN	1	0	0.07	0.22733	0.180714	0.180714	0.180714	26.5288	14.2351	0	0	0	242.178	242.178	242.178	242.178	204.509	204.509	204.509	147.62	147.62	147.62	54.5037	54.5037	54.5037	2.39756	2.39756	2.39756	5.0422	5.0422	5.0422	46.3717	46.3717	46.3717	1758.05	1758.05	1758.05	73.1146	73.1146	73.1146	529.231	529.231	529.231
	1	5	279	19169	IA	AA	0	0	0.0233333	0.22733	0.270535	0.208599	0	41.3304	17.1107	180.881	163.381	75.6578	0	180.881	163.381	75.6578	184.361	183.198	164.873	133.077	132.237	119.01	4.17834	3.77411	1.7477	0.895359	0.808737	0.374506	3.52643	3.10498	1.30762	52.9614	37.2136	0	209.973	189.659	87.8263	32.8199	29.6447	13.7278	370.136	325.9	137.248
	2	5	279	19169	IA	AA	1	0	0.0233333	0.22733	0.234511	0.234511	0.234511	41.3304	17.1107	0	0	0	242.178	242.178	242.178	242.178	185.24	185.24	185.24	133.711	133.711	133.711	54.5037	54.5037	54.5037	2.39756	2.39756	2.39756	5.14651	5.14651	5.14651	60.1762	60.1762	60.1762	2738.95	2738.95	2738.95	87.8839	87.8839	87.8839	540.18	540.18	540.18
	3	5	279	19169	IA	Urea	0	0	0.17	0.22733	0.136036	0.0354375	0	41.3304	17.1107	180.881	153.237	0	0	180.881	153.237	0	184.361	182.263	119.038	133.077	131.563	85.9253	30.4422	25.7897	0	0.895359	0.758521	0	3.59275	2.91826	0	26.6312	5.96516	0	1529.8	1296	0	32.8199	27.804	0	377.097	306.302	0
	4	5	279	19169	IA	Urea	1	0	0.17	0.22733	0.234511	0.234511	0.234511	41.3304	17.1107	0	0	0	242.178	242.178	242.178	242.178	185.24	185.24	185.24	133.711	133.711	133.711	54.5037	54.5037	54.5037	2.39756	2.39756	2.39756	5.14651	5.14651	5.14651	60.1762	60.1762	60.1762	2738.95	2738.95	2738.95	87.8839	87.8839	87.8839	540.18	540.18	540.18
	5	5	279	19169	IA	UAN	0	0	0.07	0.22733	0.22774	0.10764	0	41.3304	17.1107	180.881	148.978	46.4152	0	180.881	148.978	46.4152	184.361	181.806	150.88	133.077	131.232	108.91	12.535	10.3242	3.21657	0.895359	0.737441	0.229755	3.54753	2.77784	0.82387	44.5836	17.6639	0	629.918	518.817	161.641	32.8199	27.0313	8.42182	372.351	291.563	86.4738
	6	5	279	19169	IA	UAN	1	0	0.07	0.22733	0.234511	0.234511	0.234511	41.3304	17.1107	0	0	0	242.178	242.178	242.178	242.178	185.24	185.24	185.24	133.711	133.711	133.711	54.5037	54.5037	54.5037	2.39756	2.39756	2.39756	5.14651	5.14651	5.14651	60.1762	60.1762	60.1762	2738.95	2738.95	2738.95	87.8839	87.8839	87.8839	540.18	540.18	540.18
	1	5	280	19171	IA	AA	0	0	0.0233333	0.22733	0.235167	0.178647	0	43.7631	16.7902	180.881	165.546	78.4139	0	180.881	165.546	78.4139	194.025	192.984	174.627	140.053	139.301	126.051	4.17834	3.82411	1.81136	0.895359	0.819452	0.388149	3.47411	3.10492	1.35525	46.0376	32.254	0	222.332	203.483	96.3835	32.2053	29.475	13.9614	364.644	325.894	142.248
	2	5	280	19171	IA	AA	1	0	0.0233333	0.22733	0.2074	0.2074	0.2074	43.7631	16.7902	0	0	0	242.178	242.178	242.178	242.178	194.951	194.951	194.951	140.721	140.721	140.721	54.5037	54.5037	54.5037	2.39756	2.39756	2.39756	5.09394	5.09394	5.09394	53.2194	53.2194	53.2194	2900.17	2900.17	2900.17	86.2382	86.2382	86.2382	534.662	534.662	534.662
	3	5	280	19171	IA	Urea	0	0	0.17	0.22733	0.100668	0.00499887	0	43.7631	16.7902	180.881	155.623	0	0	180.881	155.623	0	194.025	192.069	125.279	140.053	138.641	90.4297	30.4422	26.1913	0	0.895359	0.770331	0	3.54043	2.92437	0	19.7074	0.853292	0	1619.84	1393.65	0	32.2053	27.7082	0	371.605	306.943	0
	4	5	280	19171	IA	Urea	1	0	0.17	0.22733	0.2074	0.2074	0.2074	43.7631	16.7902	0	0	0	242.178	242.178	242.178	242.178	194.951	194.951	194.951	140.721	140.721	140.721	54.5037	54.5037	54.5037	2.39756	2.39756	2.39756	5.09394	5.09394	5.09394	53.2194	53.2194	53.2194	2900.17	2900.17	2900.17	86.2382	86.2382	86.2382	534.662	534.662	534.662
	5	5	280	19171	IA	UAN	0	0	0.07	0.22733	0.192372	0.077198	0	43.7631	16.7902	180.881	151.447	48.8567	0	180.881	151.447	48.8567	194.025	191.621	160.233	140.053	138.317	115.661	12.535	10.4953	3.38577	0.895359	0.749664	0.241841	3.49521	2.78535	0.867206	37.6598	12.8576	0	666.995	558.46	180.158	32.2053	26.9648	8.6988	366.859	292.352	91.0223
	6	5	280	19171	IA	UAN	1	0	0.07	0.22733	0.2074	0.2074	0.2074	43.7631	16.7902	0	0	0	242.178	242.178	242.178	242.178	194.951	194.951	194.951	140.721	140.721	140.721	54.5037	54.5037	54.5037	2.39756	2.39756	2.39756	5.09394	5.09394	5.09394	53.2194	53.2194	53.2194	2900.17	2900.17	2900.17	86.2382	86.2382	86.2382	534.662	534.662	534.662
	1	5	281	19173	IA	AA	0	0	0.0233333	0.22733	0.336702	0.264786	0	33.9446	15.247	180.881	158.852	71.2196	0	180.881	158.852	71.2196	166.28	164.878	147.088	120.026	119.014	106.172	4.17834	3.66949	1.64517	0.895359	0.78632	0.352537	3.62431	3.09346	1.23091	65.9147	46.0471	0	172.45	151.449	67.9003	29.2452	25.6837	11.515	380.41	324.691	129.197
	2	5	281	19173	IA	AA	1	0	0.0233333	0.22733	0.285231	0.285231	0.285231	33.9446	15.247	0	0	0	242.178	242.178	242.178	242.178	167.073	167.073	167.073	120.598	120.598	120.598	54.5037	54.5037	54.5037	2.39756	2.39756	2.39756	5.24486	5.24486	5.24486	73.1912	73.1912	73.1912	2249.5	2249.5	2249.5	78.3118	78.3118	78.3118	550.503	550.503	550.503
	3	5	281	19173	IA	Urea	0	0	0.17	0.22733	0.202203	0.092629	0	33.9446	15.247	180.881	148.27	0	0	180.881	148.27	0	166.28	163.903	107.364	120.026	118.31	77.4984	30.4422	24.9538	0	0.895359	0.733937	0	3.69064	2.89444	0	39.5845	15.1356	0	1256.42	1029.91	0	29.2452	23.9727	0	387.371	303.801	0
	4	5	281	19173	IA	Urea	1	0	0.17	0.22733	0.285231	0.285231	0.285231	33.9446	15.247	0	0	0	242.178	242.178	242.178	242.178	167.073	167.073	167.073	120.598	120.598	120.598	54.5037	54.5037	54.5037	2.39756	2.39756	2.39756	5.24486	5.24486	5.24486	73.1912	73.1912	73.1912	2249.5	2249.5	2249.5	78.3118	78.3118	78.3118	550.503	550.503	550.503
	5	5	281	19173	IA	UAN	0	0	0.07	0.22733	0.293907	0.164808	0	33.9446	15.247	180.881	143.847	44.2548	0	180.881	143.847	44.2548	166.28	163.428	134.961	120.026	117.967	97.4183	12.535	9.96862	3.06686	0.895359	0.712045	0.219061	3.64542	2.75132	0.785524	57.5369	26.2062	0	517.351	411.43	126.577	29.2452	23.2576	7.15523	382.625	288.78	82.4489
	6	5	281	19173	IA	UAN	1	0	0.07	0.22733	0.285231	0.285231	0.285231	33.9446	15.247	0	0	0	242.178	242.178	242.178	242.178	167.073	167.073	167.073	120.598	120.598	120.598	54.5037	54.5037	54.5037	2.39756	2.39756	2.39756	5.24486	5.24486	5.24486	73.1912	73.1912	73.1912	2249.5	2249.5	2249.5	78.3118	78.3118	78.3118	550.503	550.503	550.503
	1	5	282	19175	IA	AA	0	0	0.0233333	0.22733	0.343874	0.27089	0	35.4057	15.5385	180.881	158.319	69.7941	0	180.881	158.319	69.7941	164.32	162.892	144.82	118.611	117.58	104.535	4.17834	3.65717	1.61224	0.895359	0.783679	0.345481	3.63492	3.09118	1.20628	67.3187	46.9651	0	179.873	157.437	69.4054	29.8044	26.0868	11.5002	381.523	324.452	126.611
	2	5	282	19175	IA	AA	1	0	0.0233333	0.22733	0.290729	0.290729	0.290729	35.4057	15.5385	0	0	0	242.178	242.178	242.178	242.178	165.104	165.104	165.104	119.177	119.177	119.177	54.5037	54.5037	54.5037	2.39756	2.39756	2.39756	5.25552	5.25552	5.25552	74.602	74.602	74.602	2346.32	2346.32	2346.32	79.809	79.809	79.809	551.622	551.622	551.622
	3	5	282	19175	IA	Urea	0	0	0.17	0.22733	0.209375	0.0988494	0	35.4057	15.5385	180.881	147.687	0	0	180.881	147.687	0	164.32	161.912	106.099	118.611	116.873	76.585	30.4422	24.8558	0	0.895359	0.731052	0	3.70125	2.89076	0	40.9885	16.0948	0	1310.5	1070.01	0	29.8044	24.335	0	388.485	303.415	0
	4	5	282	19175	IA	Urea	1	0	0.17	0.22733	0.290729	0.290729	0.290729	35.4057	15.5385	0	0	0	242.178	242.178	242.178	242.178	165.104	165.104	165.104	119.177	119.177	119.177	54.5037	54.5037	54.5037	2.39756	2.39756	2.39756	5.25552	5.25552	5.25552	74.602	74.602	74.602	2346.32	2346.32	2346.32	79.809	79.809	79.809	551.622	551.622	551.622
	5	5	282	19175	IA	UAN	0	0	0.07	0.22733	0.301079	0.171023	0	35.4057	15.5385	180.881	143.246	41.5574	0	180.881	143.246	41.5574	164.32	161.435	131.949	118.611	116.528	95.2442	12.535	9.92696	2.87993	0.895359	0.709069	0.205709	3.65603	2.74735	0.737645	58.9409	27.0924	0	539.619	427.345	123.978	29.8044	23.6032	6.84758	383.738	288.363	77.4235
	6	5	282	19175	IA	UAN	1	0	0.07	0.22733	0.290729	0.290729	0.290729	35.4057	15.5385	0	0	0	242.178	242.178	242.178	242.178	165.104	165.104	165.104	119.177	119.177	119.177	54.5037	54.5037	54.5037	2.39756	2.39756	2.39756	5.25552	5.25552	5.25552	74.602	74.602	74.602	2346.32	2346.32	2346.32	79.809	79.809	79.809	551.622	551.622	551.622
	1	5	285	19181	IA	AA	0	0	0.0233333	0.22733	0.331617	0.260461	0	45.0578	17.6766	180.881	159.225	67.515	0	180.881	159.225	67.515	167.67	166.287	146.877	121.029	120.03	106.02	4.17834	3.6781	1.5596	0.895359	0.788165	0.334199	3.61679	3.09495	1.16688	64.9192	45.3912	0	228.909	201.503	85.4419	33.9055	29.8463	12.6555	379.62	324.847	122.477
	2	5	285	19181	IA	AA	1	0	0.0233333	0.22733	0.281334	0.281334	0.281334	45.0578	17.6766	0	0	0	242.178	242.178	242.178	242.178	168.469	168.469	168.469	121.606	121.606	121.606	54.5037	54.5037	54.5037	2.39756	2.39756	2.39756	5.2373	5.2373	5.2373	72.1911	72.1911	72.1911	2985.96	2985.96	2985.96	90.7909	90.7909	90.7909	549.71	549.71	549.71
	3	5	285	19181	IA	Urea	0	0	0.17	0.22733	0.197119	0.0882215	0	45.0578	17.6766	180.881	148.678	0	0	180.881	148.678	0	167.67	165.315	108.261	121.029	119.329	78.146	30.4422	25.0224	0	0.895359	0.735954	0	3.68311	2.89691	0	38.5891	14.4511	0	1667.76	1370.84	0	33.9055	27.8691	0	386.581	304.061	0
	4	5	285	19181	IA	Urea	1	0	0.17	0.22733	0.281334	0.281334	0.281334	45.0578	17.6766	0	0	0	242.178	242.178	242.178	242.178	168.469	168.469	168.469	121.606	121.606	121.606	54.5037	54.5037	54.5037	2.39756	2.39756	2.39756	5.2373	5.2373	5.2373	72.1911	72.1911	72.1911	2985.96	2985.96	2985.96	90.7909	90.7909	90.7909	549.71	549.71	549.71
	5	5	285	19181	IA	UAN	0	0	0.07	0.22733	0.288822	0.160404	0	45.0578	17.6766	180.881	144.268	32.902	0	180.881	144.268	32.902	167.67	164.841	129.717	121.029	118.987	93.6333	12.535	9.99777	2.28011	0.895359	0.714126	0.162865	3.63789	2.754	0.58401	56.5414	25.5729	0	686.726	547.724	124.915	33.9055	27.0426	6.16738	381.835	289.061	61.298
	6	5	285	19181	IA	UAN	1	0	0.07	0.22733	0.281334	0.281334	0.281334	45.0578	17.6766	0	0	0	242.178	242.178	242.178	242.178	168.469	168.469	168.469	121.606	121.606	121.606	54.5037	54.5037	54.5037	2.39756	2.39756	2.39756	5.2373	5.2373	5.2373	72.1911	72.1911	72.1911	2985.96	2985.96	2985.96	90.7909	90.7909	90.7909	549.71	549.71	549.71
	1	5	288	19187	IA	AA	0	0	0.0233333	0.22733	0.248824	0.190206	0	34.4596	16.0085	180.881	164.729	80.3333	0	180.881	164.729	80.3333	190.294	189.206	172.003	137.359	136.574	124.156	4.17834	3.80524	1.8557	0.895359	0.815409	0.39765	3.49431	3.10541	1.38843	48.7111	34.1868	0	175.067	159.434	77.7512	30.7058	27.964	13.6372	366.765	325.945	145.73
	2	5	288	19187	IA	AA	1	0	0.0233333	0.22733	0.217868	0.217868	0.217868	34.4596	16.0085	0	0	0	242.178	242.178	242.178	242.178	191.201	191.201	191.201	138.014	138.014	138.014	54.5037	54.5037	54.5037	2.39756	2.39756	2.39756	5.11424	5.11424	5.11424	55.9056	55.9056	55.9056	2283.63	2283.63	2283.63	82.223	82.223	82.223	536.793	536.793	536.793
	3	5	288	19187	IA	Urea	0	0	0.17	0.22733	0.114325	0.0167421	0	34.4596	16.0085	180.881	154.721	0	0	180.881	154.721	0	190.294	188.284	122.869	137.359	135.908	88.6904	30.4422	26.0396	0	0.895359	0.765871	0	3.56064	2.92251	0	22.3809	2.84285	0	1275.49	1091.02	0	30.7058	26.2651	0	373.726	306.748	0
	4	5	288	19187	IA	Urea	1	0	0.17	0.22733	0.217868	0.217868	0.217868	34.4596	16.0085	0	0	0	242.178	242.178	242.178	242.178	191.201	191.201	191.201	138.014	138.014	138.014	54.5037	54.5037	54.5037	2.39756	2.39756	2.39756	5.11424	5.11424	5.11424	55.9056	55.9056	55.9056	2283.63	2283.63	2283.63	82.223	82.223	82.223	536.793	536.793	536.793
	5	5	288	19187	IA	UAN	0	0	0.07	0.22733	0.206029	0.0889433	0	34.4596	16.0085	180.881	150.514	55.4185	0	180.881	150.514	55.4185	190.294	187.831	160.764	137.359	135.582	116.044	12.535	10.4306	3.8405	0.895359	0.745046	0.274322	3.51541	2.78295	0.983679	40.3333	14.7314	0	525.2	437.029	160.912	30.7058	25.5509	9.40772	368.98	292.1	103.247
	6	5	288	19187	IA	UAN	1	0	0.07	0.22733	0.217868	0.217868	0.217868	34.4596	16.0085	0	0	0	242.178	242.178	242.178	242.178	191.201	191.201	191.201	138.014	138.014	138.014	54.5037	54.5037	54.5037	2.39756	2.39756	2.39756	5.11424	5.11424	5.11424	55.9056	55.9056	55.9056	2283.63	2283.63	2283.63	82.223	82.223	82.223	536.793	536.793	536.793
	1	5	289	19189	IA	AA	0	0	0.0233333	0.22733	0.237891	0.180952	0	29.5506	14.0536	180.881	165.385	83.3436	0	180.881	165.385	83.3436	193.281	192.23	175.831	139.516	138.757	126.92	4.17834	3.82039	1.92524	0.895359	0.818655	0.412551	3.47814	3.10506	1.44046	46.5708	32.6412	0	150.127	137.266	69.1735	26.9561	24.6468	12.4205	365.067	325.909	151.191
	2	5	289	19189	IA	AA	1	0	0.0233333	0.22733	0.209488	0.209488	0.209488	29.5506	14.0536	0	0	0	242.178	242.178	242.178	242.178	194.203	194.203	194.203	140.181	140.181	140.181	54.5037	54.5037	54.5037	2.39756	2.39756	2.39756	5.09799	5.09799	5.09799	53.7551	53.7551	53.7551	1958.31	1958.31	1958.31	72.1821	72.1821	72.1821	535.087	535.087	535.087
	3	5	289	19189	IA	Urea	0	0	0.17	0.22733	0.103392	0.00733994	0	29.5506	14.0536	180.881	155.445	23.7796	0	180.881	155.445	23.7796	193.281	191.314	143.087	139.516	138.096	103.284	30.4422	26.1614	4.00211	0.895359	0.769452	0.117709	3.54446	2.92405	0.445868	20.2406	1.25161	0	1093.78	939.974	143.795	26.9561	23.1655	3.54381	372.028	306.909	46.7985
	4	5	289	19189	IA	Urea	1	0	0.17	0.22733	0.209488	0.209488	0.209488	29.5506	14.0536	0	0	0	242.178	242.178	242.178	242.178	194.203	194.203	194.203	140.181	140.181	140.181	54.5037	54.5037	54.5037	2.39756	2.39756	2.39756	5.09799	5.09799	5.09799	53.7551	53.7551	53.7551	1958.31	1958.31	1958.31	72.1821	72.1821	72.1821	535.087	535.087	535.087
	5	5	289	19189	IA	UAN	0	0	0.07	0.22733	0.195096	0.0795396	0	29.5506	14.0536	180.881	151.263	61.2046	0	180.881	151.263	61.2046	193.281	190.865	166.288	139.516	137.772	120.031	12.535	10.4825	4.24148	0.895359	0.748753	0.302963	3.49924	2.78492	1.08638	38.193	13.233	0	450.382	376.636	152.396	26.9561	22.5423	9.12115	367.282	292.306	114.027
	6	5	289	19189	IA	UAN	1	0	0.07	0.22733	0.209488	0.209488	0.209488	29.5506	14.0536	0	0	0	242.178	242.178	242.178	242.178	194.203	194.203	194.203	140.181	140.181	140.181	54.5037	54.5037	54.5037	2.39756	2.39756	2.39756	5.09799	5.09799	5.09799	53.7551	53.7551	53.7551	1958.31	1958.31	1958.31	72.1821	72.1821	72.1821	535.087	535.087	535.087
	1	5	290	19191	IA	AA	0	0	0.0233333	0.22733	0.236414	0.179702	0	34.7061	14.4386	180.881	165.472	81.6487	0	180.881	165.472	81.6487	193.685	192.639	175.568	139.807	139.052	126.73	4.17834	3.82241	1.88609	0.895359	0.819088	0.404161	3.47595	3.10499	1.41116	46.2817	32.4314	0	176.319	161.299	79.5897	27.6946	25.3355	12.5012	364.838	325.901	148.116
	2	5	290	19191	IA	AA	1	0	0.0233333	0.22733	0.208355	0.208355	0.208355	34.7061	14.4386	0	0	0	242.178	242.178	242.178	242.178	194.608	194.608	194.608	140.474	140.474	140.474	54.5037	54.5037	54.5037	2.39756	2.39756	2.39756	5.09579	5.09579	5.09579	53.4646	53.4646	53.4646	2299.96	2299.96	2299.96	74.1597	74.1597	74.1597	534.857	534.857	534.857
	3	5	290	19191	IA	Urea	0	0	0.17	0.22733	0.101915	0.00607036	0	34.7061	14.4386	180.881	155.541	0	0	180.881	155.541	0	193.685	191.724	125.059	139.807	138.392	90.2709	30.4422	26.1776	0	0.895359	0.769929	0	3.54228	2.92423	0	19.9515	1.0357	0	1284.61	1104.65	0	27.6946	23.8149	0	371.799	306.928	0
	4	5	290	19191	IA	Urea	1	0	0.17	0.22733	0.208355	0.208355	0.208355	34.7061	14.4386	0	0	0	242.178	242.178	242.178	242.178	194.608	194.608	194.608	140.474	140.474	140.474	54.5037	54.5037	54.5037	2.39756	2.39756	2.39756	5.09579	5.09579	5.09579	53.4646	53.4646	53.4646	2299.96	2299.96	2299.96	74.1597	74.1597	74.1597	534.857	534.857	534.857
	5	5	290	19191	IA	UAN	0	0	0.07	0.22733	0.193619	0.0782697	0	34.7061	14.4386	180.881	151.363	56.8045	0	180.881	151.363	56.8045	193.685	191.275	164.369	139.807	138.067	118.646	12.535	10.4895	3.93655	0.895359	0.749247	0.281182	3.49706	2.78516	1.00828	37.9039	13.0295	0	528.957	442.638	166.116	27.6946	23.1752	8.69735	367.053	292.331	105.83
	6	5	290	19191	IA	UAN	1	0	0.07	0.22733	0.208355	0.208355	0.208355	34.7061	14.4386	0	0	0	242.178	242.178	242.178	242.178	194.608	194.608	194.608	140.474	140.474	140.474	54.5037	54.5037	54.5037	2.39756	2.39756	2.39756	5.09579	5.09579	5.09579	53.4646	53.4646	53.4646	2299.96	2299.96	2299.96	74.1597	74.1597	74.1597	534.857	534.857	534.857
	1	5	291	19193	IA	AA	0	0	0.0233333	0.22733	0.223384	0.16868	0	30.6839	15.1903	180.881	166.232	84.1575	0	180.881	166.232	84.1575	197.245	196.243	179.739	142.377	141.654	129.741	4.17834	3.83996	1.94404	0.895359	0.82285	0.41658	3.45668	3.10405	1.45452	43.7309	30.5694	0	155.885	143.261	72.5279	29.1365	26.777	13.5562	362.815	325.803	152.667
	2	5	291	19193	IA	AA	1	0	0.0233333	0.22733	0.198367	0.198367	0.198367	30.6839	15.1903	0	0	0	242.178	242.178	242.178	242.178	198.186	198.186	198.186	143.056	143.056	143.056	54.5037	54.5037	54.5037	2.39756	2.39756	2.39756	5.07643	5.07643	5.07643	50.9017	50.9017	50.9017	2033.41	2033.41	2033.41	78.0208	78.0208	78.0208	532.824	532.824	532.824
	3	5	291	19193	IA	Urea	0	0	0.17	0.22733	0.0888855	0	0	30.6839	15.1903	180.881	156.381	23.436	0	180.881	156.381	23.436	197.245	195.335	145.765	142.377	140.998	105.217	30.4422	26.3189	3.94427	0.895359	0.774084	0.116008	3.523	2.93214	0.439425	17.4007	0	0	1135.73	981.9	147.152	29.1365	25.1901	3.77511	369.776	307.758	46.1222
	4	5	291	19193	IA	Urea	1	0	0.17	0.22733	0.198367	0.198367	0.198367	30.6839	15.1903	0	0	0	242.178	242.178	242.178	242.178	198.186	198.186	198.186	143.056	143.056	143.056	54.5037	54.5037	54.5037	2.39756	2.39756	2.39756	5.07643	5.07643	5.07643	50.9017	50.9017	50.9017	2033.41	2033.41	2033.41	78.0208	78.0208	78.0208	532.824	532.824	532.824
	5	5	291	19193	IA	UAN	0	0	0.07	0.22733	0.180589	0.0670729	0	30.6839	15.1903	180.881	152.233	61.6475	0	180.881	152.233	61.6475	197.245	194.889	169.923	142.377	140.677	122.655	12.535	10.5497	4.27217	0.895359	0.753551	0.305155	3.47778	2.78694	1.09424	35.3531	11.2235	0	467.655	393.587	159.386	29.1365	24.5219	9.93029	365.03	292.519	114.852
	6	5	291	19193	IA	UAN	1	0	0.07	0.22733	0.198367	0.198367	0.198367	30.6839	15.1903	0	0	0	242.178	242.178	242.178	242.178	198.186	198.186	198.186	143.056	143.056	143.056	54.5037	54.5037	54.5037	2.39756	2.39756	2.39756	5.07643	5.07643	5.07643	50.9017	50.9017	50.9017	2033.41	2033.41	2033.41	78.0208	78.0208	78.0208	532.824	532.824	532.824
	1	5	292	19195	IA	AA	0	0	0.0233333	0.22733	0.236888	0.180104	0	31.0051	14.2358	180.881	165.444	82.9077	0	180.881	165.444	82.9077	193.555	192.508	175.919	139.713	138.957	126.984	4.17834	3.82176	1.91517	0.895359	0.818949	0.410393	3.47666	3.10501	1.43292	46.3746	32.4989	0	157.516	144.074	72.1985	27.3056	24.9753	12.5157	364.911	325.903	150.4
	2	5	292	19195	IA	AA	1	0	0.0233333	0.22733	0.208719	0.208719	0.208719	31.0051	14.2358	0	0	0	242.178	242.178	242.178	242.178	194.478	194.478	194.478	140.38	140.38	140.38	54.5037	54.5037	54.5037	2.39756	2.39756	2.39756	5.0965	5.0965	5.0965	53.558	53.558	53.558	2054.69	2054.69	2054.69	73.1179	73.1179	73.1179	534.931	534.931	534.931
	3	5	292	19195	IA	Urea	0	0	0.17	0.22733	0.10239	0.0064785	0	31.0051	14.2358	180.881	155.51	19.3475	0	180.881	155.51	19.3475	193.555	191.592	140.007	139.713	138.297	101.061	30.4422	26.1724	3.25619	0.895359	0.769776	0.0957703	3.54298	2.92417	0.362766	20.0444	1.10514	0	1147.62	986.654	122.753	27.3056	23.4757	2.92069	371.873	306.922	38.0761
	4	5	292	19195	IA	Urea	1	0	0.17	0.22733	0.208719	0.208719	0.208719	31.0051	14.2358	0	0	0	242.178	242.178	242.178	242.178	194.478	194.478	194.478	140.38	140.38	140.38	54.5037	54.5037	54.5037	2.39756	2.39756	2.39756	5.0965	5.0965	5.0965	53.558	53.558	53.558	2054.69	2054.69	2054.69	73.1179	73.1179	73.1179	534.931	534.931	534.931
	5	5	292	19195	IA	UAN	0	0	0.07	0.22733	0.194093	0.078678	0	31.0051	14.2358	180.881	151.331	60.0107	0	180.881	151.331	60.0107	193.555	191.143	165.921	139.713	137.972	119.767	12.535	10.4872	4.15874	0.895359	0.749089	0.297053	3.49776	2.78508	1.06519	37.9968	13.095	0	472.549	395.351	156.778	27.3056	22.8448	9.05918	367.126	292.323	111.803
	6	5	292	19195	IA	UAN	1	0	0.07	0.22733	0.208719	0.208719	0.208719	31.0051	14.2358	0	0	0	242.178	242.178	242.178	242.178	194.478	194.478	194.478	140.38	140.38	140.38	54.5037	54.5037	54.5037	2.39756	2.39756	2.39756	5.0965	5.0965	5.0965	53.558	53.558	53.558	2054.69	2054.69	2054.69	73.1179	73.1179	73.1179	534.931	534.931	534.931
	1	5	293	19197	IA	AA	0	0	0.0233333	0.22733	0.24804	0.189543	0	32.9322	15.133	180.881	164.777	81.0517	0	180.881	164.777	81.0517	190.508	189.423	172.466	137.514	136.73	124.491	4.17834	3.80634	1.87229	0.895359	0.815644	0.401206	3.49315	3.1054	1.40084	48.5577	34.0766	0	167.307	152.412	74.9694	29.0266	26.4423	13.0067	366.643	325.944	147.033
	2	5	293	19197	IA	AA	1	0	0.0233333	0.22733	0.217268	0.217268	0.217268	32.9322	15.133	0	0	0	242.178	242.178	242.178	242.178	191.416	191.416	191.416	138.17	138.17	138.17	54.5037	54.5037	54.5037	2.39756	2.39756	2.39756	5.11308	5.11308	5.11308	55.7515	55.7515	55.7515	2182.41	2182.41	2182.41	77.7263	77.7263	77.7263	536.671	536.671	536.671
	3	5	293	19197	IA	Urea	0	0	0.17	0.22733	0.113542	0.0160682	0	32.9322	15.133	180.881	154.774	2.3452	0	180.881	154.774	2.3452	190.508	188.501	124.832	137.514	136.065	90.1072	30.4422	26.0484	0.394698	0.895359	0.76613	0.0116088	3.55948	2.92263	0.0439726	22.2276	2.72925	0	1218.95	1043.02	15.8043	29.0266	24.8371	0.376344	373.604	306.761	4.61538
	4	5	293	19197	IA	Urea	1	0	0.17	0.22733	0.217268	0.217268	0.217268	32.9322	15.133	0	0	0	242.178	242.178	242.178	242.178	191.416	191.416	191.416	138.17	138.17	138.17	54.5037	54.5037	54.5037	2.39756	2.39756	2.39756	5.11308	5.11308	5.11308	55.7515	55.7515	55.7515	2182.41	2182.41	2182.41	77.7263	77.7263	77.7263	536.671	536.671	536.671
	5	5	293	19197	IA	UAN	0	0	0.07	0.22733	0.205245	0.0882693	0	32.9322	15.133	180.881	150.568	56.957	0	180.881	150.568	56.957	190.508	188.049	161.752	137.514	135.739	116.757	12.535	10.4344	3.94712	0.895359	0.745314	0.281937	3.51426	2.7831	1.01099	40.18	14.6245	0	501.921	417.809	158.049	29.0266	24.1623	9.1401	368.858	292.116	106.114
	6	5	293	19197	IA	UAN	1	0	0.07	0.22733	0.217268	0.217268	0.217268	32.9322	15.133	0	0	0	242.178	242.178	242.178	242.178	191.416	191.416	191.416	138.17	138.17	138.17	54.5037	54.5037	54.5037	2.39756	2.39756	2.39756	5.11308	5.11308	5.11308	55.7515	55.7515	55.7515	2182.41	2182.41	2182.41	77.7263	77.7263	77.7263	536.671	536.671	536.671
	1	6	198	19007	IA	AA	0	0	0.0233333	0.22733	0.370545	0.354585	0	40.6818	16.0207	180.881	175.097	81.1877	0	180.881	175.097	81.1877	157.032	156.585	137.317	113.35	113.028	99.1194	4.17834	4.04473	1.87544	0.895359	0.866728	0.401879	3.67438	3.53542	1.40319	72.54	67.38	0	206.678	200.069	92.7666	30.7292	29.7466	13.7927	385.665	371.08	147.28
	2	6	198	19007	IA	AA	1	0	0.0233333	0.22733	0.30733	0.30733	0.30733	40.6818	16.0207	0	0	0	242.178	242.178	242.178	242.178	159.158	159.158	159.158	114.885	114.885	114.885	54.5037	54.5037	54.5037	2.39756	2.39756	2.39756	5.28771	5.28771	5.28771	78.8618	78.8618	78.8618	2695.97	2695.97	2695.97	82.2856	82.2856	82.2856	555.001	555.001	555.001
	3	6	198	19007	IA	Urea	0	0	0.17	0.22733	0.236047	0.187146	0	40.6818	16.0207	180.881	163.593	0	0	180.881	163.593	0	157.032	155.525	86.2075	113.35	112.263	62.227	30.4422	27.5327	0	0.895359	0.809786	0	3.7407	3.31996	0	46.2098	33.4258	0	1505.79	1361.88	0	30.7292	27.7923	0	392.626	348.464	0
	4	6	198	19007	IA	Urea	1	0	0.17	0.22733	0.30733	0.30733	0.30733	40.6818	16.0207	0	0	0	242.178	242.178	242.178	242.178	159.158	159.158	159.158	114.885	114.885	114.885	54.5037	54.5037	54.5037	2.39756	2.39756	2.39756	5.28771	5.28771	5.28771	78.8618	78.8618	78.8618	2695.97	2695.97	2695.97	82.2856	82.2856	82.2856	555.001	555.001	555.001
	5	6	198	19007	IA	UAN	0	0	0.07	0.22733	0.32775	0.262994	0	40.6818	16.0207	180.881	158.817	52.7765	0	180.881	158.817	52.7765	157.032	155.012	123.844	113.35	111.892	89.3943	12.535	11.006	3.65741	0.895359	0.786145	0.261244	3.69548	3.16454	0.936783	64.1622	45.7261	0	620.033	544.402	180.91	30.7292	26.9809	8.96603	387.88	332.152	98.3252
	6	6	198	19007	IA	UAN	1	0	0.07	0.22733	0.30733	0.30733	0.30733	40.6818	16.0207	0	0	0	242.178	242.178	242.178	242.178	159.158	159.158	159.158	114.885	114.885	114.885	54.5037	54.5037	54.5037	2.39756	2.39756	2.39756	5.28771	5.28771	5.28771	78.8618	78.8618	78.8618	2695.97	2695.97	2695.97	82.2856	82.2856	82.2856	555.001	555.001	555.001
	1	6	214	19039	IA	AA	0	0	0.0233333	0.22733	0.38622	0.36692	0	37.6141	15.7967	180.881	173.734	80.3388	0	180.881	173.734	80.3388	152.749	152.204	133.249	110.258	109.865	96.1825	4.17834	4.01326	1.85583	0.895359	0.859984	0.397677	3.69757	3.52584	1.38852	75.6086	69.2279	0	191.092	183.543	84.8744	30.2995	29.1024	13.4577	388.098	370.074	145.74
	2	6	214	19039	IA	AA	1	0	0.0233333	0.22733	0.31945	0.31945	0.31945	37.6141	15.7967	0	0	0	242.178	242.178	242.178	242.178	154.817	154.817	154.817	111.751	111.751	111.751	54.5037	54.5037	54.5037	2.39756	2.39756	2.39756	5.31121	5.31121	5.31121	81.9719	81.9719	81.9719	2492.67	2492.67	2492.67	81.135	81.135	81.135	557.468	557.468	557.468
	3	6	214	19039	IA	Urea	0	0	0.17	0.22733	0.251722	0.199779	0	37.6141	15.7967	180.881	162.119	0	0	180.881	162.119	0	152.749	151.134	83.856	110.258	109.093	60.5296	30.4422	27.2846	0	0.895359	0.802488	0	3.76389	3.30716	0	49.2784	35.3898	0	1392.24	1247.84	0	30.2995	27.1567	0	395.06	347.121	0
	4	6	214	19039	IA	Urea	1	0	0.17	0.22733	0.31945	0.31945	0.31945	37.6141	15.7967	0	0	0	242.178	242.178	242.178	242.178	154.817	154.817	154.817	111.751	111.751	111.751	54.5037	54.5037	54.5037	2.39756	2.39756	2.39756	5.31121	5.31121	5.31121	81.9719	81.9719	81.9719	2492.67	2492.67	2492.67	81.135	81.135	81.135	557.468	557.468	557.468
	5	6	214	19039	IA	UAN	0	0	0.07	0.22733	0.343425	0.27564	0	37.6141	15.7967	180.881	157.303	53.1409	0	180.881	157.303	53.1409	152.749	150.616	120.666	110.258	108.719	87.1002	12.535	10.9011	3.68267	0.895359	0.778648	0.263048	3.71867	3.15114	0.943252	67.2308	47.5105	0	573.277	498.55	168.423	30.2995	26.35	8.90171	390.313	330.745	99.0041
	6	6	214	19039	IA	UAN	1	0	0.07	0.22733	0.31945	0.31945	0.31945	37.6141	15.7967	0	0	0	242.178	242.178	242.178	242.178	154.817	154.817	154.817	111.751	111.751	111.751	54.5037	54.5037	54.5037	2.39756	2.39756	2.39756	5.31121	5.31121	5.31121	81.9719	81.9719	81.9719	2492.67	2492.67	2492.67	81.135	81.135	81.135	557.468	557.468	557.468
	1	6	220	19051	IA	AA	0	0	0.0233333	0.22733	0.374624	0.357793	0	42.9339	16.1161	180.881	174.747	79.8957	0	180.881	174.747	79.8957	155.918	155.445	135.839	112.546	112.205	98.0524	4.17834	4.03666	1.84559	0.895359	0.864998	0.395483	3.68041	3.53305	1.38086	73.3384	67.8655	0	218.119	210.723	96.344	30.9122	29.864	13.654	386.298	370.831	144.936
	2	6	220	19051	IA	AA	1	0	0.0233333	0.22733	0.310484	0.310484	0.310484	42.9339	16.1161	0	0	0	242.178	242.178	242.178	242.178	158.028	158.028	158.028	114.069	114.069	114.069	54.5037	54.5037	54.5037	2.39756	2.39756	2.39756	5.29383	5.29383	5.29383	79.671	79.671	79.671	2845.22	2845.22	2845.22	82.7754	82.7754	82.7754	555.643	555.643	555.643
	3	6	220	19051	IA	Urea	0	0	0.17	0.22733	0.240125	0.19043	0	42.9339	16.1161	180.881	163.215	0	0	180.881	163.215	0	155.918	154.383	85.5957	112.546	111.438	61.7853	30.4422	27.469	0	0.895359	0.807912	0	3.74674	3.31675	0	47.0082	33.9408	0	1589.15	1433.95	0	30.9122	27.8931	0	393.259	348.128	0
	4	6	220	19051	IA	Urea	1	0	0.17	0.22733	0.310484	0.310484	0.310484	42.9339	16.1161	0	0	0	242.178	242.178	242.178	242.178	158.028	158.028	158.028	114.069	114.069	114.069	54.5037	54.5037	54.5037	2.39756	2.39756	2.39756	5.29383	5.29383	5.29383	79.671	79.671	79.671	2845.22	2845.22	2845.22	82.7754	82.7754	82.7754	555.643	555.643	555.643
	5	6	220	19051	IA	UAN	0	0	0.07	0.22733	0.331829	0.266281	0	42.9339	16.1161	180.881	158.428	50.1955	0	180.881	158.428	50.1955	155.918	153.869	121.496	112.546	111.067	87.6991	12.535	10.9791	3.47855	0.895359	0.78422	0.248468	3.70152	3.16118	0.890971	64.9606	46.1949	0	654.357	573.133	181.588	30.9122	27.0751	8.57833	388.513	331.799	93.5167
	6	6	220	19051	IA	UAN	1	0	0.07	0.22733	0.310484	0.310484	0.310484	42.9339	16.1161	0	0	0	242.178	242.178	242.178	242.178	158.028	158.028	158.028	114.069	114.069	114.069	54.5037	54.5037	54.5037	2.39756	2.39756	2.39756	5.29383	5.29383	5.29383	79.671	79.671	79.671	2845.22	2845.22	2845.22	82.7754	82.7754	82.7754	555.643	555.643	555.643
	1	6	221	19053	IA	AA	0	0	0.0233333	0.22733	0.362708	0.348424	0	36.1931	15.4268	180.881	175.759	83.778	0	180.881	175.759	83.778	159.174	158.775	140.193	114.896	114.609	101.195	4.17834	4.06003	1.93527	0.895359	0.870006	0.414701	3.66279	3.53975	1.44796	71.0057	66.4382	0	183.873	178.667	85.1641	29.5902	28.7523	13.7052	384.448	371.534	151.979
	2	6	221	19053	IA	AA	1	0	0.0233333	0.22733	0.30127	0.30127	0.30127	36.1931	15.4268	0	0	0	242.178	242.178	242.178	242.178	161.329	161.329	161.329	116.452	116.452	116.452	54.5037	54.5037	54.5037	2.39756	2.39756	2.39756	5.27596	5.27596	5.27596	77.3067	77.3067	77.3067	2398.5	2398.5	2398.5	79.2354	79.2354	79.2354	553.767	553.767	553.767
	3	6	221	19053	IA	Urea	0	0	0.17	0.22733	0.228209	0.180841	0	36.1931	15.4268	180.881	164.31	0	0	180.881	164.31	0	159.174	157.721	87.3832	114.896	113.847	63.0756	30.4422	27.6534	0	0.895359	0.813337	0	3.72911	3.32587	0	44.6755	32.4283	0	1339.65	1216.93	0	29.5902	26.8795	0	391.409	349.085	0
	4	6	221	19053	IA	Urea	1	0	0.17	0.22733	0.30127	0.30127	0.30127	36.1931	15.4268	0	0	0	242.178	242.178	242.178	242.178	161.329	161.329	161.329	116.452	116.452	116.452	54.5037	54.5037	54.5037	2.39756	2.39756	2.39756	5.27596	5.27596	5.27596	77.3067	77.3067	77.3067	2398.5	2398.5	2398.5	79.2354	79.2354	79.2354	553.767	553.767	553.767
	5	6	221	19053	IA	UAN	0	0	0.07	0.22733	0.319913	0.25668	0	36.1931	15.4268	180.881	159.554	57.8423	0	180.881	159.554	57.8423	159.174	157.21	128.348	114.896	113.478	92.6452	12.535	11.0571	4.00847	0.895359	0.789795	0.286319	3.68389	3.17075	1.0267	62.6279	44.8163	0	551.62	486.583	176.398	29.5902	26.1014	9.46239	386.663	332.804	107.763
	6	6	221	19053	IA	UAN	1	0	0.07	0.22733	0.30127	0.30127	0.30127	36.1931	15.4268	0	0	0	242.178	242.178	242.178	242.178	161.329	161.329	161.329	116.452	116.452	116.452	54.5037	54.5037	54.5037	2.39756	2.39756	2.39756	5.27596	5.27596	5.27596	77.3067	77.3067	77.3067	2398.5	2398.5	2398.5	79.2354	79.2354	79.2354	553.767	553.767	553.767
	1	6	223	19057	IA	AA	0	0	0.0233333	0.22733	0.253347	0.262862	0	55.0914	17.3043	180.881	183.856	89.1592	0	180.881	183.856	89.1592	189.057	189.31	168.849	136.467	136.649	121.88	4.17834	4.24708	2.05958	0.895359	0.91009	0.441338	3.501	3.57238	1.54097	49.5966	52.2357	0	279.883	284.488	137.959	33.1914	33.7375	16.3606	367.467	374.959	161.741
	2	6	223	19057	IA	AA	1	0	0.0233333	0.22733	0.216708	0.216708	0.216708	55.0914	17.3043	0	0	0	242.178	242.178	242.178	242.178	191.617	191.617	191.617	138.314	138.314	138.314	54.5037	54.5037	54.5037	2.39756	2.39756	2.39756	5.11199	5.11199	5.11199	55.6078	55.6078	55.6078	3650.88	3650.88	3650.88	88.8788	88.8788	88.8788	536.557	536.557	536.557
	3	6	223	19057	IA	Urea	0	0	0.17	0.22733	0.118848	0.0934997	0	55.0914	17.3043	180.881	173.14	0	0	180.881	173.14	0	189.057	188.322	103.789	136.467	135.936	74.9176	30.4422	29.1394	0	0.895359	0.857042	0	3.56733	3.37926	0	23.2664	17.5857	0	2039.15	1951.88	0	33.1914	31.771	0	374.428	354.689	0
	4	6	223	19057	IA	Urea	1	0	0.17	0.22733	0.216708	0.216708	0.216708	55.0914	17.3043	0	0	0	242.178	242.178	242.178	242.178	191.617	191.617	191.617	138.314	138.314	138.314	54.5037	54.5037	54.5037	2.39756	2.39756	2.39756	5.11199	5.11199	5.11199	55.6078	55.6078	55.6078	3650.88	3650.88	3650.88	88.8788	88.8788	88.8788	536.557	536.557	536.557
	5	6	223	19057	IA	UAN	0	0	0.07	0.22733	0.210552	0.169204	0	55.0914	17.3043	180.881	168.652	56.7531	0	180.881	168.652	56.7531	189.057	187.84	151.743	136.467	135.588	109.532	12.535	11.6876	3.93299	0.895359	0.834826	0.280928	3.52211	3.22836	1.00737	41.2188	31.0707	0	839.649	782.883	263.448	33.1914	30.9475	10.4142	369.682	338.85	105.734
	6	6	223	19057	IA	UAN	1	0	0.07	0.22733	0.216708	0.216708	0.216708	55.0914	17.3043	0	0	0	242.178	242.178	242.178	242.178	191.617	191.617	191.617	138.314	138.314	138.314	54.5037	54.5037	54.5037	2.39756	2.39756	2.39756	5.11199	5.11199	5.11199	55.6078	55.6078	55.6078	3650.88	3650.88	3650.88	88.8788	88.8788	88.8788	536.557	536.557	536.557
	1	6	238	19087	IA	AA	0	0	0.0233333	0.22733	0.290454	0.291816	0	50.3584	16.8084	180.881	181.326	86.9396	0	180.881	181.326	86.9396	178.918	178.954	158.902	129.148	129.174	114.7	4.17834	4.18862	2.0083	0.895359	0.897562	0.430351	3.5559	3.56658	1.50261	56.8609	57.2565	0	255.838	256.467	122.967	32.2401	32.3195	15.4961	373.229	374.35	157.714
	2	6	238	19087	IA	AA	1	0	0.0233333	0.22733	0.2454	0.2454	0.2454	50.3584	16.8084	0	0	0	242.178	242.178	242.178	242.178	181.34	181.34	181.34	130.896	130.896	130.896	54.5037	54.5037	54.5037	2.39756	2.39756	2.39756	5.16763	5.16763	5.16763	62.9705	62.9705	62.9705	3337.23	3337.23	3337.23	86.3314	86.3314	86.3314	542.397	542.397	542.397
	3	6	238	19087	IA	Urea	0	0	0.17	0.22733	0.155956	0.123012	0	50.3584	16.8084	180.881	170.369	0	0	180.881	170.369	0	178.918	177.945	98.2222	129.148	128.446	70.8995	30.4422	28.6731	0	0.895359	0.843327	0	3.62222	3.3667	0	30.5308	22.7982	0	1863.96	1755.64	0	32.2401	30.3666	0	380.19	353.37	0
	4	6	238	19087	IA	Urea	1	0	0.17	0.22733	0.2454	0.2454	0.2454	50.3584	16.8084	0	0	0	242.178	242.178	242.178	242.178	181.34	181.34	181.34	130.896	130.896	130.896	54.5037	54.5037	54.5037	2.39756	2.39756	2.39756	5.16763	5.16763	5.16763	62.9705	62.9705	62.9705	3337.23	3337.23	3337.23	86.3314	86.3314	86.3314	542.397	542.397	542.397
	5	6	238	19087	IA	UAN	0	0	0.07	0.22733	0.247659	0.198767	0	50.3584	16.8084	180.881	165.793	55.7836	0	180.881	165.793	55.7836	178.918	177.453	143.006	129.148	128.091	103.226	12.535	11.4894	3.8658	0.895359	0.820673	0.276129	3.577	3.21437	0.990159	48.4831	35.9353	0	767.513	703.491	236.701	32.2401	29.5509	9.94286	375.444	337.382	103.928
	6	6	238	19087	IA	UAN	1	0	0.07	0.22733	0.2454	0.2454	0.2454	50.3584	16.8084	0	0	0	242.178	242.178	242.178	242.178	181.34	181.34	181.34	130.896	130.896	130.896	54.5037	54.5037	54.5037	2.39756	2.39756	2.39756	5.16763	5.16763	5.16763	62.9705	62.9705	62.9705	3337.23	3337.23	3337.23	86.3314	86.3314	86.3314	542.397	542.397	542.397
	1	6	245	19101	IA	AA	0	0	0.0233333	0.22733	0.308398	0.305844	0	47.3784	16.6014	180.881	180.027	86.0179	0	180.881	180.027	86.0179	174.014	173.945	154.179	125.608	125.558	111.291	4.17834	4.15862	1.98701	0.895359	0.891134	0.425789	3.58244	3.56196	1.48668	60.3737	59.6147	0	240.698	239.562	114.464	31.8431	31.6928	15.143	376.015	373.865	156.042
	2	6	245	19101	IA	AA	1	0	0.0233333	0.22733	0.259275	0.259275	0.259275	47.3784	16.6014	0	0	0	242.178	242.178	242.178	242.178	176.37	176.37	176.37	127.309	127.309	127.309	54.5037	54.5037	54.5037	2.39756	2.39756	2.39756	5.19453	5.19453	5.19453	66.5308	66.5308	66.5308	3139.75	3139.75	3139.75	85.2682	85.2682	85.2682	545.22	545.22	545.22
	3	6	245	19101	IA	Urea	0	0	0.17	0.22733	0.173899	0.137326	0	47.3784	16.6014	180.881	168.951	0	0	180.881	168.951	0	174.014	172.925	95.5304	125.608	124.822	68.9565	30.4422	28.4345	0	0.895359	0.836309	0	3.64877	3.3587	0	34.0435	25.2578	0	1753.66	1638	0	31.8431	29.743	0	382.976	352.531	0
	4	6	245	19101	IA	Urea	1	0	0.17	0.22733	0.259275	0.259275	0.259275	47.3784	16.6014	0	0	0	242.178	242.178	242.178	242.178	176.37	176.37	176.37	127.309	127.309	127.309	54.5037	54.5037	54.5037	2.39756	2.39756	2.39756	5.19453	5.19453	5.19453	66.5308	66.5308	66.5308	3139.75	3139.75	3139.75	85.2682	85.2682	85.2682	545.22	545.22	545.22
	5	6	245	19101	IA	UAN	0	0	0.07	0.22733	0.265603	0.213104	0	47.3784	16.6014	180.881	164.331	55.8143	0	180.881	164.331	55.8143	174.014	172.428	139.105	125.608	124.463	100.41	12.535	11.3881	3.86793	0.895359	0.813439	0.276281	3.60355	3.20568	0.990703	51.9959	38.2182	0	722.094	656.027	222.817	31.8431	28.9296	9.82581	378.23	336.47	103.985
	6	6	245	19101	IA	UAN	1	0	0.07	0.22733	0.259275	0.259275	0.259275	47.3784	16.6014	0	0	0	242.178	242.178	242.178	242.178	176.37	176.37	176.37	127.309	127.309	127.309	54.5037	54.5037	54.5037	2.39756	2.39756	2.39756	5.19453	5.19453	5.19453	66.5308	66.5308	66.5308	3139.75	3139.75	3139.75	85.2682	85.2682	85.2682	545.22	545.22	545.22
	1	6	248	19107	IA	AA	0	0	0.0233333	0.22733	0.287066	0.289169	0	47.0406	16.7996	180.881	181.565	88.3726	0	180.881	181.565	88.3726	179.844	179.9	160.306	129.816	129.857	115.713	4.17834	4.19416	2.04141	0.895359	0.898748	0.437444	3.55089	3.56732	1.52737	56.1976	56.8059	0	238.982	239.887	116.759	32.2233	32.3453	15.7433	372.703	374.427	160.314
	2	6	248	19107	IA	AA	1	0	0.0233333	0.22733	0.24278	0.24278	0.24278	47.0406	16.7996	0	0	0	242.178	242.178	242.178	242.178	182.278	182.278	182.278	131.573	131.573	131.573	54.5037	54.5037	54.5037	2.39756	2.39756	2.39756	5.16255	5.16255	5.16255	62.2981	62.2981	62.2981	3117.36	3117.36	3117.36	86.2865	86.2865	86.2865	541.863	541.863	541.863
	3	6	248	19107	IA	Urea	0	0	0.17	0.22733	0.152567	0.120312	0	47.0406	16.7996	180.881	170.631	0	0	180.881	170.631	0	179.844	178.893	98.7305	129.816	129.13	71.2664	30.4422	28.7172	0	0.895359	0.844623	0	3.61721	3.36806	0	29.8674	22.3291	0	1741.15	1642.49	0	32.2233	30.3974	0	379.664	353.514	0
	4	6	248	19107	IA	Urea	1	0	0.17	0.22733	0.24278	0.24278	0.24278	47.0406	16.7996	0	0	0	242.178	242.178	242.178	242.178	182.278	182.278	182.278	131.573	131.573	131.573	54.5037	54.5037	54.5037	2.39756	2.39756	2.39756	5.16255	5.16255	5.16255	62.2981	62.2981	62.2981	3117.36	3117.36	3117.36	86.2865	86.2865	86.2865	541.863	541.863	541.863
	5	6	248	19107	IA	UAN	0	0	0.07	0.22733	0.244271	0.196063	0	47.0406	16.7996	180.881	166.063	58.7426	0	180.881	166.063	58.7426	179.844	178.402	145.56	129.816	128.775	105.069	12.535	11.5081	4.07086	0.895359	0.82201	0.290776	3.57199	3.21586	1.04268	47.8198	35.499	0	716.946	658.213	232.835	32.2233	29.5836	10.4648	374.918	337.539	109.44
	6	6	248	19107	IA	UAN	1	0	0.07	0.22733	0.24278	0.24278	0.24278	47.0406	16.7996	0	0	0	242.178	242.178	242.178	242.178	182.278	182.278	182.278	131.573	131.573	131.573	54.5037	54.5037	54.5037	2.39756	2.39756	2.39756	5.16255	5.16255	5.16255	62.2981	62.2981	62.2981	3117.36	3117.36	3117.36	86.2865	86.2865	86.2865	541.863	541.863	541.863
	1	6	250	19111	IA	AA	0	0	0.0233333	0.22733	0.307369	0.305039	0	47.9545	16.413	180.881	180.103	85.9637	0	180.881	180.103	85.9637	174.296	174.232	154.406	125.811	125.766	111.455	4.17834	4.16038	1.98576	0.895359	0.891509	0.42552	3.58092	3.56226	1.48574	60.1723	59.4808	0	243.625	242.578	115.783	31.4818	31.3465	14.9618	375.855	373.896	155.944
	2	6	250	19111	IA	AA	1	0	0.0233333	0.22733	0.25848	0.25848	0.25848	47.9545	16.413	0	0	0	242.178	242.178	242.178	242.178	176.655	176.655	176.655	127.515	127.515	127.515	54.5037	54.5037	54.5037	2.39756	2.39756	2.39756	5.19299	5.19299	5.19299	66.3266	66.3266	66.3266	3177.93	3177.93	3177.93	84.3008	84.3008	84.3008	545.058	545.058	545.058
	3	6	250	19111	IA	Urea	0	0	0.17	0.22733	0.17287	0.136505	0	47.9545	16.413	180.881	169.034	0	0	180.881	169.034	0	174.296	173.212	95.6847	125.811	125.03	69.0679	30.4422	28.4484	0	0.895359	0.836719	0	3.64724	3.3592	0	33.8421	25.1179	0	1774.98	1658.73	0	31.4818	29.42	0	382.816	352.583	0
	4	6	250	19111	IA	Urea	1	0	0.17	0.22733	0.25848	0.25848	0.25848	47.9545	16.413	0	0	0	242.178	242.178	242.178	242.178	176.655	176.655	176.655	127.515	127.515	127.515	54.5037	54.5037	54.5037	2.39756	2.39756	2.39756	5.19299	5.19299	5.19299	66.3266	66.3266	66.3266	3177.93	3177.93	3177.93	84.3008	84.3008	84.3008	545.058	545.058	545.058
	5	6	250	19111	IA	UAN	0	0	0.07	0.22733	0.264574	0.212282	0	47.9545	16.413	180.881	164.416	55.5147	0	180.881	164.416	55.5147	174.296	172.716	139.148	125.811	124.671	100.441	12.535	11.3941	3.84717	0.895359	0.813861	0.274798	3.60202	3.20621	0.985386	51.7945	38.0886	0	730.876	664.35	224.316	31.4818	28.6163	9.66219	378.07	336.526	103.427
	6	6	250	19111	IA	UAN	1	0	0.07	0.22733	0.25848	0.25848	0.25848	47.9545	16.413	0	0	0	242.178	242.178	242.178	242.178	176.655	176.655	176.655	127.515	127.515	127.515	54.5037	54.5037	54.5037	2.39756	2.39756	2.39756	5.19299	5.19299	5.19299	66.3266	66.3266	66.3266	3177.93	3177.93	3177.93	84.3008	84.3008	84.3008	545.058	545.058	545.058
	1	6	252	19115	IA	AA	0	0	0.0233333	0.22733	0.259058	0.267314	0	54.4257	17.1742	180.881	183.48	88.8164	0	180.881	183.48	88.8164	187.497	187.716	167.313	135.34	135.499	120.771	4.17834	4.23838	2.05166	0.895359	0.908225	0.439641	3.50945	3.5718	1.53504	50.7147	53.0204	0	276.501	280.475	135.768	32.9418	33.4152	16.1752	368.354	374.898	161.119
	2	6	252	19115	IA	AA	1	0	0.0233333	0.22733	0.221124	0.221124	0.221124	54.4257	17.1742	0	0	0	242.178	242.178	242.178	242.178	190.035	190.035	190.035	137.173	137.173	137.173	54.5037	54.5037	54.5037	2.39756	2.39756	2.39756	5.12055	5.12055	5.12055	56.741	56.741	56.741	3606.77	3606.77	3606.77	88.2103	88.2103	88.2103	537.456	537.456	537.456
	3	6	252	19115	IA	Urea	0	0	0.17	0.22733	0.12456	0.0980348	0	54.4257	17.1742	180.881	172.727	0	0	180.881	172.727	0	187.497	186.725	102.932	135.34	134.784	74.2991	30.4422	29.0699	0	0.895359	0.854998	0	3.57578	3.37766	0	24.3845	18.3985	0	2014.51	1923.7	0	32.9418	31.4569	0	375.315	354.521	0
	4	6	252	19115	IA	Urea	1	0	0.17	0.22733	0.221124	0.221124	0.221124	54.4257	17.1742	0	0	0	242.178	242.178	242.178	242.178	190.035	190.035	190.035	137.173	137.173	137.173	54.5037	54.5037	54.5037	2.39756	2.39756	2.39756	5.12055	5.12055	5.12055	56.741	56.741	56.741	3606.77	3606.77	3606.77	88.2103	88.2103	88.2103	537.456	537.456	537.456
	5	6	252	19115	IA	UAN	0	0	0.07	0.22733	0.216263	0.173747	0	54.4257	17.1742	180.881	168.225	56.5696	0	180.881	168.225	56.5696	187.497	186.242	150.372	135.34	134.434	108.543	12.535	11.658	3.92027	0.895359	0.832715	0.28002	3.53056	3.22654	1.00411	42.3369	31.8314	0	829.504	771.468	259.424	32.9418	30.637	10.3024	370.569	338.659	105.392
	6	6	252	19115	IA	UAN	1	0	0.07	0.22733	0.221124	0.221124	0.221124	54.4257	17.1742	0	0	0	242.178	242.178	242.178	242.178	190.035	190.035	190.035	137.173	137.173	137.173	54.5037	54.5037	54.5037	2.39756	2.39756	2.39756	5.12055	5.12055	5.12055	56.741	56.741	56.741	3606.77	3606.77	3606.77	88.2103	88.2103	88.2103	537.456	537.456	537.456
	1	6	253	19117	IA	AA	0	0	0.0233333	0.22733	0.394173	0.373186	0	39.4373	15.9856	180.881	173.023	78.6557	0	180.881	173.023	78.6557	150.576	149.98	130.71	108.69	108.26	94.3499	4.17834	3.99682	1.81695	0.895359	0.856462	0.389345	3.70933	3.52048	1.35943	77.1656	70.1466	0	200.355	191.651	87.1241	30.6619	29.3299	13.3333	389.333	369.511	142.687
	2	6	253	19117	IA	AA	1	0	0.0233333	0.22733	0.3256	0.3256	0.3256	39.4373	15.9856	0	0	0	242.178	242.178	242.178	242.178	152.614	152.614	152.614	110.161	110.161	110.161	54.5037	54.5037	54.5037	2.39756	2.39756	2.39756	5.32314	5.32314	5.32314	83.55	83.55	83.55	2613.5	2613.5	2613.5	82.1053	82.1053	82.1053	558.719	558.719	558.719
	3	6	253	19117	IA	Urea	0	0	0.17	0.22733	0.259675	0.2062	0	39.4373	15.9856	180.881	161.35	0	0	180.881	161.35	0	150.576	148.905	82.6629	108.69	107.484	59.6684	30.4422	27.1552	0	0.895359	0.798682	0	3.77566	3.30015	0	50.8354	36.3699	0	1459.73	1302.11	0	30.6619	27.3512	0	396.295	346.385	0
	4	6	253	19117	IA	Urea	1	0	0.17	0.22733	0.3256	0.3256	0.3256	39.4373	15.9856	0	0	0	242.178	242.178	242.178	242.178	152.614	152.614	152.614	110.161	110.161	110.161	54.5037	54.5037	54.5037	2.39756	2.39756	2.39756	5.32314	5.32314	5.32314	83.55	83.55	83.55	2613.5	2613.5	2613.5	82.1053	82.1053	82.1053	558.719	558.719	558.719
	5	6	253	19117	IA	UAN	0	0	0.07	0.22733	0.351378	0.282067	0	39.4373	15.9856	180.881	156.513	50.2506	0	180.881	156.513	50.2506	150.576	148.385	117.364	108.69	107.109	84.7165	12.535	10.8464	3.48237	0.895359	0.77474	0.24874	3.73044	3.14383	0.891948	68.7878	48.3973	0	601.065	520.092	166.982	30.6619	26.5313	8.51821	391.548	329.978	93.6193
	6	6	253	19117	IA	UAN	1	0	0.07	0.22733	0.3256	0.3256	0.3256	39.4373	15.9856	0	0	0	242.178	242.178	242.178	242.178	152.614	152.614	152.614	110.161	110.161	110.161	54.5037	54.5037	54.5037	2.39756	2.39756	2.39756	5.32314	5.32314	5.32314	83.55	83.55	83.55	2613.5	2613.5	2613.5	82.1053	82.1053	82.1053	558.719	558.719	558.719
	1	6	256	19123	IA	AA	0	0	0.0233333	0.22733	0.254052	0.263411	0	44.5588	17.1236	180.881	183.81	92.4765	0	180.881	183.81	92.4765	188.865	189.113	170.027	136.328	136.507	122.73	4.17834	4.24602	2.13621	0.895359	0.909861	0.457759	3.50205	3.57232	1.5983	49.7346	52.3328	0	226.374	230.04	115.735	32.8448	33.3768	16.7921	367.576	374.952	167.759
	2	6	256	19123	IA	AA	1	0	0.0233333	0.22733	0.217253	0.217253	0.217253	44.5588	17.1236	0	0	0	242.178	242.178	242.178	242.178	191.422	191.422	191.422	138.173	138.173	138.173	54.5037	54.5037	54.5037	2.39756	2.39756	2.39756	5.11305	5.11305	5.11305	55.7477	55.7477	55.7477	2952.89	2952.89	2952.89	87.9505	87.9505	87.9505	536.668	536.668	536.668
	3	6	256	19123	IA	Urea	0	0	0.17	0.22733	0.119553	0.0940593	0	44.5588	17.1236	180.881	173.089	13.1624	0	180.881	173.089	13.1624	188.865	188.125	116.274	136.328	135.794	83.9302	30.4422	29.1309	2.21524	0.895359	0.856791	0.065154	3.56837	3.37907	0.246796	23.4044	17.6862	0	1649.29	1578.25	120.017	32.8448	31.43	2.39007	374.538	354.669	25.9038
	4	6	256	19123	IA	Urea	1	0	0.17	0.22733	0.217253	0.217253	0.217253	44.5588	17.1236	0	0	0	242.178	242.178	242.178	242.178	191.422	191.422	191.422	138.173	138.173	138.173	54.5037	54.5037	54.5037	2.39756	2.39756	2.39756	5.11305	5.11305	5.11305	55.7477	55.7477	55.7477	2952.89	2952.89	2952.89	87.9505	87.9505	87.9505	536.668	536.668	536.668
	5	6	256	19123	IA	UAN	0	0	0.07	0.22733	0.211257	0.169765	0	44.5588	17.1236	180.881	168.599	64.4408	0	180.881	168.599	64.4408	188.865	187.643	156.337	136.328	135.446	112.848	12.535	11.6839	4.46575	0.895359	0.834567	0.318982	3.52315	3.22814	1.14382	41.3568	31.1649	0	679.121	633.011	241.945	32.8448	30.6147	11.7013	369.791	338.827	120.056
	6	6	256	19123	IA	UAN	1	0	0.07	0.22733	0.217253	0.217253	0.217253	44.5588	17.1236	0	0	0	242.178	242.178	242.178	242.178	191.422	191.422	191.422	138.173	138.173	138.173	54.5037	54.5037	54.5037	2.39756	2.39756	2.39756	5.11305	5.11305	5.11305	55.7477	55.7477	55.7477	2952.89	2952.89	2952.89	87.9505	87.9505	87.9505	536.668	536.668	536.668
	1	6	262	19135	IA	AA	0	0	0.0233333	0.22733	0.35999	0.346289	0	41.7804	16.3882	180.881	175.985	82.0405	0	180.881	175.985	82.0405	159.916	159.535	140.175	115.432	115.157	101.182	4.17834	4.06526	1.89514	0.895359	0.871128	0.406101	3.65877	3.54118	1.41793	70.4737	66.109	0	212.259	206.515	96.2726	31.4341	30.5834	14.2573	384.026	371.684	148.827
	2	6	262	19135	IA	AA	1	0	0.0233333	0.22733	0.299169	0.299169	0.299169	41.7804	16.3882	0	0	0	242.178	242.178	242.178	242.178	162.081	162.081	162.081	116.995	116.995	116.995	54.5037	54.5037	54.5037	2.39756	2.39756	2.39756	5.27189	5.27189	5.27189	76.7675	76.7675	76.7675	2768.78	2768.78	2768.78	84.1731	84.1731	84.1731	553.34	553.34	553.34
	3	6	262	19135	IA	Urea	0	0	0.17	0.22733	0.225492	0.178656	0	41.7804	16.3882	180.881	164.556	0	0	180.881	164.556	0	159.916	158.482	87.7908	115.432	114.397	63.3699	30.4422	27.6948	0	0.895359	0.814553	0	3.72509	3.32785	0	44.1435	32.0802	0	1546.46	1406.89	0	31.4341	28.5972	0	390.987	349.292	0
	4	6	262	19135	IA	Urea	1	0	0.17	0.22733	0.299169	0.299169	0.299169	41.7804	16.3882	0	0	0	242.178	242.178	242.178	242.178	162.081	162.081	162.081	116.995	116.995	116.995	54.5037	54.5037	54.5037	2.39756	2.39756	2.39756	5.27189	5.27189	5.27189	76.7675	76.7675	76.7675	2768.78	2768.78	2768.78	84.1731	84.1731	84.1731	553.34	553.34	553.34
	5	6	262	19135	IA	UAN	0	0	0.07	0.22733	0.317195	0.254493	0	41.7804	16.3882	180.881	159.807	53.341	0	180.881	159.807	53.341	159.916	157.971	126.443	115.432	114.028	91.2698	12.535	11.0746	3.69653	0.895359	0.791045	0.264038	3.67987	3.17283	0.946802	62.0959	44.4982	0	636.777	562.589	187.783	31.4341	27.7719	9.2698	386.241	333.022	99.3768
	6	6	262	19135	IA	UAN	1	0	0.07	0.22733	0.299169	0.299169	0.299169	41.7804	16.3882	0	0	0	242.178	242.178	242.178	242.178	162.081	162.081	162.081	116.995	116.995	116.995	54.5037	54.5037	54.5037	2.39756	2.39756	2.39756	5.27189	5.27189	5.27189	76.7675	76.7675	76.7675	2768.78	2768.78	2768.78	84.1731	84.1731	84.1731	553.34	553.34	553.34
	1	6	274	19159	IA	AA	0	0	0.0233333	0.22733	0.371294	0.355173	0	34.7359	15.2513	180.881	175.033	83.2789	0	180.881	175.033	83.2789	156.828	156.376	137.939	113.203	112.877	99.568	4.17834	4.04326	1.92374	0.895359	0.866412	0.412231	3.67549	3.53499	1.43934	72.6865	67.4693	0	176.47	170.765	81.2484	29.2536	28.3078	13.4686	385.781	371.035	151.074
	2	6	274	19159	IA	AA	1	0	0.0233333	0.22733	0.307909	0.307909	0.307909	34.7359	15.2513	0	0	0	242.178	242.178	242.178	242.178	158.951	158.951	158.951	114.735	114.735	114.735	54.5037	54.5037	54.5037	2.39756	2.39756	2.39756	5.28883	5.28883	5.28883	79.0103	79.0103	79.0103	2301.94	2301.94	2301.94	78.3341	78.3341	78.3341	555.119	555.119	555.119
	3	6	274	19159	IA	Urea	0	0	0.17	0.22733	0.236795	0.187749	0	34.7359	15.2513	180.881	163.524	0	0	180.881	163.524	0	156.828	155.316	86.0952	113.203	112.111	62.1459	30.4422	27.5211	0	0.895359	0.809443	0	3.74181	3.31938	0	46.3563	33.5205	0	1285.71	1162.34	0	29.2536	26.4465	0	392.742	348.403	0
	4	6	274	19159	IA	Urea	1	0	0.17	0.22733	0.307909	0.307909	0.307909	34.7359	15.2513	0	0	0	242.178	242.178	242.178	242.178	158.951	158.951	158.951	114.735	114.735	114.735	54.5037	54.5037	54.5037	2.39756	2.39756	2.39756	5.28883	5.28883	5.28883	79.0103	79.0103	79.0103	2301.94	2301.94	2301.94	78.3341	78.3341	78.3341	555.119	555.119	555.119
	5	6	274	19159	IA	UAN	0	0	0.07	0.22733	0.328499	0.263597	0	34.7359	15.2513	180.881	158.746	57.9254	0	180.881	158.746	57.9254	156.828	154.802	126.5	113.203	111.741	91.3114	12.535	11.0011	4.01423	0.895359	0.785793	0.286731	3.69659	3.16393	1.02818	64.3087	45.8124	0	529.411	464.626	169.539	29.2536	25.6738	9.36819	387.996	332.088	107.918
	6	6	274	19159	IA	UAN	1	0	0.07	0.22733	0.307909	0.307909	0.307909	34.7359	15.2513	0	0	0	242.178	242.178	242.178	242.178	158.951	158.951	158.951	114.735	114.735	114.735	54.5037	54.5037	54.5037	2.39756	2.39756	2.39756	5.28883	5.28883	5.28883	79.0103	79.0103	79.0103	2301.94	2301.94	2301.94	78.3341	78.3341	78.3341	555.119	555.119	555.119
	1	6	283	19177	IA	AA	0	0	0.0233333	0.22733	0.347979	0.336858	0	45.4311	16.2317	180.881	176.97	82.2453	0	180.881	176.97	82.2453	163.198	162.89	143.134	117.801	117.579	103.318	4.17834	4.088	1.89987	0.895359	0.876001	0.407114	3.641	3.54708	1.42147	68.1224	64.6377	0	230.806	225.816	104.946	31.1339	30.4608	14.1564	382.161	372.303	149.198
	2	6	283	19177	IA	AA	1	0	0.0233333	0.22733	0.289881	0.289881	0.289881	45.4311	16.2317	0	0	0	242.178	242.178	242.178	242.178	165.408	165.408	165.408	119.396	119.396	119.396	54.5037	54.5037	54.5037	2.39756	2.39756	2.39756	5.25388	5.25388	5.25388	74.3844	74.3844	74.3844	3010.71	3010.71	3010.71	83.3693	83.3693	83.3693	551.449	551.449	551.449
	3	6	283	19177	IA	Urea	0	0	0.17	0.22733	0.213481	0.16901	0	45.4311	16.2317	180.881	165.624	0	0	180.881	165.624	0	163.198	161.845	89.5926	117.801	116.824	64.6704	30.4422	27.8746	0	0.895359	0.819841	0	3.70732	3.33614	0	41.7922	30.5272	0	1681.58	1539.75	0	31.1339	28.508	0	389.122	350.163	0
	4	6	283	19177	IA	Urea	1	0	0.17	0.22733	0.289881	0.289881	0.289881	45.4311	16.2317	0	0	0	242.178	242.178	242.178	242.178	165.408	165.408	165.408	119.396	119.396	119.396	54.5037	54.5037	54.5037	2.39756	2.39756	2.39756	5.25388	5.25388	5.25388	74.3844	74.3844	74.3844	3010.71	3010.71	3010.71	83.3693	83.3693	83.3693	551.449	551.449	551.449
	5	6	283	19177	IA	UAN	0	0	0.07	0.22733	0.305185	0.244834	0	45.4311	16.2317	180.881	160.906	52.0202	0	180.881	160.906	52.0202	163.198	161.338	128.261	117.801	116.458	92.5827	12.535	11.1508	3.605	0.895359	0.796484	0.2575	3.6621	3.18159	0.923359	59.7446	43.0763	0	692.417	615.953	199.135	31.1339	27.6958	8.95395	384.376	333.941	96.9162
	6	6	283	19177	IA	UAN	1	0	0.07	0.22733	0.289881	0.289881	0.289881	45.4311	16.2317	0	0	0	242.178	242.178	242.178	242.178	165.408	165.408	165.408	119.396	119.396	119.396	54.5037	54.5037	54.5037	2.39756	2.39756	2.39756	5.25388	5.25388	5.25388	74.3844	74.3844	74.3844	3010.71	3010.71	3010.71	83.3693	83.3693	83.3693	551.449	551.449	551.449
	1	6	284	19179	IA	AA	0	0	0.0233333	0.22733	0.315397	0.311321	0	45.8615	16.8119	180.881	179.506	85.7278	0	180.881	179.506	85.7278	172.102	171.991	152.369	124.228	124.148	109.984	4.17834	4.1466	1.98031	0.895359	0.888556	0.424353	3.5928	3.55981	1.48166	61.7438	60.5213	0	232.992	231.222	110.426	32.2469	32.0019	15.2833	377.102	373.639	155.516
	2	6	284	19179	IA	AA	1	0	0.0233333	0.22733	0.264687	0.264687	0.264687	45.8615	16.8119	0	0	0	242.178	242.178	242.178	242.178	174.432	174.432	174.432	125.91	125.91	125.91	54.5037	54.5037	54.5037	2.39756	2.39756	2.39756	5.20502	5.20502	5.20502	67.9194	67.9194	67.9194	3039.23	3039.23	3039.23	86.3495	86.3495	86.3495	546.322	546.322	546.322
	3	6	284	19179	IA	Urea	0	0	0.17	0.22733	0.180898	0.142917	0	45.8615	16.8119	180.881	168.384	0	0	180.881	168.384	0	172.102	170.966	94.4805	124.228	123.408	68.1986	30.4422	28.339	0	0.895359	0.833499	0	3.65912	3.35522	0	35.4136	26.2056	0	1697.51	1580.23	0	32.2469	30.019	0	384.063	352.166	0
	4	6	284	19179	IA	Urea	1	0	0.17	0.22733	0.264687	0.264687	0.264687	45.8615	16.8119	0	0	0	242.178	242.178	242.178	242.178	174.432	174.432	174.432	125.91	125.91	125.91	54.5037	54.5037	54.5037	2.39756	2.39756	2.39756	5.20502	5.20502	5.20502	67.9194	67.9194	67.9194	3039.23	3039.23	3039.23	86.3495	86.3495	86.3495	546.322	546.322	546.322
	5	6	284	19179	IA	UAN	0	0	0.07	0.22733	0.272602	0.218704	0	45.8615	16.8119	180.881	163.746	56.0791	0	180.881	163.746	56.0791	172.102	170.468	137.734	124.228	123.048	99.4205	12.535	11.3476	3.88628	0.895359	0.810544	0.277592	3.6139	3.20193	0.995404	53.366	39.0955	0	698.977	632.764	216.707	32.2469	29.1922	9.99763	379.317	336.076	104.478
	6	6	284	19179	IA	UAN	1	0	0.07	0.22733	0.264687	0.264687	0.264687	45.8615	16.8119	0	0	0	242.178	242.178	242.178	242.178	174.432	174.432	174.432	125.91	125.91	125.91	54.5037	54.5037	54.5037	2.39756	2.39756	2.39756	5.20502	5.20502	5.20502	67.9194	67.9194	67.9194	3039.23	3039.23	3039.23	86.3495	86.3495	86.3495	546.322	546.322	546.322
	1	6	286	19183	IA	AA	0	0	0.0233333	0.22733	0.241197	0.253396	0	50.3074	17.0537	180.881	184.643	91.884	0	180.881	184.643	91.884	192.378	192.699	172.949	138.863	139.096	124.839	4.17834	4.26525	2.12252	0.895359	0.913983	0.454826	3.48303	3.57326	1.58806	47.2181	50.5526	0	255.578	260.895	129.829	32.7107	33.3911	16.6164	365.58	375.051	166.684
	2	6	286	19183	IA	AA	1	0	0.0233333	0.22733	0.207313	0.207313	0.207313	50.3074	17.0537	0	0	0	242.178	242.178	242.178	242.178	194.982	194.982	194.982	140.743	140.743	140.743	54.5037	54.5037	54.5037	2.39756	2.39756	2.39756	5.09377	5.09377	5.09377	53.1971	53.1971	53.1971	3333.85	3333.85	3333.85	87.5915	87.5915	87.5915	534.645	534.645	534.645
	3	6	286	19183	IA	Urea	0	0	0.17	0.22733	0.106699	0.0838606	0	50.3074	17.0537	180.881	174.003	0	0	180.881	174.003	0	192.378	191.719	105.611	138.863	138.388	76.2332	30.4422	29.2847	0	0.895359	0.861316	0	3.54935	3.38229	0	20.8879	15.8446	0	1862.07	1791.27	0	32.7107	31.467	0	372.542	355.007	0
	4	6	286	19183	IA	Urea	1	0	0.17	0.22733	0.207313	0.207313	0.207313	50.3074	17.0537	0	0	0	242.178	242.178	242.178	242.178	194.982	194.982	194.982	140.743	140.743	140.743	54.5037	54.5037	54.5037	2.39756	2.39756	2.39756	5.09377	5.09377	5.09377	53.1971	53.1971	53.1971	3333.85	3333.85	3333.85	87.5915	87.5915	87.5915	534.645	534.645	534.645
	5	6	286	19183	IA	UAN	0	0	0.07	0.22733	0.198402	0.159548	0	50.3074	17.0537	180.881	169.544	61.6376	0	180.881	169.544	61.6376	192.378	191.24	157.535	138.863	138.042	113.713	12.535	11.7494	4.27149	0.895359	0.83924	0.305106	3.50413	3.23186	1.09407	38.8403	29.4388	0	766.735	718.679	261.276	32.7107	30.6605	11.1466	367.795	339.217	114.834
	6	6	286	19183	IA	UAN	1	0	0.07	0.22733	0.207313	0.207313	0.207313	50.3074	17.0537	0	0	0	242.178	242.178	242.178	242.178	194.982	194.982	194.982	140.743	140.743	140.743	54.5037	54.5037	54.5037	2.39756	2.39756	2.39756	5.09377	5.09377	5.09377	53.1971	53.1971	53.1971	3333.85	3333.85	3333.85	87.5915	87.5915	87.5915	534.645	534.645	534.645
	1	6	287	19185	IA	AA	0	0	0.0233333	0.22733	0.351366	0.339516	0	38.3473	15.687	180.881	176.695	84.3358	0	180.881	176.695	84.3358	162.273	161.944	143.137	117.133	116.896	103.321	4.17834	4.08166	1.94816	0.895359	0.874641	0.417462	3.64601	3.54548	1.4576	68.7854	65.0551	0	194.817	190.309	90.8337	30.0892	29.393	14.0291	382.687	372.135	152.991
	2	6	287	19185	IA	AA	1	0	0.0233333	0.22733	0.2925	0.2925	0.2925	38.3473	15.687	0	0	0	242.178	242.178	242.178	242.178	164.47	164.47	164.47	118.719	118.719	118.719	54.5037	54.5037	54.5037	2.39756	2.39756	2.39756	5.25896	5.25896	5.25896	75.0564	75.0564	75.0564	2541.26	2541.26	2541.26	80.5717	80.5717	80.5717	551.982	551.982	551.982
	3	6	287	19185	IA	Urea	0	0	0.17	0.22733	0.216868	0.171728	0	38.3473	15.687	180.881	165.326	0	0	180.881	165.326	0	162.273	160.897	89.0846	117.133	116.14	64.3037	30.4422	27.8244	0	0.895359	0.818364	0	3.71233	3.33388	0	42.4552	30.9674	0	1419.38	1297.33	0	30.0892	27.5017	0	389.648	349.925	0
	4	6	287	19185	IA	Urea	1	0	0.17	0.22733	0.2925	0.2925	0.2925	38.3473	15.687	0	0	0	242.178	242.178	242.178	242.178	164.47	164.47	164.47	118.719	118.719	118.719	54.5037	54.5037	54.5037	2.39756	2.39756	2.39756	5.25896	5.25896	5.25896	75.0564	75.0564	75.0564	2541.26	2541.26	2541.26	80.5717	80.5717	80.5717	551.982	551.982	551.982
	5	6	287	19185	IA	UAN	0	0	0.07	0.22733	0.308571	0.247556	0	38.3473	15.687	180.881	160.599	57.5391	0	180.881	160.599	57.5391	162.273	160.389	130.68	117.133	115.773	94.3286	12.535	11.1295	3.98746	0.895359	0.794965	0.284819	3.66711	3.17919	1.02132	60.4076	43.4798	0	584.451	518.919	185.917	30.0892	26.7154	9.57154	384.902	333.69	107.198
	6	6	287	19185	IA	UAN	1	0	0.07	0.22733	0.2925	0.2925	0.2925	38.3473	15.687	0	0	0	242.178	242.178	242.178	242.178	164.47	164.47	164.47	118.719	118.719	118.719	54.5037	54.5037	54.5037	2.39756	2.39756	2.39756	5.25896	5.25896	5.25896	75.0564	75.0564	75.0564	2541.26	2541.26	2541.26	80.5717	80.5717	80.5717	551.982	551.982	551.982
	1	7	361	27001	MN	AA	0	0	0.0233333	0.224583	0.477888	0.325956	0	13.0318	7.78166	182.825	131.653	50.5188	0	182.825	131.653	50.5188	128.984	126.339	111.609	93.1044	91.195	80.5625	4.22326	3.04117	1.16698	0.904983	0.65168	0.250068	3.87375	2.63725	0.873133	94.4763	47.8852	0	66.9176	48.1875	18.4909	15.0864	10.8638	4.16873	406.591	276.807	91.6445
	2	7	361	27001	MN	AA	1	0	0.0233333	0.224583	0.345253	0.147466	0.129094	13.0318	7.78166	54.73	3.55763	0	128.095	182.825	131.653	128.095	128.984	126.339	126.037	93.1044	91.195	90.9773	29.7446	28.5625	28.4803	1.53905	1.28575	1.26814	3.9398	2.7033	2.61797	68.2549	21.6638	18.5089	471.304	452.573	451.271	25.6566	21.434	21.1404	413.523	283.739	274.783
[truncated: 2,350 more rows]
[truncated: 77 more columns]

## Sheet: Reduced N
	scenario	region	county	FIPS	ST	F_type	manure	precision ag	beta_NH3	beta_NH3_manure	beta_NO3'	beta_NO3~	beta_NO3*	lambda_NH3	lambda_NO	N_fert'	N_fert~	N_fert*	N_manure	N_total'	N_total~	N_total*	Y'	Y~	Y*	N up'	N up~	N up*	NH3-N'	NH3-N~	NH3-N*	NO-N'	NO-N~	NO-N*	N2O-N'	N2O-N~	N2O-N*	NO3-N'	NO3-N~	NO3-N*	D-NH3'	D-NH3~	D-NH3*	D-NO'	D-NO~	D-NO*	D-N2O'	D-N2O~	D-N2O*
[truncated: 3,558 more rows]
[truncated: 82 more columns]

[truncated: 1 more sheets: Land retirement]
