# Supplementary material for: Managing nitrogen in maize production for societal gain
Source: PNAS Nexus. 2023 Oct 24;2(10):pgad319. doi: 10.1093/pnasnexus/pgad319 (PMC10597588; doi:10.1093/pnasnexus/pgad319)
Supplement: pgad319_Supplementary_Data [file pgad319_supplementary_data.zip › PNASNEXUS-PNASNEXUS-2023-00310R-s02.xlsx]

## Sheet: calculations
					region	State	Region	FIPS	COUNTY	County match			3559	6	19	109	18013	IN	UAN	1	0	0.07	0.221145	0.251823	0.259069	0	66.5604	19.0646	81.4253	84.0028	0	103.518	184.943	187.52	103.518	159.08	159.376	141.637	114.828	115.042	102.238	28.3063	28.4849	22.6635	1.42788	1.44064	1.02482	3.82458	3.88628
	Parameters				19	IN	WC,SW,SC&SE	18013	Brown County	109				scenario	region	county	FIPS	ST	F_type	manure	precision ag	beta_NH3	beta_NH3_manure	beta_NO3'	beta_NO3~	beta_NO3*	lambda_NH3	lambda_NO	N_fert'	N_fert~	N_fert*	N_manure	N_total'	N_total~	N_total*	Y'	Y~	Y*	N up'	N up~	N up*	NH3-N'	NH3-N~	NH3-N*	NO-N'	NO-N~	NO-N*	N2O-N'	N2O-N~
	base	59.1												1	1	4	17007	IL	AA	0	0	0.0233333	0.189274	0.290105	0.229042	0	113.629	21.0888	196.561	177.371	50.0805	0	196.561	177.371	50.0805	193.449	192.171	158.36	139.637	138.714	114.309	4.54056	4.09727	1.15686	0.972976	0.877987	0.247899	3.86051	3.39837
	gamma	84.9775					max counties	41						2	1	4	17007	IL	AA	1	0	0.0233333	0.189274	0.197745	0.127534	0	113.629	21.0888	81.5173	62.3276	0	115.044	196.561	177.371	115.044	193.449	192.171	182.764	139.637	138.714	131.924	23.4401	22.9968	21.5571	1.54244	1.44745	1.13893	3.90967	3.44753
	delta	179.943					active county	1						3	1	4	17007	IL	Urea	0	0	0.17	0.189274	0.15471	0.0547665	0	113.629	21.0888	196.561	166.087	0	0	196.561	166.087	0	193.449	191.131	126.782	139.637	137.964	91.5151	33.0812	27.9524	0	0.972976	0.822131	0	3.93258	3.18907
	phi	0.157284			corn price response adj									4	1	4	17007	IL	Urea	1	0	0.17	0.189274	0.141595	0.0394604	0	113.629	21.0888	81.5173	51.0434	0	115.044	196.561	166.087	115.044	193.449	191.131	182.764	139.637	137.964	131.924	35.2764	30.1477	21.5571	1.54244	1.3916	1.13893	3.93956	3.19605
	y_max	10197.5	12400.1		private	social								5	1	4	17007	IL	UAN	0	0	0.07	0.189274	0.247025	0.127518	0	113.629	21.0888	196.561	161.342	0	0	196.561	161.342	0	193.449	190.621	126.782	139.637	137.596	91.5151	13.6217	11.181	0	0.972976	0.798645	0	3.88344	3.03378
	corn price	0.175246	$/kg		1.00678	1.21992								6	1	4	17007	IL	UAN	1	0	0.07	0.189274	0.179879	0.0470653	0	113.629	21.0888	81.5173	46.2987	0	115.044	196.561	161.342	115.044	193.449	190.621	182.764	139.637	137.596	131.924	27.2062	24.7656	21.5571	1.54244	1.36811	1.13893	3.91918	3.06952
	fert price	1.23496	$/kg		1	1.2197								1	1	6	17011	IL	AA	0	0	0.0233333	0.189274	0.260897	0.204467	0	77.6692	18.2438	196.561	179.426	67.9478	0	196.561	179.426	67.9478	202.065	200.902	174.5	145.856	145.017	125.959	4.54056	4.14474	1.56959	0.972976	0.888158	0.336341	3.81386	3.40132
	fert type	UAN	3											2	1	6	17011	IL	AA	1	0	0.0233333	0.189274	0.168537	0.104025	0	77.6692	18.2438	81.5173	64.3822	0	115.044	196.561	179.426	115.044	202.065	200.902	190.904	145.856	145.017	137.8	23.4401	23.0443	21.5571	1.54244	1.45762	1.13893	3.86303	3.45048
	manure price	1.23496	$/kg N fert											3	1	6	17011	IL	Urea	0	0	0.17	0.189274	0.125502	0.0298221	0	77.6692	18.2438	196.561	168.356	0	0	196.561	168.356	0	202.065	199.882	132.429	145.856	144.28	95.5911	33.0812	28.3343	0	0.972976	0.833361	0	3.88594	3.19799
									total scenarios	6				4	1	6	17011	IL	Urea	1	0	0.17	0.189274	0.112387	0.0147041	0	77.6692	18.2438	81.5173	53.3122	0	115.044	196.561	168.356	115.044	202.065	199.882	190.904	145.856	144.28	137.8	35.2764	30.5295	21.5571	1.54244	1.40283	1.13893	3.89292	3.20497
	C1	16.3644	kg N/ha (atmospheric NH3 deposition+others)						include precision ag	0				5	1	6	17011	IL	UAN	0	0	0.07	0.189274	0.217817	0.102589	0	77.6692	18.2438	196.561	163.692	0	0	196.561	163.692	0	202.065	199.381	132.429	145.856	143.919	95.5911	13.6217	11.3439	0	0.972976	0.810278	0	3.8368	3.04408
	C2	0	kg N/ha (soybean N fixation)						active scenario	6				6	1	6	17011	IL	UAN	1	0	0.07	0.189274	0.150671	0.0231862	0	77.6692	18.2438	81.5173	48.6489	0	115.044	196.561	163.692	115.044	202.065	199.381	190.904	145.856	143.919	137.8	27.2062	24.9284	21.5571	1.54244	1.37974	1.13893	3.87254	3.07982
	C3	2.60667	kg N/ha (N2 emissions)						include manure	1				1	1	8	17015	IL	AA	0	0	0.0233333	0.189274	0.224938	0.174254	0	74.6286	18.3836	196.561	181.784	73.4203	0	196.561	181.784	73.4203	212.673	211.647	186.235	153.513	152.773	134.429	4.54056	4.19921	1.69601	0.972976	0.899831	0.363431	3.75644	3.4008
														2	1	8	17015	IL	AA	1	0	0.0233333	0.189274	0.132578	0.0750073	0	74.6286	18.3836	81.5173	66.7405	0	115.044	196.561	181.784	115.044	212.673	211.647	200.926	153.513	152.773	145.034	23.4401	23.0988	21.5571	1.54244	1.4693	1.13893	3.8056	3.44996
									net loss fraction					3	1	8	17015	IL	Urea	0	0	0.17	0.189274	0.089543	0	0	74.6286	18.3836	196.561	170.968	0	0	196.561	170.968	0	212.673	210.65	139.381	153.513	152.053	100.609	33.0812	28.7739	0	0.972976	0.84629	0	3.82851	3.20564
	beta_NH3	0.07	fraction of applied						0.07					4	1	8	17015	IL	Urea	1	0	0.17	0.189274	0.0764275	0	0	74.6286	18.3836	81.5173	55.9241	0	115.044	196.561	170.968	115.044	212.673	210.65	200.926	153.513	152.053	145.034	35.2764	30.9691	21.5571	1.54244	1.41576	1.13893	3.83549	3.23357
	beta_NH3_manure	0.221145	fraction of N in manure						0.221145					5	1	8	17015	IL	UAN	0	0	0.07	0.189274	0.181857	0.0719564	0	74.6286	18.3836	196.561	166.401	0	0	196.561	166.401	0	212.673	210.159	139.381	153.513	151.699	100.609	13.6217	11.5316	0	0.972976	0.823686	0	3.77937	3.05225
	beta_NO	0.005	fraction of applied						0.005					6	1	8	17015	IL	UAN	1	0	0.07	0.189274	0.114712	0	0	74.6286	18.3836	81.5173	51.3576	0	115.044	196.561	166.401	115.044	212.673	210.159	200.926	153.513	151.699	145.034	27.2062	25.1161	21.5571	1.54244	1.39315	1.13893	3.81511	3.09659
	beta_NO_manure	0.01	fraction of N in manure						0.01					1	1	16	17031	IL	AA	0	0	0.0233333	0.189274	0.332322	0.264622	0	258.774	27.9231	196.561	174.153	0	0	196.561	174.153	0	180.996	179.545	118.621	130.648	129.6	85.6238	4.54056	4.02292	0	0.972976	0.862055	0	3.92793	3.38805
	beta_NO3~	0.259069	fraction of added (calculated private))						0.259069					2	1	16	17031	IL	AA	1	0	0.0233333	0.189274	0.239963	0.1614	0	258.774	27.9231	81.5173	59.1089	0	115.044	196.561	174.153	115.044	180.996	179.545	170.999	130.648	129.6	123.432	23.4401	22.9225	21.5571	1.54244	1.43152	1.13893	3.97709	3.43721
	beta_NO3*	0	fraction of added (calculated opt)						0					3	1	16	17031	IL	Urea	0	0	0.17	0.189274	0.196928	0.0909171	0	258.774	27.9231	196.561	162.545	0	0	196.561	162.545	0	180.996	178.475	118.621	130.648	128.828	85.6238	33.0812	27.3563	0	0.972976	0.804598	0	4	3.16971
	beta_NO3'	0.251823	fraction of added (calculated baseline)						0.251823					4	1	16	17031	IL	Urea	1	0	0.17	0.189274	0.183812	0.0753081	0	258.774	27.9231	81.5173	47.5015	0	115.044	196.561	162.545	115.044	180.996	178.475	170.999	130.648	128.828	123.432	35.2764	29.5515	21.5571	1.54244	1.37406	1.13893	4.00698	3.1767
	beta_N2O	0.017	fraction of applied						0.017					5	1	16	17031	IL	UAN	0	0	0.07	0.189274	0.289242	0.163631	0	258.774	27.9231	196.561	157.678	0	0	196.561	157.678	0	180.996	177.952	118.621	130.648	128.451	85.6238	13.6217	10.9271	0	0.972976	0.780506	0	3.95086	3.01237
	beta_1_ind	0.01	fraction of NH3 and NO losses											6	1	16	17031	IL	UAN	1	0	0.07	0.189274	0.222097	0.0814842	0	258.774	27.9231	81.5173	42.6344	0	115.044	196.561	157.678	115.044	180.996	177.952	170.999	130.648	128.451	123.432	27.2062	24.5116	21.5571	1.54244	1.34997	1.13893	3.9866	3.04812
	beta_2_ind	0.0075	fraction of NO3 losses											1	1	19	17037	IL	AA	0	0	0.0233333	0.189274	0.27303	0.214672	0	136.001	22.2141	196.561	178.588	44.1667	0	196.561	178.588	44.1667	198.486	197.276	159.166	143.273	142.399	114.89	4.54056	4.12539	1.02025	0.972976	0.884012	0.218625	3.83324	3.40048
	beta_up	0.0115	fraction of yield											2	1	19	17037	IL	AA	1	0	0.0233333	0.189274	0.180671	0.113798	0	136.001	22.2141	81.5173	63.5446	0	115.044	196.561	178.588	115.044	198.486	197.276	187.523	143.273	142.399	135.359	23.4401	23.0249	21.5571	1.54244	1.45348	1.13893	3.8824	3.44965
														3	1	19	17037	IL	Urea	0	0	0.17	0.189274	0.137635	0.040178	0	136.001	22.2141	196.561	167.43	0	0	196.561	167.43	0	198.486	196.247	130.083	143.273	141.657	93.8979	33.0812	28.1785	0	0.972976	0.828779	0	3.90531	3.1947
	lambda_NH3	66.5604	$/kg NH3 (ISRM)											4	1	19	17037	IL	Urea	1	0	0.17	0.189274	0.12452	0.0249838	0	136.001	22.2141	81.5173	52.3866	0	115.044	196.561	167.43	115.044	198.486	196.247	187.523	143.273	141.657	135.359	35.2764	30.3737	21.5571	1.54244	1.39825	1.13893	3.91229	3.20168
	lambda_NO	19.0646	$/kg NO (ISRM)											5	1	19	17037	IL	UAN	0	0	0.07	0.189274	0.22995	0.112939	0	136.001	22.2141	196.561	162.733	0	0	196.561	162.733	0	198.486	195.743	130.083	143.273	141.293	93.8979	13.6217	11.2774	0	0.972976	0.80553	0	3.85617	3.04022
	lambda_NO3	0.222602	$/kg NO3											6	1	19	17037	IL	UAN	1	0	0.07	0.189274	0.162804	0.0331115	0	136.001	22.2141	81.5173	47.6898	0	115.044	196.561	162.733	115.044	198.486	195.743	187.523	143.273	141.293	135.359	27.2062	24.862	21.5571	1.54244	1.375	1.13893	3.89191	3.07596
	lambda_N2O	66.8056	$/kg N2O (SCC*361 - now using Marten adjustment)											1	1	22	17043	IL	AA	0	0	0.0233333	0.189274	0.280905	0.221298	0	344.4	32.68	196.561	178.033	0	0	196.561	178.033	0	196.163	194.922	128.561	141.596	140.7	92.799	4.54056	4.11255	0	0.972976	0.881262	0	3.84581	3.39965
														2	1	22	17043	IL	AA	1	0	0.0233333	0.189274	0.188545	0.120136	0	344.4	32.68	81.5173	62.989	0	115.044	196.561	178.033	115.044	196.163	194.922	185.328	141.596	140.7	133.775	23.4401	23.0121	21.5571	1.54244	1.45073	1.13893	3.89498	3.44881
	NH3-N to NH3	1.21588				0.3	$/kg NO3-N (2005$)							3	1	22	17043	IL	Urea	0	0	0.17	0.189274	0.14551	0.0469037	0	344.4	32.68	196.561	166.817	0	0	196.561	166.817	0	196.163	193.888	128.561	141.596	139.954	92.799	33.0812	28.0753	0	0.972976	0.825743	0	3.91789	3.19225
	NO-N to NO	2.14227				1.326	inflation (july 2005 - july 2020)							4	1	22	17043	IL	Urea	1	0	0.17	0.189274	0.132395	0.0316587	0	344.4	32.68	81.5173	51.7731	0	115.044	196.561	166.817	115.044	196.163	193.888	185.328	141.596	139.954	133.775	35.2764	30.2705	21.5571	1.54244	1.39521	1.13893	3.92487	3.19923
	NO3-N to NO3	4.4268				0.3978	$/kg NO3-N (2020$)							5	1	22	17043	IL	UAN	0	0	0.07	0.189274	0.237825	0.119661	0	344.4	32.68	196.561	162.098	0	0	196.561	162.098	0	196.163	193.381	128.561	141.596	139.588	92.799	13.6217	11.2334	0	0.972976	0.802385	0	3.86875	3.0374
	N2O-N to N	1.57113				0.0030303								6	1	22	17043	IL	UAN	1	0	0.07	0.189274	0.170679	0.0395489	0	344.4	32.68	81.5173	47.0544	0	115.044	196.561	162.098	115.044	196.163	193.381	185.328	141.596	139.588	133.775	27.2062	24.8179	21.5571	1.54244	1.37185	1.13893	3.90449	3.07314
														1	1	32	17063	IL	AA	0	0	0.0233333	0.189274	0.284238	0.224104	0	102.036	19.6604	196.561	177.795	55.5806	0	196.561	177.795	55.5806	195.18	193.925	162.652	140.886	139.981	117.407	4.54056	4.10705	1.28391	0.972976	0.880083	0.275124	3.85114	3.39922
	N	14.0067												2	1	32	17063	IL	AA	1	0	0.0233333	0.189274	0.191879	0.122817	0	102.036	19.6604	81.5173	62.7509	0	115.044	196.561	177.795	115.044	195.18	193.925	184.399	140.886	139.981	133.105	23.4401	23.0066	21.5571	1.54244	1.44955	1.13893	3.9003	3.44838
	H	1.0079												3	1	32	17063	IL	Urea	0	0	0.17	0.189274	0.148844	0.049752	0	102.036	19.6604	196.561	166.554	0	0	196.561	166.554	0	195.18	192.889	127.917	140.886	139.233	92.3338	33.0812	28.031	0	0.972976	0.824442	0	3.92321	3.19114
	O	15.9994												4	1	32	17063	IL	Urea	1	0	0.17	0.189274	0.135728	0.034485	0	102.036	19.6604	81.5173	51.5104	0	115.044	196.561	166.554	115.044	195.18	192.889	184.399	140.886	139.233	133.105	35.2764	30.2263	21.5571	1.54244	1.39391	1.13893	3.93019	3.19812
														5	1	32	17063	IL	UAN	0	0	0.07	0.189274	0.241158	0.122507	0	102.036	19.6604	196.561	161.826	0	0	196.561	161.826	0	195.18	192.381	127.917	140.886	138.866	92.3338	13.6217	11.2145	0	0.972976	0.801038	0	3.87407	3.03613
	A1	9.27643												6	1	32	17063	IL	UAN	1	0	0.07	0.189274	0.174013	0.0422729	0	102.036	19.6604	81.5173	46.7823	0	115.044	196.561	161.826	115.044	195.18	192.381	184.399	140.886	138.866	133.105	27.2062	24.7991	21.5571	1.54244	1.3705	1.13893	3.90981	3.07187
	A2	0.0203001												1	1	37	17073	IL	AA	0	0	0.0233333	0.189274	0.252273	0.197217	0	70.558	18.1581	196.561	180.008	71.6343	0	196.561	180.008	71.6343	204.609	203.48	178.382	147.693	146.877	128.761	4.54056	4.15818	1.65475	0.972976	0.891039	0.35459	3.80009	3.4016
														2	1	37	17073	IL	AA	1	0	0.0233333	0.189274	0.159913	0.0970724	0	70.558	18.1581	81.5173	64.9643	0	115.044	196.561	180.008	115.044	204.609	203.48	193.308	147.693	146.877	139.535	23.4401	23.0577	21.5571	1.54244	1.4605	1.13893	3.84926	3.45076
	Private and socially optimal outcomes													3	1	37	17073	IL	Urea	0	0	0.17	0.189274	0.116878	0.0224668	0	70.558	18.1581	196.561	169	0	0	196.561	169	0	204.609	202.465	134.096	147.693	146.145	96.7945	33.0812	28.4426	0	0.972976	0.836548	0	3.87216	3.19998
	N_fert*	0	0											4	1	37	17073	IL	Urea	1	0	0.17	0.189274	0.103763	0.0074013	0	70.558	18.1581	81.5173	53.9561	0	115.044	196.561	169	115.044	204.609	202.465	193.308	147.693	146.145	139.535	35.2764	30.6379	21.5571	1.54244	1.40601	1.13893	3.87914	3.20696
	N_fert private	84.0028	84.0028											5	1	37	17073	IL	UAN	0	0	0.07	0.189274	0.209193	0.0952364	0	70.558	18.1581	196.561	164.36	0	0	196.561	164.36	0	204.609	201.966	134.096	147.693	145.785	96.7945	13.6217	11.3901	0	0.972976	0.813582	0	3.82302	3.04648
	N_fert baseline	81.4253	81.4253											6	1	37	17073	IL	UAN	1	0	0.07	0.189274	0.142047	0.0161272	0	70.558	18.1581	81.5173	49.3163	0	115.044	196.561	164.36	115.044	204.609	201.966	193.308	147.693	145.785	139.535	27.2062	24.9747	21.5571	1.54244	1.38305	1.13893	3.85877	3.08222
	N_manure baseline	103.518												1	1	43	17085	IL	AA	0	0	0.0233333	0.189274	0.288979	0.228094	0	60.9271	16.7403	196.561	177.453	70.7797	0	196.561	177.453	70.7797	193.782	192.508	168.579	139.877	138.957	121.685	4.54056	4.09916	1.63501	0.972976	0.878392	0.350359	3.85871	3.39854
	optimal MR	5.6286	0											2	1	43	17085	IL	AA	1	0	0.0233333	0.189274	0.196619	0.126629	0	60.9271	16.7403	81.5173	62.4093	0	115.044	196.561	177.453	115.044	193.782	192.508	183.078	139.877	138.957	132.151	23.4401	22.9987	21.5571	1.54244	1.44786	1.13893	3.90787	3.44771
	private MR	4.11851	0											3	1	43	17085	IL	Urea	0	0	0.17	0.189274	0.153584	0.0538039	0	60.9271	16.7403	196.561	166.177	0	0	196.561	166.177	0	193.782	191.469	127	139.877	138.207	91.6723	33.0812	27.9676	0	0.972976	0.822577	0	3.93078	3.18948
														4	1	43	17085	IL	Urea	1	0	0.17	0.189274	0.140469	0.0385055	0	60.9271	16.7403	81.5173	51.1335	0	115.044	196.561	166.177	115.044	193.782	191.469	183.078	139.877	138.207	132.151	35.2764	30.1628	21.5571	1.54244	1.39204	1.13893	3.93776	3.19646
														5	1	43	17085	IL	UAN	0	0	0.07	0.189274	0.245899	0.126556	0	60.9271	16.7403	196.561	161.436	8.93532	0	196.561	161.436	8.93532	193.782	190.959	133.126	139.877	137.84	96.0939	13.6217	11.1875	0.619217	0.972976	0.799106	0.0442298	3.88164	3.03424
		Baseline	Private	Social	units									6	1	43	17085	IL	UAN	1	0	0.07	0.189274	0.178753	0.0461457	0	60.9271	16.7403	81.5173	46.392	0	115.044	196.561	161.436	115.044	193.782	190.959	183.078	139.877	137.84	132.151	27.2062	24.772	21.5571	1.54244	1.36857	1.13893	3.91738	3.06999
	N fert	81.4253	84.0028	0	kg/ha									1	1	45	17089	IL	AA	0	0	0.0233333	0.189274	0.297609	0.235361	0	205.408	26.2489	196.561	176.821	0	0	196.561	176.821	0	191.236	189.927	125.332	138.039	137.095	90.468	4.54056	4.08458	0	0.972976	0.875266	0	3.87249	3.39708
	N manure	103.518	103.518	103.518	kg/ha									2	1	45	17089	IL	AA	1	0	0.0233333	0.189274	0.20525	0.133565	0	205.408	26.2489	81.5173	61.7779	0	115.044	196.561	176.821	115.044	191.236	189.927	180.673	138.039	137.095	130.415	23.4401	22.9841	21.5571	1.54244	1.44473	1.13893	3.92165	3.44624
	N total	184.943	187.52	103.518	kg/ha	check yield								3	1	45	17089	IL	Urea	0	0	0.17	0.189274	0.162215	0.0611837	0	205.408	26.2489	196.561	165.481	0	0	196.561	165.481	0	191.236	188.882	125.332	138.039	136.34	90.468	33.0812	27.8505	0	0.972976	0.819131	0	3.94456	3.18621
	Yield	9985.07	10003.7	8890.22	kg/ha	9985.07	0							4	1	45	17089	IL	Urea	1	0	0.17	0.189274	0.149099	0.0458267	0	205.408	26.2489	81.5173	50.4374	0	115.044	196.561	165.481	115.044	191.236	188.882	180.673	138.039	136.34	130.415	35.2764	30.0457	21.5571	1.54244	1.3886	1.13893	3.95154	3.1932
	% of max yield	0.979168	0.980991	0.871803										5	1	45	17089	IL	UAN	0	0	0.07	0.189274	0.254529	0.13393	0	205.408	26.2489	196.561	160.715	0	0	196.561	160.715	0	191.236	188.37	125.332	138.039	135.971	90.468	13.6217	11.1376	0	0.972976	0.795539	0	3.89542	3.03056
	Yield	159.08	159.376	141.637	bu/acre									6	1	45	17089	IL	UAN	1	0	0.07	0.189274	0.187384	0.0531924	0	205.408	26.2489	81.5173	45.6714	0	115.044	196.561	160.715	115.044	191.236	188.37	180.673	138.039	135.971	130.415	27.2062	24.7221	21.5571	1.54244	1.36501	1.13893	3.93117	3.06631
														1	1	46	17091	IL	AA	0	0	0.0233333	0.189274	0.350666	0.280106	0	86.7779	19.2351	196.561	172.652	50.8611	0	196.561	172.652	50.8611	175.585	174.056	144.111	126.742	125.638	104.024	4.54056	3.98826	1.17489	0.972976	0.854628	0.251762	3.95722	3.38109
														2	1	46	17091	IL	AA	1	0	0.0233333	0.189274	0.258307	0.176064	0	86.7779	19.2351	81.5173	57.6084	0	115.044	196.561	172.652	115.044	175.585	174.056	165.887	126.742	125.638	119.742	23.4401	22.8878	21.5571	1.54244	1.42409	1.13893	4.00638	3.43025
	N fix	0	0	0	kg N/ha									3	1	46	17091	IL	Urea	0	0	0.17	0.189274	0.215272	0.106663	0	86.7779	19.2351	196.561	160.899	0	0	196.561	160.899	0	175.585	172.973	115.075	126.742	124.856	83.064	33.0812	27.0793	0	0.972976	0.796449	0	4.02929	3.15866
	N atmo	16.3644	16.3644	16.3644	kg N/ha									4	1	46	17091	IL	Urea	1	0	0.17	0.189274	0.202156	0.0909091	0	86.7779	19.2351	81.5173	45.8551	0	115.044	196.561	160.899	115.044	175.585	172.973	165.887	126.742	124.856	119.742	35.2764	29.2745	21.5571	1.54244	1.36591	1.13893	4.03627	3.16564
	N add	201.307	203.885	119.882	kg N/ha									5	1	46	17091	IL	UAN	0	0	0.07	0.189274	0.307586	0.179353	0	86.7779	19.2351	196.561	155.977	0	0	196.561	155.977	0	175.585	172.444	115.075	126.742	124.475	83.064	13.6217	10.8092	0	0.972976	0.772085	0	3.98015	3.00041
														6	1	46	17091	IL	UAN	1	0	0.07	0.189274	0.240441	0.0963955	0	86.7779	19.2351	81.5173	40.9331	0	115.044	196.561	155.977	115.044	175.585	172.444	165.887	126.742	124.475	119.742	27.2062	24.3937	21.5571	1.54244	1.34155	1.13893	4.01589	3.03615
	N uptake	114.828	115.042	102.238	kg N/ha									1	1	47	17093	IL	AA	0	0	0.0233333	0.189274	0.268118	0.21054	0	167.439	23.5884	196.561	178.93	31.8172	0	196.561	178.93	31.8172	199.935	198.744	152.805	144.319	143.459	110.299	4.54056	4.13328	0.734978	0.972976	0.885703	0.157495	3.8254	3.40089
nitrogen loss	NH3-N	28.5922	28.7726	22.8925	kg N/ha									2	1	47	17093	IL	AA	1	0	0.0233333	0.189274	0.175759	0.109843	0	167.439	23.5884	81.5173	63.8863	0	115.044	196.561	178.93	115.044	199.935	198.744	188.892	144.319	143.459	136.347	23.4401	23.0328	21.5571	1.54244	1.45517	1.13893	3.87456	3.45005
	NO-N	1.4423	1.45519	1.03518	kg N/ha									3	1	47	17093	IL	Urea	0	0	0.17	0.189274	0.132724	0.0359847	0	167.439	23.5884	196.561	167.808	0	0	196.561	167.808	0	199.935	197.719	131.033	144.319	142.719	94.5833	33.0812	28.242	0	0.972976	0.830648	0	3.89747	3.1961
	N2O-N	3.14403	3.18785	1.7598	kg N/ha									4	1	47	17093	IL	Urea	1	0	0.17	0.189274	0.119608	0.0208217	0	167.439	23.5884	81.5173	52.7641	0	115.044	196.561	167.808	115.044	199.935	197.719	188.892	144.319	142.719	136.347	35.2764	30.4372	21.5571	1.54244	1.40011	1.13893	3.90445	3.20308
	N2-N	2.60667	2.60667	2.60667	kg N/ha									5	1	47	17093	IL	UAN	0	0	0.07	0.189274	0.225038	0.108748	0	167.439	23.5884	196.561	163.125	0	0	196.561	163.125	0	199.935	197.216	131.033	144.319	142.356	94.5833	13.6217	11.3045	0	0.972976	0.807466	0	3.84833	3.04185
	NO3-N	50.6937	52.8203	0	kg N/ha									6	1	47	17093	IL	UAN	1	0	0.07	0.189274	0.157893	0.0290945	0	167.439	23.5884	81.5173	48.0809	0	115.044	196.561	163.125	115.044	199.935	197.216	188.892	144.319	142.356	136.347	27.2062	24.8891	21.5571	1.54244	1.37693	1.13893	3.88407	3.0776
	N subtractions	201.307	203.885	130.532	kg N/ha									1	1	49	17097	IL	AA	0	0	0.0233333	0.189274	0.412904	0.332757	0	137.035	20.3547	196.561	167.024	0	0	196.561	167.024	0	157.226	155.42	103.043	113.49	112.186	74.379	4.54056	3.85825	0	0.972976	0.826767	0	4.05661	3.3444
														2	1	49	17097	IL	AA	1	0	0.0233333	0.189274	0.320544	0.225521	0	137.035	20.3547	81.5173	51.9801	0	115.044	196.561	167.024	115.044	157.226	155.42	148.542	113.49	112.186	107.222	23.4401	22.7578	21.5571	1.54244	1.39623	1.13893	4.10577	3.39357
indirect N2O-N	NH3-N2O	0.285922	0.287726	0.228925	kg N/ha									3	1	49	17097	IL	Urea	0	0	0.17	0.189274	0.277509	0.160277	0	137.035	20.3547	196.561	154.75	0	0	196.561	154.75	0	157.226	154.289	103.043	113.49	111.37	74.379	33.0812	26.0444	0	0.972976	0.766011	0	4.12868	3.10725
	NO-N2O	0.014423	0.0145519	0.0103518	kg N/ha									4	1	49	17097	IL	Urea	1	0	0.17	0.189274	0.264394	0.143957	0	137.035	20.3547	81.5173	39.706	0	115.044	196.561	154.75	115.044	157.226	154.289	148.542	113.49	111.37	107.222	35.2764	28.2396	21.5571	1.54244	1.33548	1.13893	4.13566	3.11423
	NO3-N2O	0.380203	0.396152	0	kg N/ha									5	1	49	17097	IL	UAN	0	0	0.07	0.189274	0.369824	0.23284	0	137.035	20.3547	196.561	149.632	0	0	196.561	149.632	0	157.226	153.739	103.043	113.49	110.973	74.379	13.6217	10.3695	0	0.972976	0.740677	0	4.07954	2.94584
	total IND N2O	0.680548	0.698431	0.239276	kg N/ha									6	1	49	17097	IL	UAN	1	0	0.07	0.189274	0.302678	0.146712	0	137.035	20.3547	81.5173	34.5882	0	115.044	196.561	149.632	115.044	157.226	153.739	148.542	113.49	110.973	107.222	27.2062	23.954	21.5571	1.54244	1.31014	1.13893	4.11528	2.98159
														1	1	50	17099	IL	AA	0	0	0.0233333	0.189274	0.277101	0.218097	0	89.4656	19.0969	196.561	178.302	61.3478	0	196.561	178.302	61.3478	197.285	196.059	167.287	142.406	141.521	120.753	4.54056	4.11878	1.41714	0.972976	0.882596	0.303672	3.83974	3.40008
emissions	NH3	34.4169	34.6341	27.556	kg/ha									2	1	50	17099	IL	AA	1	0	0.0233333	0.189274	0.184741	0.117075	0	89.4656	19.0969	81.5173	63.2586	0	115.044	196.561	178.302	115.044	197.285	196.059	186.389	142.406	141.521	134.54	23.4401	23.0183	21.5571	1.54244	1.45206	1.13893	3.8889	3.44924
	NO	3.0589	3.08623	2.19545	kg/ha									3	1	50	17099	IL	Urea	0	0	0.17	0.189274	0.141706	0.0436543	0	89.4656	19.0969	196.561	167.114	0	0	196.561	167.114	0	197.285	195.028	129.297	142.406	140.777	93.3298	33.0812	28.1253	0	0.972976	0.827216	0	3.91181	3.19347
	NO3	222.728	232.071	0	kg/ha									4	1	50	17099	IL	Urea	1	0	0.17	0.189274	0.128591	0.028434	0	89.4656	19.0969	81.5173	52.0707	0	115.044	196.561	167.114	115.044	197.285	195.028	186.389	142.406	140.777	134.54	35.2764	30.3206	21.5571	1.54244	1.39668	1.13893	3.91879	3.20045
	N2O	6.00892	6.10586	3.14082	kg/ha									5	1	50	17099	IL	UAN	0	0	0.07	0.189274	0.234021	0.116413	0	89.4656	19.0969	196.561	162.406	0	0	196.561	162.406	0	197.285	194.522	129.297	142.406	140.411	93.3298	13.6217	11.2548	0	0.972976	0.803911	0	3.86267	3.0388
														6	1	50	17099	IL	UAN	1	0	0.07	0.189274	0.166875	0.0364397	0	89.4656	19.0969	81.5173	47.3626	0	115.044	196.561	162.406	115.044	197.285	194.522	186.389	142.406	140.411	134.54	27.2062	24.8393	21.5571	1.54244	1.37338	1.13893	3.89841	3.07454
damages	NH3	2290.8	2305.26	1834.14	$/ha									1	1	52	17103	IL	AA	0	0	0.0233333	0.189274	0.285049	0.224786	0	97.4443	19.6331	196.561	177.736	57.1772	0	196.561	177.736	57.1772	194.941	193.683	163.258	140.714	139.806	117.844	4.54056	4.10571	1.32079	0.972976	0.879795	0.283027	3.85243	3.39911
	NO	58.3169	58.8379	41.8555	$/ha		labor opp cost	65.3948						2	1	52	17103	IL	AA	1	0	0.0233333	0.189274	0.192689	0.123469	0	97.4443	19.6331	81.5173	62.6928	0	115.044	196.561	177.736	115.044	194.941	193.683	184.173	140.714	139.806	132.942	23.4401	23.0053	21.5571	1.54244	1.44926	1.13893	3.9016	3.44827
	NO3	49.5797	51.6595	0	$/ha									3	1	52	17103	IL	Urea	0	0	0.17	0.189274	0.149654	0.0504449	0	97.4443	19.6331	196.561	166.49	0	0	196.561	166.49	0	194.941	192.646	127.76	140.714	139.057	92.2207	33.0812	28.0202	0	0.972976	0.824124	0	3.92451	3.19086
	N2O	401.429	407.906	209.824	$/ha									4	1	52	17103	IL	Urea	1	0	0.17	0.189274	0.136539	0.0351725	0	97.4443	19.6331	81.5173	51.4462	0	115.044	196.561	166.49	115.044	194.941	192.646	184.173	140.714	139.057	132.942	35.2764	30.2154	21.5571	1.54244	1.39359	1.13893	3.93149	3.19785
	total	2800.13	2823.66	2085.82	$/ha									5	1	52	17103	IL	UAN	0	0	0.07	0.189274	0.241969	0.1232	0	97.4443	19.6331	196.561	161.759	0	0	196.561	161.759	0	194.941	192.138	127.76	140.714	138.691	92.2207	13.6217	11.2099	0	0.972976	0.800709	0	3.87536	3.03582
														6	1	52	17103	IL	UAN	1	0	0.07	0.189274	0.174823	0.0429353	0	97.4443	19.6331	81.5173	46.7158	0	115.044	196.561	161.759	115.044	194.941	192.138	184.173	140.714	138.691	132.942	27.2062	24.7945	21.5571	1.54244	1.37017	1.13893	3.91111	3.07156
	fertilizer cost	100.557	103.74	0	$/ha									1	1	56	17111	IL	AA	0	0	0.0233333	0.189274	0.326913	0.260059	0	122.18	20.9432	196.561	174.583	39.938	0	196.561	174.583	39.938	182.592	181.163	144.141	131.8	130.769	104.045	4.54056	4.03286	0.922567	0.972976	0.864185	0.197693	3.91929	3.3898
	fert application cost	16.1854	16.1854	0	$/ha	16.1854								2	1	56	17111	IL	AA	1	0	0.0233333	0.189274	0.234553	0.157069	0	122.18	20.9432	81.5173	59.5391	0	115.044	196.561	174.583	115.044	182.592	181.163	172.507	131.8	130.769	124.52	23.4401	22.9324	21.5571	1.54244	1.43365	1.13893	3.96845	3.43897
	manure cost	127.84	127.84	127.84	$/ha									3	1	56	17111	IL	Urea	0	0	0.17	0.189274	0.191518	0.086278	0	122.18	20.9432	196.561	163.018	0	0	196.561	163.018	0	182.592	180.097	119.667	131.8	129.999	86.3788	33.0812	27.4359	0	0.972976	0.806937	0	3.99136	3.17266
	manure application cost	13.2201	13.2201	13.2201	$/ha	13.2201								4	1	56	17111	IL	Urea	1	0	0.17	0.189274	0.178403	0.0707101	0	122.18	20.9432	81.5173	47.974	0	115.044	196.561	163.018	115.044	182.592	180.097	172.507	131.8	129.999	124.52	35.2764	29.6311	21.5571	1.54244	1.3764	1.13893	3.99834	3.17964
	other cost	1476.23	1476.23	1476.23	$/ha	118.092	*includes gov't payments as credit (and non N-fert precision ag cost savings)							5	1	56	17111	IL	UAN	0	0	0.07	0.189274	0.283832	0.158998	0	122.18	20.9432	196.561	158.167	0	0	196.561	158.167	0	182.592	179.576	119.667	131.8	129.623	86.3788	13.6217	10.9609	0	0.972976	0.782925	0	3.94222	3.01558
	total cost	1734.03	1737.21	1617.29	$/ha	0								6	1	56	17111	IL	UAN	1	0	0.07	0.189274	0.216687	0.0770811	0	122.18	20.9432	81.5173	43.123	0	115.044	196.561	158.167	115.044	182.592	179.576	172.507	131.8	129.623	124.52	27.2062	24.5455	21.5571	1.54244	1.35239	1.13893	3.97796	3.05132
	revenue	1749.85	1753.11	1900.27	$/ha									1	1	66	17131	IL	AA	0	0	0.0233333	0.189274	0.243782	0.190082	0	60.1449	17.5093	196.561	180.571	76.5628	0	196.561	180.571	76.5628	207.114	206.017	182.735	149.501	148.709	131.903	4.54056	4.17118	1.7686	0.972976	0.893824	0.378986	3.78653	3.40161
	net private returns	15.8205	15.8955	282.981	$/ha									2	1	66	17131	IL	AA	1	0	0.0233333	0.189274	0.151422	0.0902232	0	60.1449	17.5093	81.5173	65.527	0	115.044	196.561	180.571	115.044	207.114	206.017	195.674	149.501	148.709	141.243	23.4401	23.0707	21.5571	1.54244	1.46329	1.13893	3.8357	3.45078
	net social returns	-2902.4	-2925.86	-1920.93	$/ha									3	1	66	17131	IL	Urea	0	0	0.17	0.189274	0.108387	0.0152294	0	60.1449	17.5093	196.561	169.623	0	0	196.561	169.623	0	207.114	205.008	135.738	149.501	147.98	97.9793	33.0812	28.5475	0	0.972976	0.839632	0	3.8586	3.20167
														4	1	66	17131	IL	Urea	1	0	0.17	0.189274	0.095272	0.000214359	0	60.1449	17.5093	81.5173	54.579	0	115.044	196.561	169.623	115.044	207.114	205.008	195.674	149.501	147.98	141.243	35.2764	30.7427	21.5571	1.54244	1.4091	1.13893	3.86559	3.20865
			Nitrogen balance											5	1	66	17131	IL	UAN	0	0	0.07	0.189274	0.200702	0.0880015	0	60.1449	17.5093	196.561	165.006	27.4479	0	196.561	165.006	27.4479	207.114	204.512	155.37	149.501	147.622	112.15	13.6217	11.4349	1.90214	0.972976	0.816779	0.135867	3.80946	3.04856
	N additions	201.307	203.885	119.882	kg N/ha									6	1	66	17131	IL	UAN	1	0	0.07	0.189274	0.133556	0.00917396	0	60.1449	17.5093	81.5173	49.9623	0	115.044	196.561	165.006	115.044	207.114	204.512	195.674	149.501	147.622	141.243	27.2062	25.0194	21.5571	1.54244	1.38624	1.13893	3.84521	3.0843
	N subtractions	201.307	203.885	130.532	kg N/ha									1	1	71	17141	IL	AA	0	0	0.0233333	0.189274	0.265273	0.208147	0	98.7823	20.2595	196.561	179.126	59.4397	0	196.561	179.126	59.4397	200.774	199.594	169.295	144.925	144.073	122.202	4.54056	4.13782	1.37306	0.972976	0.886675	0.294226	3.82085	3.40108
	N balance	0	0	-10.6495	kg N/ha									2	1	71	17141	IL	AA	1	0	0.0233333	0.189274	0.172913	0.107551	0	98.7823	20.2595	81.5173	64.0826	0	115.044	196.561	179.126	115.044	200.774	199.594	189.685	144.925	144.073	136.92	23.4401	23.0374	21.5571	1.54244	1.45614	1.13893	3.87002	3.45024
														3	1	71	17141	IL	Urea	0	0	0.17	0.189274	0.129878	0.0335563	0	98.7823	20.2595	196.561	168.025	0	0	196.561	168.025	0	200.774	198.571	131.583	144.925	143.334	94.9804	33.0812	28.2785	0	0.972976	0.831722	0	3.89292	3.19687
														4	1	71	17141	IL	Urea	1	0	0.17	0.189274	0.116763	0.0184111	0	98.7823	20.2595	81.5173	52.981	0	115.044	196.561	168.025	115.044	200.774	198.571	189.685	144.925	143.334	136.92	35.2764	30.4738	21.5571	1.54244	1.40119	1.13893	3.89991	3.20385
														5	1	71	17141	IL	UAN	0	0	0.07	0.189274	0.222193	0.106321	0	98.7823	20.2595	196.561	163.349	0	0	196.561	163.349	0	200.774	198.069	131.583	144.925	142.972	94.9804	13.6217	11.3201	0	0.972976	0.808579	0	3.84378	3.04276
														6	1	71	17141	IL	UAN	1	0	0.07	0.189274	0.155047	0.026767	0	98.7823	20.2595	81.5173	48.3057	0	115.044	196.561	163.349	115.044	200.774	198.069	189.685	144.925	142.972	136.92	27.2062	24.9046	21.5571	1.54244	1.37804	1.13893	3.87953	3.0785
														1	1	78	17155	IL	AA	0	0	0.0233333	0.189274	0.262952	0.206195	0	74.6746	18.0892	196.561	179.285	68.8	0	196.561	179.285	68.8	201.459	200.288	174.366	145.419	144.573	125.862	4.54056	4.14149	1.58928	0.972976	0.887463	0.34056	3.81715	3.40122
														2	1	78	17155	IL	AA	1	0	0.0233333	0.189274	0.170592	0.105681	0	74.6746	18.0892	81.5173	64.2418	0	115.044	196.561	179.285	115.044	201.459	200.288	190.332	145.419	144.573	137.387	23.4401	23.041	21.5571	1.54244	1.45693	1.13893	3.86631	3.45038
														3	1	78	17155	IL	Urea	0	0	0.17	0.189274	0.127557	0.0315758	0	74.6746	18.0892	196.561	168.201	0	0	196.561	168.201	0	201.459	199.266	132.032	145.419	143.836	95.3042	33.0812	28.3082	0	0.972976	0.832593	0	3.88922	3.19747
														4	1	78	17155	IL	Urea	1	0	0.17	0.189274	0.114442	0.016445	0	74.6746	18.0892	81.5173	53.157	0	115.044	196.561	168.201	115.044	201.459	199.266	190.332	145.419	143.836	137.387	35.2764	30.5034	21.5571	1.54244	1.40206	1.13893	3.8962	3.20445
														5	1	78	17155	IL	UAN	0	0	0.07	0.189274	0.219872	0.104342	0	74.6746	18.0892	196.561	163.532	0	0	196.561	163.532	0	201.459	198.765	132.032	145.419	143.474	95.3042	13.6217	11.3327	0	0.972976	0.809482	0	3.84008	3.04347
														6	1	78	17155	IL	UAN	1	0	0.07	0.189274	0.152726	0.0248681	0	74.6746	18.0892	81.5173	48.4881	0	115.044	196.561	163.532	115.044	201.459	198.765	190.332	145.419	143.474	137.387	27.2062	24.9173	21.5571	1.54244	1.37895	1.13893	3.87582	3.07921
														1	1	81	17161	IL	AA	0	0	0.0233333	0.189274	0.249824	0.195159	0	72.2299	18.8525	196.561	180.171	71.2322	0	196.561	180.171	71.2322	205.332	204.211	178.831	148.214	147.406	129.085	4.54056	4.16195	1.64546	0.972976	0.891847	0.352599	3.79618	3.40163
														2	1	81	17161	IL	AA	1	0	0.0233333	0.189274	0.157464	0.0950973	0	72.2299	18.8525	81.5173	65.1276	0	115.044	196.561	180.171	115.044	205.332	204.211	193.99	148.214	147.406	140.028	23.4401	23.0615	21.5571	1.54244	1.46131	1.13893	3.84534	3.45079
														3	1	81	17161	IL	Urea	0	0	0.17	0.189274	0.114429	0.0203789	0	72.2299	18.8525	196.561	169.18	0	0	196.561	169.18	0	205.332	203.199	134.57	148.214	146.674	97.1362	33.0812	28.4731	0	0.972976	0.837443	0	3.86825	3.20049
														4	1	81	17161	IL	Urea	1	0	0.17	0.189274	0.101314	0.00532804	0	72.2299	18.8525	81.5173	54.1368	0	115.044	196.561	169.18	115.044	205.332	203.199	193.99	148.214	146.674	140.028	35.2764	30.6683	21.5571	1.54244	1.40691	1.13893	3.87523	3.20747
														5	1	81	17161	IL	UAN	0	0	0.07	0.189274	0.206744	0.0931493	0	72.2299	18.8525	196.561	164.547	0	0	196.561	164.547	0	205.332	202.701	134.57	148.214	146.315	97.1362	13.6217	11.4031	0	0.972976	0.81451	0	3.81911	3.0471
														6	1	81	17161	IL	UAN	1	0	0.07	0.189274	0.139598	0.014122	0	72.2299	18.8525	81.5173	49.5038	0	115.044	196.561	164.547	115.044	205.332	202.701	193.99	148.214	146.315	140.028	27.2062	24.9877	21.5571	1.54244	1.38398	1.13893	3.85485	3.08285
														1	1	88	17175	IL	AA	0	0	0.0233333	0.189274	0.209891	0.161625	0	68.6539	17.8227	196.561	182.72	77.3245	0	196.561	182.72	77.3245	217.111	216.142	191.895	156.717	156.017	138.515	4.54056	4.22082	1.7862	0.972976	0.904462	0.382756	3.73241	3.39933
														2	1	88	17175	IL	AA	1	0	0.0233333	0.189274	0.117531	0.0628441	0	68.6539	17.8227	81.5173	67.6759	0	115.044	196.561	182.72	115.044	217.111	216.142	205.119	156.717	156.017	148.061	23.4401	23.1204	21.5571	1.54244	1.47393	1.13893	3.78157	3.44849
														3	1	88	17175	IL	Urea	0	0	0.17	0.189274	0.074496	0	0	68.6539	17.8227	196.561	172.006	0	0	196.561	172.006	0	217.111	215.154	142.29	156.717	155.304	102.709	33.0812	28.9486	0	0.972976	0.85143	0	3.80448	3.22511
														4	1	88	17175	IL	Urea	1	0	0.17	0.189274	0.0613805	0	0	68.6539	17.8227	81.5173	56.9625	0	115.044	196.561	172.006	115.044	217.111	215.154	205.119	156.717	155.304	148.061	35.2764	31.1438	21.5571	1.54244	1.4209	1.13893	3.81146	3.25304
														5	1	88	17175	IL	UAN	0	0	0.07	0.189274	0.16681	0.0591567	0	68.6539	17.8227	196.561	167.479	23.1987	0	196.561	167.479	23.1987	217.111	214.668	159.816	156.717	154.953	115.36	13.6217	11.6063	1.60767	0.972976	0.829021	0.114834	3.75534	3.05432
														6	1	88	17175	IL	UAN	1	0	0.07	0.189274	0.099665	0	0	68.6539	17.8227	81.5173	52.4354	0	115.044	196.561	167.479	115.044	217.111	214.668	205.119	156.717	154.953	148.061	27.2062	25.1908	21.5571	1.54244	1.39849	1.13893	3.79108	3.11572
														1	1	89	17177	IL	AA	0	0	0.0233333	0.189274	0.266587	0.209253	0	78.4321	19.3733	196.561	179.036	66.7766	0	196.561	179.036	66.7766	200.387	199.202	172.511	144.645	143.789	124.523	4.54056	4.13573	1.54254	0.972976	0.886227	0.330544	3.82295	3.40099
														2	1	89	17177	IL	AA	1	0	0.0233333	0.189274	0.174228	0.108609	0	78.4321	19.3733	81.5173	63.9921	0	115.044	196.561	179.036	115.044	200.387	199.202	189.319	144.645	143.789	136.655	23.4401	23.0353	21.5571	1.54244	1.45569	1.13893	3.87211	3.45016
														3	1	89	17177	IL	Urea	0	0	0.17	0.189274	0.131193	0.0346779	0	78.4321	19.3733	196.561	167.925	0	0	196.561	167.925	0	200.387	198.178	131.329	144.645	143.05	94.797	33.0812	28.2617	0	0.972976	0.831227	0	3.89502	3.19652
														4	1	89	17177	IL	Urea	1	0	0.17	0.189274	0.118077	0.0195245	0	78.4321	19.3733	81.5173	52.881	0	115.044	196.561	167.925	115.044	200.387	198.178	189.319	144.645	143.05	136.655	35.2764	30.4569	21.5571	1.54244	1.40069	1.13893	3.902	3.2035
														5	1	89	17177	IL	UAN	0	0	0.07	0.189274	0.223507	0.107442	0	78.4321	19.3733	196.561	163.246	0	0	196.561	163.246	0	200.387	197.675	131.329	144.645	142.687	94.797	13.6217	11.3129	0	0.972976	0.808066	0	3.84588	3.04234
														6	1	89	17177	IL	UAN	1	0	0.07	0.189274	0.156362	0.0278421	0	78.4321	19.3733	81.5173	48.202	0	115.044	196.561	163.246	115.044	200.387	197.675	189.319	144.645	142.687	136.655	27.2062	24.8975	21.5571	1.54244	1.37753	1.13893	3.88162	3.07809
														1	1	98	17195	IL	AA	0	0	0.0233333	0.189274	0.278346	0.219144	0	77.0882	18.7186	196.561	178.214	65.807	0	196.561	178.214	65.807	196.918	195.687	169.081	142.141	141.252	122.047	4.54056	4.11675	1.52014	0.972976	0.882161	0.325745	3.84173	3.39994
														2	1	98	17195	IL	AA	1	0	0.0233333	0.189274	0.185986	0.118077	0	77.0882	18.7186	81.5173	63.1707	0	115.044	196.561	178.214	115.044	196.918	195.687	186.042	142.141	141.252	134.29	23.4401	23.0163	21.5571	1.54244	1.45163	1.13893	3.89089	3.44911
														3	1	98	17195	IL	Urea	0	0	0.17	0.189274	0.142951	0.0447176	0	77.0882	18.7186	196.561	167.017	0	0	196.561	167.017	0	196.918	194.655	129.056	142.141	140.507	93.1561	33.0812	28.109	0	0.972976	0.826735	0	3.9138	3.19308
														4	1	98	17195	IL	Urea	1	0	0.17	0.189274	0.129836	0.0294892	0	77.0882	18.7186	81.5173	51.9736	0	115.044	196.561	167.017	115.044	196.918	194.655	186.042	142.141	140.507	134.29	35.2764	30.3042	21.5571	1.54244	1.3962	1.13893	3.92078	3.20006
														5	1	98	17195	IL	UAN	0	0	0.07	0.189274	0.235266	0.117476	0	77.0882	18.7186	196.561	162.306	0	0	196.561	162.306	0	196.918	194.148	129.056	142.141	140.142	93.1561	13.6217	11.2478	0	0.972976	0.803413	0	3.86466	3.03835
														6	1	98	17195	IL	UAN	1	0	0.07	0.189274	0.16812	0.0374573	0	77.0882	18.7186	81.5173	47.262	0	115.044	196.561	162.306	115.044	196.918	194.148	186.042	142.141	140.142	134.29	27.2062	24.8323	21.5571	1.54244	1.37288	1.13893	3.9004	3.07409
														1	1	99	17197	IL	AA	0	0	0.0233333	0.189274	0.33862	0.269936	0	148.998	22.4468	196.561	173.645	22.8115	0	196.561	173.645	22.8115	179.138	177.661	131.632	129.307	128.24	95.0155	4.54056	4.0112	0.526945	0.972976	0.859542	0.112917	3.93798	3.38584
														2	1	99	17197	IL	AA	1	0	0.0233333	0.189274	0.24626	0.166438	0	148.998	22.4468	81.5173	58.6012	0	115.044	196.561	173.645	115.044	179.138	177.661	169.244	129.307	128.24	122.165	23.4401	22.9107	21.5571	1.54244	1.42901	1.13893	3.98715	3.435
														3	1	99	17197	IL	Urea	0	0	0.17	0.189274	0.203225	0.0963199	0	148.998	22.4468	196.561	161.988	0	0	196.561	161.988	0	179.138	176.586	117.403	129.307	127.465	84.7451	33.0812	27.2625	0	0.972976	0.801839	0	4.01005	3.16611
														4	1	99	17197	IL	Urea	1	0	0.17	0.189274	0.19011	0.0806621	0	148.998	22.4468	81.5173	46.944	0	115.044	196.561	161.988	115.044	179.138	176.586	169.244	129.307	127.465	122.165	35.2764	29.4577	21.5571	1.54244	1.3713	1.13893	4.01704	3.17309
														5	1	99	17197	IL	UAN	0	0	0.07	0.189274	0.29554	0.169026	0	148.998	22.4468	196.561	157.102	0	0	196.561	157.102	0	179.138	176.061	117.403	129.307	127.086	84.7451	13.6217	10.8872	0	0.972976	0.777654	0	3.96091	3.00846
														6	1	99	17197	IL	UAN	1	0	0.07	0.189274	0.228394	0.0866065	0	148.998	22.4468	81.5173	42.0582	0	115.044	196.561	157.102	115.044	179.138	176.061	169.244	129.307	127.086	122.165	27.2062	24.4717	21.5571	1.54244	1.34712	1.13893	3.99666	3.0442
														1	1	101	17201	IL	AA	0	0	0.0233333	0.189274	0.303394	0.240234	0	104.756	22.242	196.561	176.391	51.1729	0	196.561	176.391	51.1729	189.53	188.198	155.717	136.808	135.846	112.401	4.54056	4.07464	1.18209	0.972976	0.873137	0.253306	3.88173	3.39593
														2	1	101	17201	IL	AA	1	0	0.0233333	0.189274	0.211034	0.13821	0	104.756	22.242	81.5173	61.3478	0	115.044	196.561	176.391	115.044	189.53	188.198	179.061	136.808	135.846	129.251	23.4401	22.9742	21.5571	1.54244	1.4426	1.13893	3.93089	3.44509
														3	1	101	17201	IL	Urea	0	0	0.17	0.189274	0.167999	0.0661328	0	104.756	22.242	196.561	165.007	0	0	196.561	165.007	0	189.53	187.148	124.213	136.808	135.089	89.6608	33.0812	27.7707	0	0.972976	0.816786	0	3.9538	3.18385
														4	1	101	17201	IL	Urea	1	0	0.17	0.189274	0.154884	0.0507356	0	104.756	22.242	81.5173	49.9636	0	115.044	196.561	165.007	115.044	189.53	187.148	179.061	136.808	135.089	129.251	35.2764	29.9659	21.5571	1.54244	1.38625	1.13893	3.96078	3.19083
														5	1	101	17201	IL	UAN	0	0	0.07	0.189274	0.260313	0.138875	0	104.756	22.242	196.561	160.225	0	0	196.561	160.225	0	189.53	186.635	124.213	136.808	134.718	89.6608	13.6217	11.1036	0	0.972976	0.793112	0	3.90466	3.02792
														6	1	101	17201	IL	UAN	1	0	0.07	0.189274	0.193168	0.0579128	0	104.756	22.242	81.5173	45.181	0	115.044	196.561	160.225	115.044	189.53	186.635	179.061	136.808	134.718	129.251	27.2062	24.6881	21.5571	1.54244	1.36258	1.13893	3.9404	3.06366
														1	2	1	17001	IL	AA	0	0	0.0233333	0.189274	0.326217	0.329754	0	49.1683	16.5403	196.561	197.894	94.6109	0	196.561	197.894	94.6109	182.797	182.908	160.684	131.948	132.028	115.986	4.54056	4.57136	2.18551	0.972976	0.979576	0.468324	3.91818	3.95017
														2	2	1	17001	IL	AA	1	0	0.0233333	0.189274	0.233857	0.237969	0	49.1683	16.5403	81.5173	82.8506	0	115.044	196.561	197.894	115.044	182.797	182.908	167.985	131.948	132.028	121.256	23.4401	23.4709	21.5571	1.54244	1.54904	1.13893	3.96734	3.99933
														3	2	1	17001	IL	Urea	0	0	0.17	0.189274	0.190822	0.163716	0	49.1683	16.5403	196.561	186.556	0	0	196.561	186.556	0	182.797	181.863	99.0865	131.948	131.274	71.5234	33.0812	31.3974	0	0.972976	0.923453	0	3.99025	3.74709
														4	2	1	17001	IL	Urea	1	0	0.17	0.189274	0.177707	0.149954	0	49.1683	16.5403	81.5173	71.5125	0	115.044	196.561	186.556	115.044	182.797	181.863	167.985	131.948	131.274	121.256	35.2764	33.5926	21.5571	1.54244	1.49292	1.13893	3.99723	3.75407
														5	2	1	17001	IL	UAN	0	0	0.07	0.189274	0.283137	0.241755	0	49.1683	16.5403	196.561	181.766	56.9279	0	196.561	181.766	56.9279	182.797	181.348	141.57	131.948	130.902	102.189	13.6217	12.5964	3.9451	0.972976	0.899741	0.281793	3.94111	3.58559
														6	2	1	17001	IL	UAN	1	0	0.07	0.189274	0.215991	0.169595	0	49.1683	16.5403	81.5173	66.7222	0	115.044	196.561	181.766	115.044	182.797	181.348	167.985	131.948	130.902	121.256	27.2062	26.1809	21.5571	1.54244	1.46921	1.13893	3.97685	3.62133
														1	2	5	17009	IL	AA	0	0	0.0233333	0.189274	0.326465	0.329951	0	49.6761	16.4136	196.561	197.875	94.4024	0	196.561	197.875	94.4024	182.724	182.833	160.535	131.895	131.974	115.878	4.54056	4.57091	2.18069	0.972976	0.979482	0.467292	3.91857	3.9501
														2	2	5	17009	IL	AA	1	0	0.0233333	0.189274	0.234106	0.238158	0	49.6761	16.4136	81.5173	82.8315	0	115.044	196.561	197.875	115.044	182.724	182.833	167.918	131.895	131.974	121.208	23.4401	23.4705	21.5571	1.54244	1.54895	1.13893	3.96774	3.99927
														3	2	5	17009	IL	Urea	0	0	0.17	0.189274	0.191071	0.163916	0	49.6761	16.4136	196.561	186.535	0	0	196.561	186.535	0	182.724	181.788	99.0467	131.895	131.22	71.4947	33.0812	31.3938	0	0.972976	0.923348	0	3.99064	3.74697
														4	2	5	17009	IL	Urea	1	0	0.17	0.189274	0.177955	0.150152	0	49.6761	16.4136	81.5173	71.4913	0	115.044	196.561	186.535	115.044	182.724	181.788	167.918	131.895	131.22	121.208	35.2764	33.589	21.5571	1.54244	1.49281	1.13893	3.99763	3.75395
														5	2	5	17009	IL	UAN	0	0	0.07	0.189274	0.283385	0.241955	0	49.6761	16.4136	196.561	181.744	56.3935	0	196.561	181.744	56.3935	182.724	181.273	141.185	131.895	130.848	101.911	13.6217	12.5948	3.90807	0.972976	0.899632	0.279148	3.9415	3.58545
														6	2	5	17009	IL	UAN	1	0	0.07	0.189274	0.21624	0.169787	0	49.6761	16.4136	81.5173	66.7002	0	115.044	196.561	181.744	115.044	182.724	181.273	167.918	131.895	130.848	121.208	27.2062	26.1794	21.5571	1.54244	1.4691	1.13893	3.97725	3.62119
														1	2	7	17013	IL	AA	0	0	0.0233333	0.189274	0.365379	0.360774	0	59.7324	17.482	196.561	194.731	85.0138	0	196.561	194.731	85.0138	171.245	171.098	146.662	123.609	123.503	105.865	4.54056	4.49828	1.96382	0.972976	0.963916	0.420818	3.98072	3.93677
														2	2	7	17013	IL	AA	1	0	0.0233333	0.189274	0.27302	0.267613	0	59.7324	17.482	81.5173	79.687	0	115.044	196.561	194.731	115.044	171.245	171.098	157.369	123.609	123.503	113.593	23.4401	23.3978	21.5571	1.54244	1.53338	1.13893	4.02988	3.98594
														3	2	7	17013	IL	Urea	0	0	0.17	0.189274	0.229985	0.195252	0	59.7324	17.482	196.561	183.05	0	0	196.561	183.05	0	171.245	170.021	92.8245	123.609	122.726	67.0033	33.0812	30.8073	0	0.972976	0.906097	0	4.05279	3.72421
														4	2	7	17013	IL	Urea	1	0	0.17	0.189274	0.216869	0.181248	0	59.7324	17.482	81.5173	68.0063	0	115.044	196.561	183.05	115.044	171.245	170.021	157.369	123.609	122.726	113.593	35.2764	33.0025	21.5571	1.54244	1.47556	1.13893	4.05977	3.73119
														5	2	7	17013	IL	UAN	0	0	0.07	0.189274	0.322299	0.273298	0	59.7324	17.482	196.561	178.129	37.2405	0	196.561	178.129	37.2405	171.245	169.492	120.29	123.609	122.344	86.8288	13.6217	12.3443	2.58077	0.972976	0.881739	0.18434	4.00365	3.56045
														6	2	7	17013	IL	UAN	1	0	0.07	0.189274	0.255154	0.199789	0	59.7324	17.482	81.5173	63.0854	0	115.044	196.561	178.129	115.044	171.245	169.492	157.369	123.609	122.344	113.593	27.2062	25.9289	21.5571	1.54244	1.4512	1.13893	4.03939	3.59619
														1	2	9	17017	IL	AA	0	0	0.0233333	0.189274	0.259939	0.277402	0	54.247	17.0477	196.561	202.617	100.785	0	196.561	202.617	100.785	202.348	202.878	180.538	146.06	146.443	130.317	4.54056	4.68045	2.32814	0.972976	1.00295	0.498888	3.81233	3.95749
														2	2	9	17017	IL	AA	1	0	0.0233333	0.189274	0.167579	0.187597	0	54.247	17.0477	81.5173	87.5731	0	115.044	196.561	202.617	115.044	202.348	202.878	185.951	146.06	146.443	134.225	23.4401	23.58	21.5571	1.54244	1.57242	1.13893	3.8615	4.00665
														3	2	9	17017	IL	Urea	0	0	0.17	0.189274	0.124544	0.110587	0	54.247	17.0477	196.561	191.818	0	0	196.561	191.818	0	202.348	201.883	109.684	146.06	145.725	79.173	33.0812	32.283	0	0.972976	0.949501	0	3.88441	3.76926
														4	2	9	17017	IL	Urea	1	0	0.17	0.189274	0.111429	0.0971723	0	54.247	17.0477	81.5173	76.7748	0	115.044	196.561	191.818	115.044	202.348	201.883	185.951	146.06	145.725	134.225	35.2764	34.4783	21.5571	1.54244	1.51897	1.13893	3.89139	3.77624
														5	2	9	17017	IL	UAN	0	0	0.07	0.189274	0.216859	0.188596	0	54.247	17.0477	196.561	187.235	62.5913	0	196.561	187.235	62.5913	202.348	201.391	160.458	146.06	145.369	115.823	13.6217	12.9754	4.33758	0.972976	0.926816	0.309827	3.83527	3.61142
														6	2	9	17017	IL	UAN	1	0	0.07	0.189274	0.149713	0.118376	0	54.247	17.0477	81.5173	72.1919	0	115.044	196.561	187.235	115.044	202.348	201.391	185.951	146.06	145.369	134.225	27.2062	26.5599	21.5571	1.54244	1.49628	1.13893	3.87101	3.64716
														1	2	10	17019	IL	AA	0	0	0.0233333	0.189274	0.259474	0.277036	0	64.432	18.7832	196.561	202.647	96.9606	0	196.561	202.647	96.9606	202.485	203.018	179.03	146.159	146.544	129.229	4.54056	4.68115	2.23979	0.972976	1.0031	0.479955	3.81159	3.95748
														2	2	10	17019	IL	AA	1	0	0.0233333	0.189274	0.167115	0.187243	0	64.432	18.7832	81.5173	87.6037	0	115.044	196.561	202.647	115.044	202.485	203.018	186.077	146.159	146.544	134.316	23.4401	23.5807	21.5571	1.54244	1.57257	1.13893	3.86076	4.00664
														3	2	10	17019	IL	Urea	0	0	0.17	0.189274	0.124079	0.110215	0	64.432	18.7832	196.561	191.853	0	0	196.561	191.853	0	202.485	202.023	109.758	146.159	145.826	79.2267	33.0812	32.2888	0	0.972976	0.949671	0	3.88366	3.76935
														4	2	10	17019	IL	Urea	1	0	0.17	0.189274	0.110964	0.096803	0	64.432	18.7832	81.5173	76.8091	0	115.044	196.561	191.853	115.044	202.485	202.023	186.077	146.159	145.826	134.316	35.2764	34.484	21.5571	1.54244	1.51914	1.13893	3.89065	3.77633
														5	2	10	17019	IL	UAN	0	0	0.07	0.189274	0.216394	0.188225	0	64.432	18.7832	196.561	187.271	53.2881	0	196.561	187.271	53.2881	202.485	201.531	154.301	146.159	145.471	111.379	13.6217	12.9779	3.69286	0.972976	0.926992	0.263776	3.83452	3.61153
														6	2	10	17019	IL	UAN	1	0	0.07	0.189274	0.149249	0.118016	0	64.432	18.7832	81.5173	72.2275	0	115.044	196.561	187.271	115.044	202.485	201.531	186.077	146.159	145.471	134.316	27.2062	26.5624	21.5571	1.54244	1.49646	1.13893	3.87027	3.64727
														1	2	11	17021	IL	AA	0	0	0.0233333	0.189274	0.233786	0.256788	0	54.7574	17.4093	196.561	204.294	103.494	0	196.561	204.294	103.494	210.062	210.753	188.57	151.629	152.128	136.115	4.54056	4.71918	2.39072	0.972976	1.01125	0.512297	3.77057	3.95584
														2	2	11	17021	IL	AA	1	0	0.0233333	0.189274	0.141426	0.167665	0	54.7574	17.4093	81.5173	89.25	0	115.044	196.561	204.294	115.044	210.062	210.753	193.041	151.629	152.128	139.342	23.4401	23.6187	21.5571	1.54244	1.58072	1.13893	3.81973	4.00501
														3	2	11	17021	IL	Urea	0	0	0.17	0.189274	0.0983914	0.0896946	0	54.7574	17.4093	196.561	193.696	0	0	196.561	193.696	0	210.062	209.776	113.866	151.629	151.422	82.1915	33.0812	32.599	0	0.972976	0.958793	0	3.84264	3.7731
														4	2	11	17021	IL	Urea	1	0	0.17	0.189274	0.085276	0.0764003	0	54.7574	17.4093	81.5173	78.6519	0	115.044	196.561	193.696	115.044	210.062	209.776	193.041	151.629	151.422	139.342	35.2764	34.7942	21.5571	1.54244	1.52826	1.13893	3.84962	3.78008
														5	2	11	17021	IL	UAN	0	0	0.07	0.189274	0.190706	0.167689	0	54.7574	17.4093	196.561	189.19	65.8069	0	196.561	189.19	65.8069	210.062	209.292	168.689	151.629	151.073	121.765	13.6217	13.1109	4.56042	0.972976	0.93649	0.325744	3.7935	3.61664
														6	2	11	17021	IL	UAN	1	0	0.07	0.189274	0.12356	0.0981359	0	54.7574	17.4093	81.5173	74.1463	0	115.044	196.561	189.19	115.044	210.062	209.292	193.041	151.629	151.073	139.342	27.2062	26.6954	21.5571	1.54244	1.50596	1.13893	3.82924	3.65238
														1	2	15	17029	IL	AA	0	0	0.0233333	0.189274	0.255108	0.273593	0	56.9541	17.8604	196.561	202.934	100.251	0	196.561	202.934	100.251	203.773	204.333	181.585	147.089	147.493	131.073	4.54056	4.68777	2.3158	0.972976	1.00452	0.496243	3.80462	3.95736
														2	2	15	17029	IL	AA	1	0	0.0233333	0.189274	0.162749	0.183917	0	56.9541	17.8604	81.5173	87.8901	0	115.044	196.561	202.934	115.044	203.773	204.333	187.261	147.089	147.493	135.17	23.4401	23.5873	21.5571	1.54244	1.57399	1.13893	3.85378	4.00652
														3	2	15	17029	IL	Urea	0	0	0.17	0.189274	0.119714	0.106725	0	56.9541	17.8604	196.561	192.173	0	0	196.561	192.173	0	203.773	203.341	110.456	147.089	146.777	79.7306	33.0812	32.3427	0	0.972976	0.951256	0	3.87669	3.77016
														4	2	15	17029	IL	Urea	1	0	0.17	0.189274	0.106598	0.0933335	0	56.9541	17.8604	81.5173	77.1294	0	115.044	196.561	192.173	115.044	203.773	203.341	187.261	147.089	146.777	135.17	35.2764	34.5379	21.5571	1.54244	1.52072	1.13893	3.88367	3.77715
														5	2	15	17029	IL	UAN	0	0	0.07	0.189274	0.212028	0.184732	0	56.9541	17.8604	196.561	187.604	60.7935	0	196.561	187.604	60.7935	203.773	202.85	160.413	147.089	146.423	115.791	13.6217	13.001	4.21299	0.972976	0.928642	0.300928	3.82755	3.61258
														6	2	15	17029	IL	UAN	1	0	0.07	0.189274	0.144883	0.114638	0	56.9541	17.8604	81.5173	72.5609	0	115.044	196.561	187.604	115.044	203.773	202.85	187.261	147.089	146.423	135.17	27.2062	26.5855	21.5571	1.54244	1.49811	1.13893	3.86329	3.64832
														1	2	20	17039	IL	AA	0	0	0.0233333	0.189274	0.227057	0.251488	0	59.0837	17.6929	196.561	204.71	102.654	0	196.561	204.71	102.654	212.047	212.779	189.996	153.062	153.59	137.145	4.54056	4.7288	2.37131	0.972976	1.01331	0.508138	3.75982	3.95505
														2	2	20	17039	IL	AA	1	0	0.0233333	0.189274	0.134697	0.162533	0	59.0837	17.6929	81.5173	89.6662	0	115.044	196.561	204.71	115.044	212.047	212.779	194.865	153.062	153.59	140.659	23.4401	23.6283	21.5571	1.54244	1.58278	1.13893	3.80899	4.00421
														3	2	20	17039	IL	Urea	0	0	0.17	0.189274	0.0916624	0.0843252	0	59.0837	17.6929	196.561	194.162	0	0	196.561	194.162	0	212.047	211.807	114.942	153.062	152.888	82.9682	33.0812	32.6775	0	0.972976	0.961103	0	3.8319	3.77369
														4	2	20	17039	IL	Urea	1	0	0.17	0.189274	0.078547	0.0710603	0	59.0837	17.6929	81.5173	79.1185	0	115.044	196.561	194.162	115.044	212.047	211.807	194.865	153.062	152.888	140.659	35.2764	34.8727	21.5571	1.54244	1.53057	1.13893	3.83888	3.78067
														5	2	20	17039	IL	UAN	0	0	0.07	0.189274	0.183977	0.162316	0	59.0837	17.6929	196.561	189.676	62.9844	0	196.561	189.676	62.9844	212.047	211.325	168.414	153.062	152.54	121.566	13.6217	13.1446	4.36482	0.972976	0.938897	0.311773	3.78276	3.61758
														6	2	20	17039	IL	UAN	1	0	0.07	0.189274	0.116831	0.0929264	0	59.0837	17.6929	81.5173	74.6325	0	115.044	196.561	189.676	115.044	212.047	211.325	194.865	153.062	152.54	140.659	27.2062	26.7291	21.5571	1.54244	1.50836	1.13893	3.8185	3.65332
														1	2	21	17041	IL	AA	0	0	0.0233333	0.189274	0.232631	0.255878	0	57.2549	17.8298	196.561	204.365	102.673	0	196.561	204.365	102.673	210.403	211.101	188.531	151.875	152.379	136.087	4.54056	4.72084	2.37174	0.972976	1.01161	0.50823	3.76872	3.95572
														2	2	21	17041	IL	AA	1	0	0.0233333	0.189274	0.140271	0.166784	0	57.2549	17.8298	81.5173	89.3219	0	115.044	196.561	204.365	115.044	210.403	211.101	193.354	151.875	152.379	139.568	23.4401	23.6204	21.5571	1.54244	1.58108	1.13893	3.81789	4.00488
														3	2	21	17041	IL	Urea	0	0	0.17	0.189274	0.097236	0.0887725	0	57.2549	17.8298	196.561	193.776	0	0	196.561	193.776	0	210.403	210.125	114.051	151.875	151.674	82.3249	33.0812	32.6125	0	0.972976	0.959192	0	3.8408	3.77321
														4	2	21	17041	IL	Urea	1	0	0.17	0.189274	0.0841205	0.0754832	0	57.2549	17.8298	81.5173	78.7325	0	115.044	196.561	193.776	115.044	210.403	210.125	193.354	151.875	151.674	139.568	35.2764	34.8077	21.5571	1.54244	1.52866	1.13893	3.84778	3.78019
														5	2	21	17041	IL	UAN	0	0	0.07	0.189274	0.18955	0.166766	0	57.2549	17.8298	196.561	189.274	63.7636	0	196.561	189.274	63.7636	210.403	209.641	167.626	151.875	151.325	120.997	13.6217	13.1167	4.41882	0.972976	0.936906	0.31563	3.79166	3.61681
														6	2	21	17041	IL	UAN	1	0	0.07	0.189274	0.122405	0.0972415	0	57.2549	17.8298	81.5173	74.2303	0	115.044	196.561	189.274	115.044	210.403	209.641	193.354	151.875	151.325	139.568	27.2062	26.7012	21.5571	1.54244	1.50637	1.13893	3.8274	3.65256
														1	2	23	17045	IL	AA	0	0	0.0233333	0.189274	0.272968	0.287681	0	60.492	18.2594	196.561	201.744	96.8354	0	196.561	201.744	96.8354	198.504	198.954	175.457	143.286	143.611	126.65	4.54056	4.66029	2.2369	0.972976	0.998634	0.479335	3.83314	3.95741
														2	2	23	17045	IL	AA	1	0	0.0233333	0.189274	0.180608	0.197516	0	60.492	18.2594	81.5173	86.7007	0	115.044	196.561	201.744	115.044	198.504	198.954	182.42	143.286	143.611	131.676	23.4401	23.5598	21.5571	1.54244	1.5681	1.13893	3.8823	4.00657
														3	2	23	17045	IL	Urea	0	0	0.17	0.189274	0.137573	0.121009	0	60.492	18.2594	196.561	190.844	0	0	196.561	190.844	0	198.504	197.949	107.601	143.286	142.885	77.6692	33.0812	32.119	0	0.972976	0.944676	0	3.90521	3.76638
														4	2	23	17045	IL	Urea	1	0	0.17	0.189274	0.124458	0.107532	0	60.492	18.2594	81.5173	75.8001	0	115.044	196.561	190.844	115.044	198.504	197.949	182.42	143.286	142.885	131.676	35.2764	34.3142	21.5571	1.54244	1.51414	1.13893	3.91219	3.77336
														5	2	23	17045	IL	UAN	0	0	0.07	0.189274	0.229888	0.199026	0	60.492	18.2594	196.561	186.221	54.7683	0	196.561	186.221	54.7683	198.504	197.453	152.281	143.286	142.527	109.921	13.6217	12.9051	3.79544	0.972976	0.921795	0.271103	3.85607	3.60783
														6	2	23	17045	IL	UAN	1	0	0.07	0.189274	0.162742	0.128454	0	60.492	18.2594	81.5173	71.1776	0	115.044	196.561	186.221	115.044	198.504	197.453	182.42	143.286	142.527	131.676	27.2062	26.4897	21.5571	1.54244	1.49126	1.13893	3.89181	3.64357
														1	2	27	17053	IL	AA	0	0	0.0233333	0.189274	0.294072	0.304343	0	63.344	17.6081	196.561	200.275	93.316	0	196.561	200.275	93.316	192.279	192.596	168.462	138.792	139.021	121.601	4.54056	4.62636	2.1556	0.972976	0.991363	0.461914	3.86684	3.95592
														2	2	27	17053	IL	AA	1	0	0.0233333	0.189274	0.201713	0.213567	0	63.344	17.6081	81.5173	85.2317	0	115.044	196.561	200.275	115.044	192.279	192.596	176.699	138.792	139.021	127.546	23.4401	23.5259	21.5571	1.54244	1.56083	1.13893	3.91601	4.00508
														3	2	27	17053	IL	Urea	0	0	0.17	0.189274	0.158678	0.137913	0	63.344	17.6081	196.561	189.205	0	0	196.561	189.205	0	192.279	191.576	104.226	138.792	138.285	75.2334	33.0812	31.8432	0	0.972976	0.936565	0	3.93892	3.76023
														4	2	27	17053	IL	Urea	1	0	0.17	0.189274	0.145562	0.124329	0	63.344	17.6081	81.5173	74.1615	0	115.044	196.561	189.205	115.044	192.279	191.576	176.699	138.792	138.285	127.546	35.2764	34.0384	21.5571	1.54244	1.50603	1.13893	3.9459	3.76721
														5	2	27	17053	IL	UAN	0	0	0.07	0.189274	0.250992	0.21594	0	63.344	17.6081	196.561	184.517	48.4855	0	196.561	184.517	48.4855	192.279	191.072	143.249	138.792	137.921	103.401	13.6217	12.7871	3.36005	0.972976	0.913361	0.240003	3.88977	3.60052
														6	2	27	17053	IL	UAN	1	0	0.07	0.189274	0.183847	0.144769	0	63.344	17.6081	81.5173	69.4738	0	115.044	196.561	184.517	115.044	192.279	191.072	176.699	138.792	137.921	127.546	27.2062	26.3716	21.5571	1.54244	1.48283	1.13893	3.92552	3.63626
														1	2	29	17057	IL	AA	0	0	0.0233333	0.189274	0.296422	0.306199	0	58.9452	17.2786	196.561	200.107	94.6633	0	196.561	200.107	94.6633	191.586	191.888	168.432	138.292	138.51	121.579	4.54056	4.62248	2.18672	0.972976	0.990531	0.468583	3.87059	3.95565
														2	2	29	17057	IL	AA	1	0	0.0233333	0.189274	0.204062	0.215352	0	58.9452	17.2786	81.5173	85.0637	0	115.044	196.561	200.107	115.044	191.586	191.888	176.062	138.292	138.51	127.086	23.4401	23.522	21.5571	1.54244	1.56	1.13893	3.91976	4.00481
														3	2	29	17057	IL	Urea	0	0	0.17	0.189274	0.161027	0.139797	0	58.9452	17.2786	196.561	189.018	0	0	196.561	189.018	0	191.586	190.866	103.851	138.292	137.772	74.9622	33.0812	31.8117	0	0.972976	0.935639	0	3.94267	3.75942
														4	2	29	17057	IL	Urea	1	0	0.17	0.189274	0.147912	0.1262	0	58.9452	17.2786	81.5173	73.9743	0	115.044	196.561	189.018	115.044	191.586	190.866	176.062	138.292	137.772	127.086	35.2764	34.0069	21.5571	1.54244	1.5051	1.13893	3.94965	3.76641
														5	2	29	17057	IL	UAN	0	0	0.07	0.189274	0.253342	0.217825	0	58.9452	17.2786	196.561	184.323	52.3978	0	196.561	184.323	52.3978	191.586	190.361	145.401	138.292	137.408	104.954	13.6217	12.7736	3.63117	0.972976	0.912398	0.259369	3.89353	3.59959
														6	2	29	17057	IL	UAN	1	0	0.07	0.189274	0.186196	0.146585	0	58.9452	17.2786	81.5173	69.2792	0	115.044	196.561	184.323	115.044	191.586	190.361	176.062	138.292	137.408	127.086	27.2062	26.3581	21.5571	1.54244	1.48186	1.13893	3.92927	3.63533
														1	2	31	17061	IL	AA	0	0	0.0233333	0.189274	0.303991	0.312179	0	50.912	16.6826	196.561	199.56	96.7769	0	196.561	199.56	96.7769	189.353	189.607	167.345	136.681	136.864	120.794	4.54056	4.60983	2.23555	0.972976	0.987821	0.479045	3.88268	3.95461
														2	2	31	17061	IL	AA	1	0	0.0233333	0.189274	0.211631	0.221102	0	50.912	16.6826	81.5173	84.5162	0	115.044	196.561	199.56	115.044	189.353	189.607	174.01	136.681	136.864	125.605	23.4401	23.5094	21.5571	1.54244	1.55729	1.13893	3.93185	4.00378
														3	2	31	17061	IL	Urea	0	0	0.17	0.189274	0.168596	0.145868	0	50.912	16.6826	196.561	188.408	0	0	196.561	188.408	0	189.353	188.579	102.64	136.681	136.122	74.0887	33.0812	31.7091	0	0.972976	0.932621	0	3.95475	3.75668
														4	2	31	17061	IL	Urea	1	0	0.17	0.189274	0.155481	0.13223	0	50.912	16.6826	81.5173	73.3646	0	115.044	196.561	188.408	115.044	189.353	188.579	174.01	136.681	136.122	125.605	35.2764	33.9043	21.5571	1.54244	1.50209	1.13893	3.96174	3.76366
														5	2	31	17061	IL	UAN	0	0	0.07	0.189274	0.260911	0.223899	0	50.912	16.6826	196.561	183.689	58.9262	0	196.561	183.689	58.9262	189.353	188.072	147.907	136.681	135.756	106.763	13.6217	12.7297	4.08359	0.972976	0.909262	0.291685	3.90561	3.59642
														6	2	31	17061	IL	UAN	1	0	0.07	0.189274	0.193765	0.152433	0	50.912	16.6826	81.5173	68.6456	0	115.044	196.561	183.689	115.044	189.353	188.072	174.01	136.681	135.756	125.605	27.2062	26.3142	21.5571	1.54244	1.47873	1.13893	3.94136	3.63216
														1	2	34	17067	IL	AA	0	0	0.0233333	0.189274	0.245236	0.26581	0	48.4688	16.1065	196.561	203.571	104.695	0	196.561	203.571	104.695	206.685	207.306	186.026	149.191	149.639	134.279	4.54056	4.7025	2.41845	0.972976	1.00768	0.518239	3.78885	3.95685
														2	2	34	17067	IL	AA	1	0	0.0233333	0.189274	0.152877	0.176395	0	48.4688	16.1065	81.5173	88.5276	0	115.044	196.561	203.571	115.044	206.685	207.306	189.937	149.191	149.639	137.102	23.4401	23.602	21.5571	1.54244	1.57714	1.13893	3.83802	4.00601
														3	2	34	17067	IL	Urea	0	0	0.17	0.189274	0.109842	0.0988368	0	48.4688	16.1065	196.561	192.886	0	0	196.561	192.886	0	206.685	206.321	112.035	149.191	148.928	80.87	33.0812	32.4628	0	0.972976	0.954788	0	3.86093	3.77173
														4	2	34	17067	IL	Urea	1	0	0.17	0.189274	0.0967261	0.0854911	0	48.4688	16.1065	81.5173	77.8428	0	115.044	196.561	192.886	115.044	206.685	206.321	189.937	149.191	148.928	137.102	35.2764	34.658	21.5571	1.54244	1.52425	1.13893	3.86791	3.77871
														5	2	34	17067	IL	UAN	0	0	0.07	0.189274	0.202156	0.176838	0	48.4688	16.1065	196.561	188.347	69.9019	0	196.561	188.347	69.9019	206.685	205.833	168.528	149.191	148.576	121.648	13.6217	13.0525	4.8442	0.972976	0.932319	0.346014	3.81179	3.61467
														6	2	34	17067	IL	UAN	1	0	0.07	0.189274	0.135011	0.106999	0	48.4688	16.1065	81.5173	73.3036	0	115.044	196.561	188.347	115.044	206.685	205.833	189.937	149.191	148.576	137.102	27.2062	26.637	21.5571	1.54244	1.50178	1.13893	3.84753	3.65041
														1	2	36	17071	IL	AA	0	0	0.0233333	0.189274	0.255925	0.274237	0	55.3838	17.014	196.561	202.88	100.839	0	196.561	202.88	100.839	203.532	204.087	181.617	146.915	147.316	131.096	4.54056	4.68654	2.32938	0.972976	1.00426	0.499153	3.80592	3.95739
														2	2	36	17071	IL	AA	1	0	0.0233333	0.189274	0.163565	0.18454	0	55.3838	17.014	81.5173	87.8368	0	115.044	196.561	202.88	115.044	203.532	204.087	187.04	146.915	147.316	135.01	23.4401	23.5861	21.5571	1.54244	1.57372	1.13893	3.85509	4.00655
														3	2	36	17071	IL	Urea	0	0	0.17	0.189274	0.12053	0.107378	0	55.3838	17.014	196.561	192.113	0	0	196.561	192.113	0	203.532	203.095	110.326	146.915	146.599	79.6363	33.0812	32.3327	0	0.972976	0.950961	0	3.878	3.77002
														4	2	36	17071	IL	Urea	1	0	0.17	0.189274	0.107415	0.0939824	0	55.3838	17.014	81.5173	77.0697	0	115.044	196.561	192.113	115.044	203.532	203.095	187.04	146.915	146.599	135.01	35.2764	34.5279	21.5571	1.54244	1.52043	1.13893	3.88498	3.777
														5	2	36	17071	IL	UAN	0	0	0.07	0.189274	0.212845	0.185385	0	55.3838	17.014	196.561	187.542	62.167	0	196.561	187.542	62.167	203.532	202.604	161.122	146.915	146.245	116.302	13.6217	12.9967	4.30817	0.972976	0.928335	0.307726	3.82886	3.61239
														6	2	36	17071	IL	UAN	1	0	0.07	0.189274	0.145699	0.11527	0	55.3838	17.014	81.5173	72.4987	0	115.044	196.561	187.542	115.044	203.532	202.604	187.04	146.915	146.245	135.01	27.2062	26.5812	21.5571	1.54244	1.4978	1.13893	3.8646	3.64813
														1	2	38	17075	IL	AA	0	0	0.0233333	0.189274	0.329764	0.332561	0	62.9562	17.8172	196.561	197.62	88.778	0	196.561	197.62	88.778	181.751	181.839	157.326	131.193	131.256	113.563	4.54056	4.56502	2.05077	0.972976	0.978219	0.439451	3.92384	3.94925
														2	2	38	17075	IL	AA	1	0	0.0233333	0.189274	0.237405	0.240659	0	62.9562	17.8172	81.5173	82.5764	0	115.044	196.561	197.62	115.044	181.751	181.839	167.023	131.193	131.256	120.562	23.4401	23.4646	21.5571	1.54244	1.54769	1.13893	3.973	3.99842
														3	2	38	17075	IL	Urea	0	0	0.17	0.189274	0.194369	0.166568	0	62.9562	17.8172	196.561	186.252	0	0	196.561	186.252	0	181.751	180.791	98.5193	131.193	130.5	71.114	33.0812	31.3462	0	0.972976	0.921946	0	3.99591	3.74534
														4	2	38	17075	IL	Urea	1	0	0.17	0.189274	0.181254	0.152785	0	62.9562	17.8172	81.5173	71.2081	0	115.044	196.561	186.252	115.044	181.751	180.791	167.023	131.193	130.5	120.562	35.2764	33.5414	21.5571	1.54244	1.49141	1.13893	4.00289	3.75232
														5	2	38	17075	IL	UAN	0	0	0.07	0.189274	0.286684	0.244608	0	62.9562	17.8172	196.561	181.45	41.7514	0	196.561	181.45	41.7514	181.751	180.275	130.852	131.193	130.127	94.4526	13.6217	12.5745	2.89337	0.972976	0.898177	0.20667	3.94677	3.58364
														6	2	38	17075	IL	UAN	1	0	0.07	0.189274	0.219539	0.172333	0	62.9562	17.8172	81.5173	66.4062	0	115.044	196.561	181.45	115.044	181.751	180.275	167.023	131.193	130.127	120.562	27.2062	26.159	21.5571	1.54244	1.46764	1.13893	3.98251	3.61938
														1	2	48	17095	IL	AA	0	0	0.0233333	0.189274	0.233036	0.256197	0	65.31	18.2073	196.561	204.34	99.7488	0	196.561	204.34	99.7488	210.284	210.979	187.168	151.789	152.291	135.103	4.54056	4.72026	2.3042	0.972976	1.01148	0.493757	3.76937	3.95576
														2	2	48	17095	IL	AA	1	0	0.0233333	0.189274	0.140676	0.167093	0	65.31	18.2073	81.5173	89.2967	0	115.044	196.561	204.34	115.044	210.284	210.979	193.244	151.789	152.291	139.489	23.4401	23.6198	21.5571	1.54244	1.58095	1.13893	3.81854	4.00492
														3	2	48	17095	IL	Urea	0	0	0.17	0.189274	0.0976413	0.0890959	0	65.31	18.2073	196.561	193.748	0	0	196.561	193.748	0	210.284	210.003	113.986	151.789	151.586	82.2781	33.0812	32.6078	0	0.972976	0.959052	0	3.84144	3.77317
														4	2	48	17095	IL	Urea	1	0	0.17	0.189274	0.0845259	0.0758049	0	65.31	18.2073	81.5173	78.7042	0	115.044	196.561	193.748	115.044	210.284	210.003	193.244	151.789	151.586	139.489	35.2764	34.803	21.5571	1.54244	1.52852	1.13893	3.84842	3.78015
														5	2	48	17095	IL	UAN	0	0	0.07	0.189274	0.189956	0.16709	0	65.31	18.2073	196.561	189.244	56.7055	0	196.561	189.244	56.7055	210.284	209.519	162.701	151.789	151.237	117.442	13.6217	13.1146	3.92969	0.972976	0.93676	0.280692	3.7923	3.61675
														6	2	48	17095	IL	UAN	1	0	0.07	0.189274	0.12281	0.0975553	0	65.31	18.2073	81.5173	74.2009	0	115.044	196.561	189.244	115.044	210.284	209.519	193.244	151.789	151.237	139.489	27.2062	26.6992	21.5571	1.54244	1.50623	1.13893	3.82805	3.6525
														1	2	53	17105	IL	AA	0	0	0.0233333	0.189274	0.270544	0.285768	0	71.424	17.9569	196.561	201.909	93.306	0	196.561	201.909	93.306	199.22	199.684	174.538	143.802	144.138	125.987	4.54056	4.66409	2.15537	0.972976	0.999447	0.461865	3.82927	3.95747
														2	2	53	17105	IL	AA	1	0	0.0233333	0.189274	0.178184	0.195671	0	71.424	17.9569	81.5173	86.865	0	115.044	196.561	201.909	115.044	199.22	199.684	183.077	143.802	144.138	132.15	23.4401	23.5636	21.5571	1.54244	1.56891	1.13893	3.87843	4.00663
														3	2	53	17105	IL	Urea	0	0	0.17	0.189274	0.135149	0.119069	0	71.424	17.9569	196.561	191.027	0	0	196.561	191.027	0	199.22	198.681	107.988	143.802	143.414	77.9491	33.0812	32.1499	0	0.972976	0.945584	0	3.90134	3.76696
														4	2	53	17105	IL	Urea	1	0	0.17	0.189274	0.122034	0.105604	0	71.424	17.9569	81.5173	75.9835	0	115.044	196.561	191.027	115.044	199.22	198.681	183.077	143.802	143.414	132.15	35.2764	34.3451	21.5571	1.54244	1.51505	1.13893	3.90832	3.77395
														5	2	53	17105	IL	UAN	0	0	0.07	0.189274	0.227463	0.197085	0	71.424	17.9569	196.561	186.412	44.8761	0	196.561	186.412	44.8761	199.22	198.185	145.778	143.802	143.056	105.226	13.6217	12.9184	3.10992	0.972976	0.92274	0.222137	3.8522	3.60855
														6	2	53	17105	IL	UAN	1	0	0.07	0.189274	0.160318	0.126579	0	71.424	17.9569	81.5173	71.3685	0	115.044	196.561	186.412	115.044	199.22	198.185	183.077	143.802	143.056	132.15	27.2062	26.5029	21.5571	1.54244	1.49221	1.13893	3.88794	3.64429
														1	2	54	17107	IL	AA	0	0	0.0233333	0.189274	0.230892	0.254508	0	59.195	17.6907	196.561	204.473	102.195	0	196.561	204.473	102.195	210.916	211.625	188.788	152.245	152.757	136.272	4.54056	4.72333	2.3607	0.972976	1.01214	0.505865	3.76595	3.95552
														2	2	54	17107	IL	AA	1	0	0.0233333	0.189274	0.138532	0.165458	0	59.195	17.6907	81.5173	89.4297	0	115.044	196.561	204.473	115.044	210.916	211.625	193.826	152.245	152.757	139.909	23.4401	23.6229	21.5571	1.54244	1.58161	1.13893	3.81511	4.00468
														3	2	54	17107	IL	Urea	0	0	0.17	0.189274	0.0954971	0.0873848	0	59.195	17.6907	196.561	193.897	0	0	196.561	193.897	0	210.916	210.65	114.329	152.245	152.053	82.5256	33.0812	32.6329	0	0.972976	0.95979	0	3.83802	3.77337
														4	2	54	17107	IL	Urea	1	0	0.17	0.189274	0.0823817	0.0741032	0	59.195	17.6907	81.5173	78.8534	0	115.044	196.561	193.897	115.044	210.916	210.65	193.826	152.245	152.053	139.909	35.2764	34.8281	21.5571	1.54244	1.52926	1.13893	3.845	3.78035
														5	2	54	17107	IL	UAN	0	0	0.07	0.189274	0.187812	0.165378	0	59.195	17.6907	196.561	189.4	62.3517	0	196.561	189.4	62.3517	210.916	210.166	167.092	152.245	151.704	120.612	13.6217	13.1254	4.32097	0.972976	0.937529	0.308641	3.78888	3.61706
														6	2	54	17107	IL	UAN	1	0	0.07	0.189274	0.120666	0.0958953	0	59.195	17.6907	81.5173	74.3563	0	115.044	196.561	189.4	115.044	210.916	210.166	193.826	152.245	151.704	139.909	27.2062	26.7099	21.5571	1.54244	1.507	1.13893	3.82462	3.65281
														1	2	55	17109	IL	AA	0	0	0.0233333	0.189274	0.252539	0.271567	0	52.7759	16.5042	196.561	203.101	102.242	0	196.561	203.101	102.242	204.531	205.107	183.092	147.636	148.052	132.161	4.54056	4.69163	2.36179	0.972976	1.00535	0.506097	3.80052	3.95726
														2	2	55	17109	IL	AA	1	0	0.0233333	0.189274	0.160179	0.18196	0	52.7759	16.5042	81.5173	88.0574	0	115.044	196.561	203.101	115.044	204.531	205.107	187.958	147.636	148.052	135.673	23.4401	23.5912	21.5571	1.54244	1.57482	1.13893	3.84968	4.00642
														3	2	55	17109	IL	Urea	0	0	0.17	0.189274	0.117144	0.104671	0	52.7759	16.5042	196.561	192.36	0	0	196.561	192.36	0	204.531	204.117	110.867	147.636	147.337	80.0272	33.0812	32.3742	0	0.972976	0.952183	0	3.87259	3.77061
														4	2	55	17109	IL	Urea	1	0	0.17	0.189274	0.104029	0.0912917	0	52.7759	16.5042	81.5173	77.3165	0	115.044	196.561	192.36	115.044	204.531	204.117	187.958	147.636	147.337	135.673	35.2764	34.5694	21.5571	1.54244	1.52165	1.13893	3.87957	3.77759
														5	2	55	17109	IL	UAN	0	0	0.07	0.189274	0.209458	0.182677	0	52.7759	16.5042	196.561	187.799	65.031	0	196.561	187.799	65.031	204.531	203.627	163.757	147.636	146.984	118.204	13.6217	13.0145	4.50665	0.972976	0.929606	0.321904	3.82345	3.61316
														6	2	55	17109	IL	UAN	1	0	0.07	0.189274	0.142313	0.11265	0	52.7759	16.5042	81.5173	72.7557	0	115.044	196.561	187.799	115.044	204.531	203.627	187.958	147.636	146.984	135.673	27.2062	26.599	21.5571	1.54244	1.49907	1.13893	3.85919	3.6489
														1	2	57	17113	IL	AA	0	0	0.0233333	0.189274	0.229603	0.253493	0	64.0947	18.136	196.561	204.553	100.561	0	196.561	204.553	100.561	211.296	212.013	188.424	152.52	153.037	136.01	4.54056	4.72518	2.32296	0.972976	1.01254	0.497778	3.76389	3.95537
														2	2	57	17113	IL	AA	1	0	0.0233333	0.189274	0.137243	0.164475	0	64.0947	18.136	81.5173	89.5094	0	115.044	196.561	204.553	115.044	211.296	212.013	194.175	152.52	153.037	140.161	23.4401	23.6247	21.5571	1.54244	1.582	1.13893	3.81305	4.00453
														3	2	57	17113	IL	Urea	0	0	0.17	0.189274	0.0942084	0.0863565	0	64.0947	18.136	196.561	193.986	0	0	196.561	193.986	0	211.296	211.039	114.535	152.52	152.334	82.6743	33.0812	32.6479	0	0.972976	0.960232	0	3.83596	3.77348
														4	2	57	17113	IL	Urea	1	0	0.17	0.189274	0.0810929	0.0730805	0	64.0947	18.136	81.5173	78.9427	0	115.044	196.561	193.986	115.044	211.296	211.039	194.175	152.52	152.334	140.161	35.2764	34.8431	21.5571	1.54244	1.5297	1.13893	3.84294	3.78046
														5	2	57	17113	IL	UAN	0	0	0.07	0.189274	0.186523	0.164348	0	64.0947	18.136	196.561	189.493	58.2742	0	196.561	189.493	58.2742	211.296	210.556	164.592	152.52	151.985	118.807	13.6217	13.1319	4.0384	0.972976	0.93799	0.288457	3.78682	3.61724
														6	2	57	17113	IL	UAN	1	0	0.07	0.189274	0.119377	0.0948976	0	64.0947	18.136	81.5173	74.4493	0	115.044	196.561	189.493	115.044	211.296	210.556	194.175	152.52	151.985	140.161	27.2062	26.7164	21.5571	1.54244	1.50746	1.13893	3.82256	3.65298
														1	2	58	17115	IL	AA	0	0	0.0233333	0.189274	0.209224	0.237448	0	63.9803	18.503	196.561	205.784	102.763	0	196.561	205.784	102.763	217.308	218.147	194.757	156.859	157.465	140.581	4.54056	4.75362	2.37383	0.972976	1.01863	0.508678	3.73135	3.95226
														2	2	58	17115	IL	AA	1	0	0.0233333	0.189274	0.116865	0.148923	0	63.9803	18.503	81.5173	90.7408	0	115.044	196.561	205.784	115.044	217.308	218.147	199.699	156.859	157.465	144.148	23.4401	23.6532	21.5571	1.54244	1.5881	1.13893	3.78051	4.00142
														3	2	58	17115	IL	Urea	0	0	0.17	0.189274	0.0738296	0.0701067	0	63.9803	18.503	196.561	195.368	0	0	196.561	195.368	0	217.308	217.187	117.793	156.859	156.771	85.0264	33.0812	32.8805	0	0.972976	0.967072	0	3.80342	3.77448
														4	2	58	17115	IL	Urea	1	0	0.17	0.189274	0.0607142	0.0569174	0	63.9803	18.503	81.5173	80.3246	0	115.044	196.561	195.368	115.044	217.308	217.187	199.699	156.859	156.771	144.148	35.2764	35.0757	21.5571	1.54244	1.53654	1.13893	3.8104	3.78146
														5	2	58	17115	IL	UAN	0	0	0.07	0.189274	0.166144	0.148085	0	63.9803	18.503	196.561	190.933	61.2367	0	196.561	190.933	61.2367	217.308	216.71	171.379	156.859	156.427	123.706	13.6217	13.2317	4.24371	0.972976	0.945119	0.303122	3.75428	3.6193
														6	2	58	17115	IL	UAN	1	0	0.07	0.189274	0.0989986	0.0791171	0	63.9803	18.503	81.5173	75.8896	0	115.044	196.561	190.933	115.044	217.308	216.71	199.699	156.859	156.427	144.148	27.2062	26.8162	21.5571	1.54244	1.51459	1.13893	3.79002	3.65504
														1	2	59	17117	IL	AA	0	0	0.0233333	0.189274	0.300145	0.30914	0	53.1943	17.1358	196.561	199.839	96.3396	0	196.561	199.839	96.3396	190.488	190.766	168.167	137.499	137.7	121.388	4.54056	4.61628	2.22544	0.972976	0.989204	0.476881	3.87654	3.95517
														2	2	59	17117	IL	AA	1	0	0.0233333	0.189274	0.207786	0.218181	0	53.1943	17.1358	81.5173	84.7956	0	115.044	196.561	199.839	115.044	190.488	190.766	175.052	137.499	137.7	126.358	23.4401	23.5158	21.5571	1.54244	1.55867	1.13893	3.92571	4.00433
														3	2	59	17117	IL	Urea	0	0	0.17	0.189274	0.164751	0.142783	0	53.1943	17.1358	196.561	188.719	0	0	196.561	188.719	0	190.488	189.741	103.255	137.499	136.96	74.5325	33.0812	31.7614	0	0.972976	0.93416	0	3.94861	3.7581
														4	2	59	17117	IL	Urea	1	0	0.17	0.189274	0.151635	0.129166	0	53.1943	17.1358	81.5173	73.6756	0	115.044	196.561	188.719	115.044	190.488	189.741	175.052	137.499	136.96	126.358	35.2764	33.9567	21.5571	1.54244	1.50363	1.13893	3.95559	3.76509
														5	2	59	17117	IL	UAN	0	0	0.07	0.189274	0.257065	0.220813	0	53.1943	17.1358	196.561	184.012	57.3133	0	196.561	184.012	57.3133	190.488	189.235	147.773	137.499	136.595	106.666	13.6217	12.7521	3.97181	0.972976	0.910862	0.283701	3.89947	3.59806
														6	2	59	17117	IL	UAN	1	0	0.07	0.189274	0.18992	0.149462	0	53.1943	17.1358	81.5173	68.9688	0	115.044	196.561	184.012	115.044	190.488	189.235	175.052	137.499	136.595	126.358	27.2062	26.3366	21.5571	1.54244	1.48033	1.13893	3.93522	3.63381
														1	2	62	17123	IL	AA	0	0	0.0233333	0.189274	0.240205	0.261846	0	71.8775	17.8998	196.561	203.891	96.7192	0	196.561	203.891	96.7192	208.169	208.821	183.947	150.262	150.733	132.778	4.54056	4.70988	2.23421	0.972976	1.00926	0.47876	3.78082	3.95646
														2	2	62	17123	IL	AA	1	0	0.0233333	0.189274	0.147846	0.17256	0	71.8775	17.8998	81.5173	88.8472	0	115.044	196.561	203.891	115.044	208.169	208.821	191.301	150.262	150.733	138.086	23.4401	23.6094	21.5571	1.54244	1.57873	1.13893	3.82998	4.00562
														3	2	62	17123	IL	Urea	0	0	0.17	0.189274	0.104811	0.0948193	0	71.8775	17.8998	196.561	193.244	0	0	196.561	193.244	0	208.169	207.839	112.839	150.262	150.024	81.4506	33.0812	32.523	0	0.972976	0.956559	0	3.85289	3.77239
														4	2	62	17123	IL	Urea	1	0	0.17	0.189274	0.0916955	0.0814963	0	71.8775	17.8998	81.5173	78.2006	0	115.044	196.561	193.244	115.044	208.169	207.839	191.301	150.262	150.024	138.086	35.2764	34.7182	21.5571	1.54244	1.52602	1.13893	3.85987	3.77937
														5	2	62	17123	IL	UAN	0	0	0.07	0.189274	0.197125	0.172818	0	71.8775	17.8998	196.561	188.72	49.8068	0	196.561	188.72	49.8068	208.169	207.353	156.077	150.262	149.673	112.66	13.6217	13.0783	3.45161	0.972976	0.934163	0.246544	3.80375	3.61559
														6	2	62	17123	IL	UAN	1	0	0.07	0.189274	0.12998	0.103105	0	71.8775	17.8998	81.5173	73.6763	0	115.044	196.561	188.72	115.044	208.169	207.353	191.301	150.262	149.673	138.086	27.2062	26.6628	21.5571	1.54244	1.50363	1.13893	3.83949	3.65134
														1	2	63	17125	IL	AA	0	0	0.0233333	0.189274	0.308134	0.315453	0	57.4935	17.2839	196.561	199.256	93.7153	0	196.561	199.256	93.7153	188.131	188.359	164.997	135.798	135.963	119.099	4.54056	4.60281	2.16482	0.972976	0.986317	0.463891	3.8893	3.95394
														2	2	63	17125	IL	AA	1	0	0.0233333	0.189274	0.215774	0.224248	0	57.4935	17.2839	81.5173	84.2124	0	115.044	196.561	199.256	115.044	188.131	188.359	172.887	135.798	135.963	124.795	23.4401	23.5024	21.5571	1.54244	1.55578	1.13893	3.93846	4.00311
														3	2	63	17125	IL	Urea	0	0	0.17	0.189274	0.172739	0.149192	0	57.4935	17.2839	196.561	188.07	0	0	196.561	188.07	0	188.131	187.328	101.978	135.798	135.218	73.6105	33.0812	31.6522	0	0.972976	0.930947	0	3.96137	3.75506
														4	2	63	17125	IL	Urea	1	0	0.17	0.189274	0.159624	0.135532	0	57.4935	17.2839	81.5173	73.0264	0	115.044	196.561	188.07	115.044	188.131	187.328	172.887	135.798	135.218	124.795	35.2764	33.8474	21.5571	1.54244	1.50041	1.13893	3.96835	3.76204
														5	2	63	17125	IL	UAN	0	0	0.07	0.189274	0.265054	0.227225	0	57.4935	17.2839	196.561	183.338	51.7495	0	196.561	183.338	51.7495	188.131	186.819	142.351	135.798	134.851	102.753	13.6217	12.7053	3.58624	0.972976	0.907523	0.25616	3.91223	3.59458
														6	2	63	17125	IL	UAN	1	0	0.07	0.189274	0.197908	0.155633	0	57.4935	17.2839	81.5173	68.2943	0	115.044	196.561	183.338	115.044	188.131	186.819	172.887	135.798	134.851	124.795	27.2062	26.2898	21.5571	1.54244	1.47699	1.13893	3.94797	3.63032
														1	2	65	17129	IL	AA	0	0	0.0233333	0.189274	0.235323	0.257999	0	57.8687	17.4704	196.561	204.198	102.206	0	196.561	204.198	102.206	209.609	210.291	187.622	151.302	151.794	135.431	4.54056	4.71697	2.36095	0.972976	1.01078	0.505918	3.77302	3.956
														2	2	65	17129	IL	AA	1	0	0.0233333	0.189274	0.142964	0.168837	0	57.8687	17.4704	81.5173	89.1541	0	115.044	196.561	204.198	115.044	209.609	210.291	192.624	151.302	151.794	139.042	23.4401	23.6165	21.5571	1.54244	1.58024	1.13893	3.82219	4.00517
														3	2	65	17129	IL	Urea	0	0	0.17	0.189274	0.0999284	0.0909214	0	57.8687	17.4704	196.561	193.588	0	0	196.561	193.588	0	209.609	209.313	113.62	151.302	151.088	82.0141	33.0812	32.5809	0	0.972976	0.958261	0	3.8451	3.77294
														4	2	65	17129	IL	Urea	1	0	0.17	0.189274	0.086813	0.0776203	0	57.8687	17.4704	81.5173	78.5444	0	115.044	196.561	193.588	115.044	209.609	209.313	192.624	151.302	151.088	139.042	35.2764	34.7761	21.5571	1.54244	1.52773	1.13893	3.85208	3.77993
														5	2	65	17129	IL	UAN	0	0	0.07	0.189274	0.192243	0.168917	0	57.8687	17.4704	196.561	189.078	62.8948	0	196.561	189.078	62.8948	209.609	208.828	166.418	151.302	150.738	120.125	13.6217	13.1031	4.35861	0.972976	0.935936	0.311329	3.79596	3.6164
														6	2	65	17129	IL	UAN	1	0	0.07	0.189274	0.125097	0.0993258	0	57.8687	17.4704	81.5173	74.0343	0	115.044	196.561	189.078	115.044	209.609	208.828	192.624	151.302	150.738	139.042	27.2062	26.6876	21.5571	1.54244	1.5054	1.13893	3.8317	3.65215
														1	2	68	17135	IL	AA	0	0	0.0233333	0.189274	0.275606	0.289763	0	50.7197	16.8733	196.561	201.565	100.276	0	196.561	201.565	100.276	197.726	198.159	176.207	142.724	143.037	127.191	4.54056	4.65614	2.31637	0.972976	0.997744	0.496365	3.83735	3.95731
														2	2	68	17135	IL	AA	1	0	0.0233333	0.189274	0.183247	0.199524	0	50.7197	16.8733	81.5173	86.5209	0	115.044	196.561	201.565	115.044	197.726	198.159	181.704	142.724	143.037	131.159	23.4401	23.5557	21.5571	1.54244	1.56721	1.13893	3.88652	4.00648
														3	2	68	17135	IL	Urea	0	0	0.17	0.189274	0.140212	0.123121	0	50.7197	16.8733	196.561	190.643	0	0	196.561	190.643	0	197.726	197.153	107.179	142.724	142.31	77.3647	33.0812	32.0852	0	0.972976	0.943683	0	3.90943	3.76571
														4	2	68	17135	IL	Urea	1	0	0.17	0.189274	0.127096	0.109631	0	50.7197	16.8733	81.5173	75.5994	0	115.044	196.561	190.643	115.044	197.726	197.153	181.704	142.724	142.31	131.159	35.2764	34.2804	21.5571	1.54244	1.51315	1.13893	3.91641	3.77269
														5	2	68	17135	IL	UAN	0	0	0.07	0.189274	0.232526	0.201139	0	50.7197	16.8733	196.561	186.012	63.4968	0	196.561	186.012	63.4968	197.726	196.655	157.36	142.724	141.951	113.587	13.6217	12.8907	4.40033	0.972976	0.920762	0.314309	3.86029	3.60702
														6	2	68	17135	IL	UAN	1	0	0.07	0.189274	0.165381	0.130494	0	50.7197	16.8733	81.5173	70.9688	0	115.044	196.561	186.012	115.044	197.726	196.655	181.704	142.724	141.951	131.159	27.2062	26.4752	21.5571	1.54244	1.49023	1.13893	3.89603	3.64276
														1	2	69	17137	IL	AA	0	0	0.0233333	0.189274	0.249165	0.268907	0	54.2309	17.2746	196.561	203.319	101.99	0	196.561	203.319	101.99	205.526	206.123	183.878	148.354	148.785	132.728	4.54056	4.69667	2.35596	0.972976	1.00643	0.504848	3.79513	3.95709
														2	2	69	17137	IL	AA	1	0	0.0233333	0.189274	0.156805	0.179389	0	54.2309	17.2746	81.5173	88.2756	0	115.044	196.561	203.319	115.044	205.526	206.123	188.872	148.354	148.785	136.333	23.4401	23.5962	21.5571	1.54244	1.5759	1.13893	3.84429	4.00626
														3	2	69	17137	IL	Urea	0	0	0.17	0.189274	0.11377	0.101975	0	54.2309	17.2746	196.561	192.604	0	0	196.561	192.604	0	205.526	205.135	111.407	148.354	148.072	80.4165	33.0812	32.4153	0	0.972976	0.953391	0	3.8672	3.77115
														4	2	69	17137	IL	Urea	1	0	0.17	0.189274	0.100655	0.0886115	0	54.2309	17.2746	81.5173	77.5606	0	115.044	196.561	192.604	115.044	205.526	205.135	188.872	148.354	148.072	136.333	35.2764	34.6105	21.5571	1.54244	1.52286	1.13893	3.87418	3.77813
														5	2	69	17137	IL	UAN	0	0	0.07	0.189274	0.206085	0.179979	0	54.2309	17.2746	196.561	188.053	64.1357	0	196.561	188.053	64.1357	205.526	204.646	163.98	148.354	147.719	118.365	13.6217	13.0321	4.4446	0.972976	0.930865	0.317472	3.81806	3.61388
														6	2	69	17137	IL	UAN	1	0	0.07	0.189274	0.138939	0.110039	0	54.2309	17.2746	81.5173	73.0098	0	115.044	196.561	188.053	115.044	205.526	204.646	188.872	148.354	147.719	136.333	27.2062	26.6166	21.5571	1.54244	1.50033	1.13893	3.8538	3.64962
														1	2	70	17139	IL	AA	0	0	0.0233333	0.189274	0.237311	0.259565	0	56.5207	17.6841	196.561	204.073	102.437	0	196.561	204.073	102.437	209.023	209.692	187.195	150.878	151.362	135.122	4.54056	4.71409	2.3663	0.972976	1.01016	0.507064	3.7762	3.9562
														2	2	70	17139	IL	AA	1	0	0.0233333	0.189274	0.144952	0.170353	0	56.5207	17.6841	81.5173	89.0295	0	115.044	196.561	204.073	115.044	209.023	209.692	192.085	150.878	151.362	138.653	23.4401	23.6136	21.5571	1.54244	1.57963	1.13893	3.82536	4.00536
														3	2	70	17139	IL	Urea	0	0	0.17	0.189274	0.101916	0.0925084	0	56.5207	17.6841	196.561	193.448	0	0	196.561	193.448	0	209.023	208.713	113.302	150.878	150.655	81.7847	33.0812	32.5574	0	0.972976	0.95757	0	3.84827	3.77273
														4	2	70	17139	IL	Urea	1	0	0.17	0.189274	0.088801	0.0791984	0	56.5207	17.6841	81.5173	78.4048	0	115.044	196.561	193.448	115.044	209.023	208.713	192.085	150.878	150.655	138.653	35.2764	34.7526	21.5571	1.54244	1.52704	1.13893	3.85525	3.77971
														5	2	70	17139	IL	UAN	0	0	0.07	0.189274	0.194231	0.170505	0	56.5207	17.6841	196.561	188.933	63.7601	0	196.561	188.933	63.7601	209.023	208.227	166.524	150.878	150.304	120.201	13.6217	13.093	4.41858	0.972976	0.935216	0.315613	3.79913	3.61608
														6	2	70	17139	IL	UAN	1	0	0.07	0.189274	0.127085	0.100865	0	56.5207	17.6841	81.5173	73.889	0	115.044	196.561	188.933	115.044	209.023	208.227	192.085	150.878	150.304	138.653	27.2062	26.6776	21.5571	1.54244	1.50468	1.13893	3.83487	3.65183
														1	2	72	17143	IL	AA	0	0	0.0233333	0.189274	0.237389	0.259626	0	74.878	18.8559	196.561	204.068	95.8973	0	196.561	204.068	95.8973	209	209.669	184.308	150.862	151.345	133.039	4.54056	4.71398	2.21523	0.972976	1.01014	0.474691	3.77632	3.95621
														2	2	72	17143	IL	AA	1	0	0.0233333	0.189274	0.145029	0.170412	0	74.878	18.8559	81.5173	89.0246	0	115.044	196.561	204.068	115.044	209	209.669	192.064	150.862	151.345	138.637	23.4401	23.6135	21.5571	1.54244	1.5796	1.13893	3.82549	4.00537
														3	2	72	17143	IL	Urea	0	0	0.17	0.189274	0.101994	0.0925703	0	74.878	18.8559	196.561	193.443	0	0	196.561	193.443	0	209	208.689	113.29	150.862	150.638	81.7757	33.0812	32.5565	0	0.972976	0.957543	0	3.84839	3.77272
														4	2	72	17143	IL	Urea	1	0	0.17	0.189274	0.0888786	0.07926	0	74.878	18.8559	81.5173	78.3994	0	115.044	196.561	193.443	115.044	209	208.689	192.064	150.862	150.638	138.637	35.2764	34.7517	21.5571	1.54244	1.52701	1.13893	3.85538	3.7797
														5	2	72	17143	IL	UAN	0	0	0.07	0.189274	0.194309	0.170567	0	74.878	18.8559	196.561	188.927	47.4496	0	196.561	188.927	47.4496	209	208.204	154.918	150.862	150.287	111.824	13.6217	13.0926	3.28826	0.972976	0.935188	0.234876	3.79925	3.61607
														6	2	72	17143	IL	UAN	1	0	0.07	0.189274	0.127163	0.100925	0	74.878	18.8559	81.5173	73.8833	0	115.044	196.561	188.927	115.044	209	208.204	192.064	150.862	150.287	138.637	27.2062	26.6772	21.5571	1.54244	1.50465	1.13893	3.835	3.65181
														1	2	74	17147	IL	AA	0	0	0.0233333	0.189274	0.213024	0.240438	0	58.3353	17.7221	196.561	205.559	104.426	0	196.561	205.559	104.426	216.187	217.003	194.465	156.05	156.639	140.37	4.54056	4.74841	2.41224	0.972976	1.01752	0.516908	3.73741	3.95293
														2	2	74	17147	IL	AA	1	0	0.0233333	0.189274	0.120664	0.151824	0	58.3353	17.7221	81.5173	90.5153	0	115.044	196.561	205.559	115.044	216.187	217.003	198.669	156.05	156.639	143.405	23.4401	23.648	21.5571	1.54244	1.58698	1.13893	3.78658	4.0021
														3	2	74	17147	IL	Urea	0	0	0.17	0.189274	0.0776289	0.0731346	0	58.3353	17.7221	196.561	195.115	0	0	196.561	195.115	0	216.187	216.041	117.186	156.05	155.944	84.5879	33.0812	32.8378	0	0.972976	0.965819	0	3.80948	3.7744
														4	2	74	17147	IL	Urea	1	0	0.17	0.189274	0.0645135	0.0599295	0	58.3353	17.7221	81.5173	80.0713	0	115.044	196.561	195.115	115.044	216.187	216.041	198.669	156.05	155.944	143.405	35.2764	35.033	21.5571	1.54244	1.53528	1.13893	3.81647	3.78138
														5	2	74	17147	IL	UAN	0	0	0.07	0.189274	0.169943	0.151116	0	58.3353	17.7221	196.561	190.669	65.5292	0	196.561	190.669	65.5292	216.187	215.563	173.423	156.05	155.599	125.181	13.6217	13.2134	4.54117	0.972976	0.943812	0.324369	3.76034	3.61902
														6	2	74	17147	IL	UAN	1	0	0.07	0.189274	0.102798	0.0820596	0	58.3353	17.7221	81.5173	75.6255	0	115.044	196.561	190.669	115.044	216.187	215.563	198.669	156.05	155.599	143.405	27.2062	26.7979	21.5571	1.54244	1.51328	1.13893	3.79609	3.65476
														1	2	75	17149	IL	AA	0	0	0.0233333	0.189274	0.347886	0.346909	0	48.8579	16.453	196.561	196.182	91.8341	0	196.561	196.182	91.8341	176.405	176.374	153.96	127.334	127.312	111.132	4.54056	4.5318	2.12137	0.972976	0.9711	0.454579	3.95278	3.94368
														2	2	75	17149	IL	AA	1	0	0.0233333	0.189274	0.255527	0.254385	0	48.8579	16.453	81.5173	81.1382	0	115.044	196.561	196.182	115.044	176.405	176.374	162.111	127.334	127.312	117.016	23.4401	23.4313	21.5571	1.54244	1.54057	1.13893	4.00194	3.99285
														3	2	75	17149	IL	Urea	0	0	0.17	0.189274	0.212492	0.181151	0	48.8579	16.453	196.561	184.656	0	0	196.561	184.656	0	176.405	175.312	95.6216	127.334	126.545	69.0223	33.0812	31.0777	0	0.972976	0.914049	0	4.02485	3.73542
														4	2	75	17149	IL	Urea	1	0	0.17	0.189274	0.199376	0.167259	0	48.8579	16.453	81.5173	69.6128	0	115.044	196.561	184.656	115.044	176.405	175.312	162.111	127.334	126.545	117.016	35.2764	33.2729	21.5571	1.54244	1.48352	1.13893	4.03183	3.7424
														5	2	75	17149	IL	UAN	0	0	0.07	0.189274	0.304806	0.259195	0	48.8579	16.453	196.561	179.795	53.3701	0	196.561	179.795	53.3701	176.405	174.789	134.477	127.334	126.168	97.0693	13.6217	12.4598	3.69855	0.972976	0.889984	0.264182	3.97571	3.57268
														6	2	75	17149	IL	UAN	1	0	0.07	0.189274	0.237661	0.186311	0	48.8579	16.453	81.5173	64.751	0	115.044	196.561	179.795	115.044	176.405	174.789	162.111	127.334	126.168	117.016	27.2062	26.0443	21.5571	1.54244	1.45945	1.13893	4.01146	3.60842
														1	2	84	17167	IL	AA	0	0	0.0233333	0.189274	0.220622	0.24642	0	67.0775	18.9685	196.561	205.102	100.409	0	196.561	205.102	100.409	213.946	214.716	190.72	154.432	154.988	137.667	4.54056	4.73786	2.31945	0.972976	1.01526	0.497025	3.74955	3.95416
														2	2	84	17167	IL	AA	1	0	0.0233333	0.189274	0.128262	0.157623	0	67.0775	18.9685	81.5173	90.0587	0	115.044	196.561	205.102	115.044	213.946	214.716	196.61	154.432	154.988	141.918	23.4401	23.6374	21.5571	1.54244	1.58472	1.13893	3.79871	4.00332
														3	2	84	17167	IL	Urea	0	0	0.17	0.189274	0.085227	0.0791923	0	67.0775	18.9685	196.561	194.602	0	0	196.561	194.602	0	213.946	213.748	115.971	154.432	154.29	83.7109	33.0812	32.7516	0	0.972976	0.963282	0	3.82162	3.7741
														4	2	84	17167	IL	Urea	1	0	0.17	0.189274	0.0721116	0.0659551	0	67.0775	18.9685	81.5173	79.5588	0	115.044	196.561	194.602	115.044	213.946	213.748	196.61	154.432	154.29	141.918	35.2764	34.9468	21.5571	1.54244	1.53275	1.13893	3.8286	3.78108
														5	2	84	17167	IL	UAN	0	0	0.07	0.189274	0.177542	0.157178	0	67.0775	18.9685	196.561	190.135	56.949	0	196.561	190.135	56.949	213.946	213.268	165.709	154.432	153.943	119.613	13.6217	13.1764	3.94656	0.972976	0.941168	0.281897	3.77248	3.61832
														6	2	84	17167	IL	UAN	1	0	0.07	0.189274	0.110396	0.0879435	0	67.0775	18.9685	81.5173	75.0913	0	115.044	196.561	190.135	115.044	213.946	213.268	196.61	154.432	153.943	141.918	27.2062	26.7609	21.5571	1.54244	1.51063	1.13893	3.80822	3.65407
														1	2	85	17169	IL	AA	0	0	0.0233333	0.189274	0.321021	0.325643	0	51.895	16.315	196.561	198.292	94.2837	0	196.561	198.292	94.2837	184.33	184.474	161.897	133.054	133.159	116.862	4.54056	4.58053	2.17795	0.972976	0.981543	0.466704	3.90988	3.9514
														2	2	85	17169	IL	AA	1	0	0.0233333	0.189274	0.228661	0.234029	0	51.895	16.315	81.5173	83.2479	0	115.044	196.561	198.292	115.044	184.33	184.474	169.394	133.054	133.159	122.273	23.4401	23.4801	21.5571	1.54244	1.55101	1.13893	3.95904	4.00056
														3	2	85	17169	IL	Urea	0	0	0.17	0.189274	0.185626	0.15954	0	51.895	16.315	196.561	186.998	0	0	196.561	186.998	0	184.33	183.433	99.9173	133.054	132.407	72.1231	33.0812	31.4717	0	0.972976	0.925638	0	3.98195	3.74954
														4	2	85	17169	IL	Urea	1	0	0.17	0.189274	0.172511	0.145808	0	51.895	16.315	81.5173	71.954	0	115.044	196.561	186.998	115.044	184.33	183.433	169.394	133.054	132.407	122.273	35.2764	33.6669	21.5571	1.54244	1.4951	1.13893	3.98893	3.75652
														5	2	85	17169	IL	UAN	0	0	0.07	0.189274	0.277941	0.237577	0	51.895	16.315	196.561	182.224	55.1409	0	196.561	182.224	55.1409	184.33	182.92	141.642	133.054	132.037	102.241	13.6217	12.6281	3.82127	0.972976	0.902009	0.272948	3.93281	3.58833
														6	2	85	17169	IL	UAN	1	0	0.07	0.189274	0.210795	0.165585	0	51.895	16.315	81.5173	67.1805	0	115.044	196.561	182.224	115.044	184.33	182.92	169.394	133.054	132.037	122.273	27.2062	26.2127	21.5571	1.54244	1.47148	1.13893	3.96855	3.62407
														1	2	86	17171	IL	AA	0	0	0.0233333	0.189274	0.308816	0.315993	0	51.997	16.9246	196.561	199.206	95.7265	0	196.561	199.206	95.7265	187.93	188.153	165.658	135.653	135.814	119.576	4.54056	4.60165	2.21128	0.972976	0.986068	0.473846	3.89039	3.95383
														2	2	86	17171	IL	AA	1	0	0.0233333	0.189274	0.216456	0.224766	0	51.997	16.9246	81.5173	84.162	0	115.044	196.561	199.206	115.044	187.93	188.153	172.702	135.653	135.814	124.661	23.4401	23.5012	21.5571	1.54244	1.55553	1.13893	3.93955	4.00299
														3	2	86	17171	IL	Urea	0	0	0.17	0.189274	0.173421	0.14974	0	51.997	16.9246	196.561	188.014	0	0	196.561	188.014	0	187.93	187.122	101.869	135.653	135.07	73.5318	33.0812	31.6428	0	0.972976	0.930669	0	3.96246	3.75479
														4	2	86	17171	IL	Urea	1	0	0.17	0.189274	0.160306	0.136076	0	51.997	16.9246	81.5173	72.9704	0	115.044	196.561	188.014	115.044	187.93	187.122	172.702	135.653	135.07	124.661	35.2764	33.838	21.5571	1.54244	1.50014	1.13893	3.96944	3.76177
														5	2	86	17171	IL	UAN	0	0	0.07	0.189274	0.265736	0.227773	0	51.997	16.9246	196.561	183.28	57.0528	0	196.561	183.28	57.0528	187.93	186.613	145.624	135.653	134.702	105.116	13.6217	12.7013	3.95376	0.972976	0.907235	0.282411	3.91332	3.59427
														6	2	86	17171	IL	UAN	1	0	0.07	0.189274	0.19859	0.15616	0	51.997	16.9246	81.5173	68.2361	0	115.044	196.561	183.28	115.044	187.93	186.613	172.702	135.653	134.702	124.661	27.2062	26.2858	21.5571	1.54244	1.4767	1.13893	3.94906	3.63001
														1	2	87	17173	IL	AA	0	0	0.0233333	0.189274	0.281889	0.294722	0	52.7877	17.153	196.561	201.132	98.723	0	196.561	201.132	98.723	195.873	196.267	173.92	141.387	141.671	125.54	4.54056	4.64615	2.2805	0.972976	0.995603	0.488679	3.84739	3.95699
														2	2	87	17173	IL	AA	1	0	0.0233333	0.189274	0.18953	0.204304	0	52.7877	17.153	81.5173	86.0884	0	115.044	196.561	201.132	115.044	195.873	196.267	180.001	141.387	141.671	129.93	23.4401	23.5457	21.5571	1.54244	1.56507	1.13893	3.89655	4.00615
														3	2	87	17173	IL	Urea	0	0	0.17	0.189274	0.146495	0.128152	0	52.7877	17.153	196.561	190.16	0	0	196.561	190.16	0	195.873	195.255	106.174	141.387	140.941	76.6396	33.0812	32.004	0	0.972976	0.941293	0	3.91946	3.764
														4	2	87	17173	IL	Urea	1	0	0.17	0.189274	0.133379	0.11463	0	52.7877	17.153	81.5173	75.1167	0	115.044	196.561	190.16	115.044	195.873	195.255	180.001	141.387	140.941	129.93	35.2764	34.1992	21.5571	1.54244	1.51076	1.13893	3.92644	3.77099
														5	2	87	17173	IL	UAN	0	0	0.07	0.189274	0.238809	0.206173	0	52.7877	17.153	196.561	185.51	60.6058	0	196.561	185.51	60.6058	195.873	194.756	154.075	141.387	140.58	111.216	13.6217	12.8559	4.19998	0.972976	0.918277	0.299999	3.87032	3.60497
														6	2	87	17173	IL	UAN	1	0	0.07	0.189274	0.171664	0.135352	0	52.7877	17.153	81.5173	70.4668	0	115.044	196.561	185.51	115.044	195.873	194.756	180.001	141.387	140.58	129.93	27.2062	26.4404	21.5571	1.54244	1.48774	1.13893	3.90606	3.64071
														1	2	90	17179	IL	AA	0	0	0.0233333	0.189274	0.229016	0.253031	0	69.0498	18.9468	196.561	204.589	98.8112	0	196.561	204.589	98.8112	211.469	212.189	187.808	152.645	153.164	135.565	4.54056	4.72601	2.28254	0.972976	1.01272	0.489115	3.76295	3.95529
														2	2	90	17179	IL	AA	1	0	0.0233333	0.189274	0.136656	0.164027	0	69.0498	18.9468	81.5173	89.5457	0	115.044	196.561	204.589	115.044	211.469	212.189	194.334	152.645	153.164	140.276	23.4401	23.6256	21.5571	1.54244	1.58218	1.13893	3.81212	4.00446
														3	2	90	17179	IL	Urea	0	0	0.17	0.189274	0.0936213	0.0858881	0	69.0498	18.9468	196.561	194.027	0	0	196.561	194.027	0	211.469	211.216	114.629	152.645	152.461	82.7421	33.0812	32.6547	0	0.972976	0.960433	0	3.83502	3.77353
														4	2	90	17179	IL	Urea	1	0	0.17	0.189274	0.0805059	0.0726147	0	69.0498	18.9468	81.5173	78.9834	0	115.044	196.561	194.027	115.044	211.469	211.216	194.334	152.645	152.461	140.276	35.2764	34.85	21.5571	1.54244	1.5299	1.13893	3.84201	3.78051
														5	2	90	17179	IL	UAN	0	0	0.07	0.189274	0.185936	0.16388	0	69.0498	18.9468	196.561	189.535	53.9863	0	196.561	189.535	53.9863	211.469	210.733	161.658	152.645	152.113	116.689	13.6217	13.1348	3.74125	0.972976	0.9382	0.267232	3.78588	3.61732
														6	2	90	17179	IL	UAN	1	0	0.07	0.189274	0.11879	0.0944431	0	69.0498	18.9468	81.5173	74.4917	0	115.044	196.561	189.535	115.044	211.469	210.733	194.334	152.645	152.113	140.276	27.2062	26.7193	21.5571	1.54244	1.50767	1.13893	3.82163	3.65306
														1	2	92	17183	IL	AA	0	0	0.0233333	0.189274	0.279925	0.293172	0	62.5797	18.4116	196.561	201.268	95.2279	0	196.561	201.268	95.2279	196.452	196.858	172.955	141.805	142.098	124.844	4.54056	4.64929	2.19977	0.972976	0.996276	0.471378	3.84425	3.95711
														2	2	92	17183	IL	AA	1	0	0.0233333	0.189274	0.187566	0.20281	0	62.5797	18.4116	81.5173	86.2242	0	115.044	196.561	201.268	115.044	196.452	196.858	180.534	141.805	142.098	130.314	23.4401	23.5488	21.5571	1.54244	1.56574	1.13893	3.89341	4.00627
														3	2	92	17183	IL	Urea	0	0	0.17	0.189274	0.144531	0.126579	0	62.5797	18.4116	196.561	190.312	0	0	196.561	190.312	0	196.452	195.848	106.488	141.805	141.369	76.8662	33.0812	32.0295	0	0.972976	0.942044	0	3.91632	3.76455
														4	2	92	17183	IL	Urea	1	0	0.17	0.189274	0.131415	0.113067	0	62.5797	18.4116	81.5173	75.2683	0	115.044	196.561	190.312	115.044	196.452	195.848	180.534	141.805	141.369	130.314	35.2764	34.2247	21.5571	1.54244	1.51151	1.13893	3.9233	3.77154
														5	2	92	17183	IL	UAN	0	0	0.07	0.189274	0.236845	0.204599	0	62.5797	18.4116	196.561	185.668	51.6345	0	196.561	185.668	51.6345	196.452	195.349	148.567	141.805	141.009	107.24	13.6217	12.8668	3.57827	0.972976	0.919057	0.255591	3.86718	3.60563
														6	2	92	17183	IL	UAN	1	0	0.07	0.189274	0.1697	0.133834	0	62.5797	18.4116	81.5173	70.6245	0	115.044	196.561	185.668	115.044	196.452	195.349	180.534	141.805	141.009	130.314	27.2062	26.4513	21.5571	1.54244	1.48852	1.13893	3.90293	3.64137
														1	2	94	17187	IL	AA	0	0	0.0233333	0.189274	0.216129	0.242883	0	58.6189	17.3918	196.561	205.373	104.039	0	196.561	205.373	104.039	215.271	216.069	193.477	155.389	155.964	139.657	4.54056	4.74412	2.4033	0.972976	1.0166	0.514992	3.74237	3.95345
														2	2	94	17187	IL	AA	1	0	0.0233333	0.189274	0.123769	0.154194	0	58.6189	17.3918	81.5173	90.3296	0	115.044	196.561	205.373	115.044	215.271	216.069	197.827	155.389	155.964	142.797	23.4401	23.6437	21.5571	1.54244	1.58606	1.13893	3.79154	4.00262
														3	2	94	17187	IL	Urea	0	0	0.17	0.189274	0.0807341	0.0756099	0	58.6189	17.3918	196.561	194.906	0	0	196.561	194.906	0	215.271	215.104	116.689	155.389	155.268	84.2295	33.0812	32.8027	0	0.972976	0.964787	0	3.81444	3.7743
														4	2	94	17187	IL	Urea	1	0	0.17	0.189274	0.0676187	0.0623918	0	58.6189	17.3918	81.5173	79.8628	0	115.044	196.561	194.906	115.044	215.271	215.104	197.827	155.389	155.268	142.797	35.2764	34.998	21.5571	1.54244	1.53425	1.13893	3.82143	3.78128
														5	2	94	17187	IL	UAN	0	0	0.07	0.189274	0.173049	0.153593	0	58.6189	17.3918	196.561	190.452	64.9089	0	196.561	190.452	64.9089	215.271	214.625	172.274	155.389	154.922	124.352	13.6217	13.1983	4.49819	0.972976	0.942736	0.321299	3.7653	3.61876
														6	2	94	17187	IL	UAN	1	0	0.07	0.189274	0.105903	0.0844643	0	58.6189	17.3918	81.5173	75.4082	0	115.044	196.561	190.452	115.044	215.271	214.625	197.827	155.389	154.922	142.797	27.2062	26.7828	21.5571	1.54244	1.5122	1.13893	3.80105	3.6545
														1	2	102	17203	IL	AA	0	0	0.0233333	0.189274	0.22726	0.251647	0	70.699	18.3119	196.561	204.697	98.5251	0	196.561	204.697	98.5251	211.988	212.718	188.14	153.019	153.546	135.805	4.54056	4.72851	2.27593	0.972976	1.01325	0.487699	3.76015	3.95507
														2	2	102	17203	IL	AA	1	0	0.0233333	0.189274	0.1349	0.162687	0	70.699	18.3119	81.5173	89.6538	0	115.044	196.561	204.697	115.044	211.988	212.718	194.81	153.019	153.546	140.619	23.4401	23.6281	21.5571	1.54244	1.58272	1.13893	3.80931	4.00424
														3	2	102	17203	IL	Urea	0	0	0.17	0.189274	0.0918649	0.0844868	0	70.699	18.3119	196.561	194.148	0	0	196.561	194.148	0	211.988	211.746	114.909	153.019	152.844	82.9448	33.0812	32.6751	0	0.972976	0.961034	0	3.83222	3.77367
														4	2	102	17203	IL	Urea	1	0	0.17	0.189274	0.0787495	0.071221	0	70.699	18.3119	81.5173	79.1046	0	115.044	196.561	194.148	115.044	211.988	211.746	194.81	153.019	152.844	140.619	35.2764	34.8704	21.5571	1.54244	1.5305	1.13893	3.8392	3.78065
														5	2	102	17203	IL	UAN	0	0	0.07	0.189274	0.184179	0.162477	0	70.699	18.3119	196.561	189.662	52.8917	0	196.561	189.662	52.8917	211.988	211.264	161.25	153.019	152.496	116.395	13.6217	13.1435	3.66539	0.972976	0.938825	0.261814	3.78308	3.61755
														6	2	102	17203	IL	UAN	1	0	0.07	0.189274	0.117034	0.0930832	0	70.699	18.3119	81.5173	74.618	0	115.044	196.561	189.662	115.044	211.988	211.264	194.81	153.019	152.496	140.619	27.2062	26.7281	21.5571	1.54244	1.50829	1.13893	3.81882	3.65329
														1	3	2	17003	IL	AA	0	0	0.0233333	0.189274	0.400336	0.419724	0	44.0898	15.8935	196.561	205.32	89.2183	0	196.561	205.32	89.2183	160.933	161.706	137.605	116.166	116.724	99.327	4.54056	4.7429	2.06094	0.972976	1.01634	0.441631	4.03654	4.24647
														2	3	2	17003	IL	AA	1	0	0.0233333	0.189274	0.307976	0.331014	0	44.0898	15.8935	81.5173	90.2766	0	115.044	196.561	205.32	115.044	160.933	161.706	146.409	116.166	116.724	105.682	23.4401	23.6424	21.5571	1.54244	1.5858	1.13893	4.0857	4.29563
														3	3	2	17003	IL	Urea	0	0	0.17	0.189274	0.264941	0.252791	0	44.0898	15.8935	196.561	191.216	0	0	196.561	191.216	0	160.933	160.406	84.2295	116.166	115.786	60.7992	33.0812	32.1817	0	0.972976	0.94652	0	4.10861	3.97886
														4	3	2	17003	IL	Urea	1	0	0.17	0.189274	0.251826	0.239338	0	44.0898	15.8935	81.5173	76.1725	0	115.044	196.561	191.216	115.044	160.933	160.406	146.409	116.166	115.786	105.682	35.2764	34.3769	21.5571	1.54244	1.51599	1.13893	4.11559	3.98584
														5	3	2	17003	IL	UAN	0	0	0.07	0.189274	0.357256	0.33085	0	44.0898	15.8935	196.561	185.375	50.6688	0	196.561	185.375	50.6688	160.933	159.779	118.778	116.166	115.333	85.737	13.6217	12.8465	3.51135	0.972976	0.917607	0.25081	4.05947	3.791
														6	3	2	17003	IL	UAN	1	0	0.07	0.189274	0.29011	0.259982	0	44.0898	15.8935	81.5173	70.3315	0	115.044	196.561	185.375	115.044	160.933	159.779	146.409	116.166	115.333	105.682	27.2062	26.431	21.5571	1.54244	1.48707	1.13893	4.09521	3.82674
														1	3	3	17005	IL	AA	0	0	0.0233333	0.189274	0.329023	0.367964	0	49.4486	16.6807	196.561	212.544	97.4756	0	196.561	212.544	97.4756	181.969	183.473	159.112	131.35	132.436	114.852	4.54056	4.90976	2.25169	0.972976	1.05209	0.482504	3.92266	4.30519
														2	3	3	17005	IL	AA	1	0	0.0233333	0.189274	0.236664	0.282054	0	49.4486	16.6807	81.5173	97.5001	0	115.044	196.561	212.544	115.044	181.969	183.473	165.546	131.35	132.436	119.496	23.4401	23.8093	21.5571	1.54244	1.62156	1.13893	3.97182	4.35435
														3	3	3	17005	IL	Urea	0	0	0.17	0.189274	0.193629	0.199834	0	49.4486	16.6807	196.561	199.042	0	0	196.561	199.042	0	181.969	182.229	95.2393	131.35	131.538	68.7464	33.0812	33.4988	0	0.972976	0.985258	0	3.99473	4.05488
														4	3	3	17005	IL	Urea	1	0	0.17	0.189274	0.180513	0.18687	0	49.4486	16.6807	81.5173	83.9984	0	115.044	196.561	199.042	115.044	181.969	182.229	165.546	131.35	131.538	119.496	35.2764	35.694	21.5571	1.54244	1.55472	1.13893	4.00171	4.06186
														5	3	3	17005	IL	UAN	0	0	0.07	0.189274	0.285943	0.277812	0	49.4486	16.6807	196.561	193.419	58.652	0	196.561	193.419	58.652	181.969	181.625	139.399	131.35	131.102	100.622	13.6217	13.404	4.06459	0.972976	0.957425	0.290328	3.94559	3.87029
														6	3	3	17005	IL	UAN	1	0	0.07	0.189274	0.218798	0.209661	0	49.4486	16.6807	81.5173	78.3756	0	115.044	196.561	193.419	115.044	181.969	181.625	165.546	131.35	131.102	119.496	27.2062	26.9885	21.5571	1.54244	1.52689	1.13893	3.98133	3.90604
														1	3	12	17023	IL	AA	0	0	0.0233333	0.189274	0.298901	0.346197	0	56.8272	17.6281	196.561	215.253	98.4841	0	196.561	215.253	98.4841	190.855	192.66	167.309	137.764	139.067	120.768	4.54056	4.97234	2.27498	0.972976	1.0655	0.487497	3.87455	4.32167
														2	3	12	17023	IL	AA	1	0	0.0233333	0.189274	0.206541	0.261291	0	56.8272	17.6281	81.5173	100.209	0	115.044	196.561	215.253	115.044	190.855	192.66	173.63	137.764	139.067	125.331	23.4401	23.8719	21.5571	1.54244	1.63497	1.13893	3.92372	4.37084
														3	3	12	17023	IL	Urea	0	0	0.17	0.189274	0.163506	0.177614	0	56.8272	17.6281	196.561	201.994	0	0	196.561	201.994	0	190.855	191.438	99.8898	137.764	138.185	72.1033	33.0812	33.9956	0	0.972976	0.99987	0	3.94663	4.07826
														4	3	12	17023	IL	Urea	1	0	0.17	0.189274	0.150391	0.164825	0	56.8272	17.6281	81.5173	86.9503	0	115.044	196.561	201.994	115.044	190.855	191.438	173.63	137.764	138.185	125.331	35.2764	36.1908	21.5571	1.54244	1.56934	1.13893	3.95361	4.08524
														5	3	12	17023	IL	UAN	0	0	0.07	0.189274	0.255821	0.25555	0	56.8272	17.6281	196.561	196.46	56.4847	0	196.561	196.46	56.4847	190.855	190.843	144.792	137.764	137.756	104.515	13.6217	13.6147	3.91439	0.972976	0.972477	0.279599	3.89749	3.89507
														6	3	12	17023	IL	UAN	1	0	0.07	0.189274	0.188675	0.188373	0	56.8272	17.6281	81.5173	81.4164	0	115.044	196.561	196.46	115.044	190.855	190.843	173.63	137.764	137.756	125.331	27.2062	27.1992	21.5571	1.54244	1.54194	1.13893	3.93323	3.93081
														1	3	13	17025	IL	AA	0	0	0.0233333	0.189274	0.388665	0.411229	0	48.9649	16.5364	196.561	206.589	88.9309	0	196.561	206.589	88.9309	164.376	165.27	140.432	118.651	119.297	101.368	4.54056	4.77221	2.0543	0.972976	1.02262	0.440208	4.0179	4.25819
														2	3	13	17025	IL	AA	1	0	0.0233333	0.189274	0.296306	0.323024	0	48.9649	16.5364	81.5173	91.5457	0	115.044	196.561	206.589	115.044	164.376	165.27	149.541	118.651	119.297	107.943	23.4401	23.6718	21.5571	1.54244	1.59208	1.13893	4.06707	4.30735
														3	3	13	17025	IL	Urea	0	0	0.17	0.189274	0.253271	0.244087	0	48.9649	16.5364	196.561	192.586	0	0	196.561	192.586	0	164.376	163.98	86.0313	118.651	118.365	62.0998	33.0812	32.4123	0	0.972976	0.953303	0	4.08997	3.99351
														4	3	13	17025	IL	Urea	1	0	0.17	0.189274	0.240155	0.230722	0	48.9649	16.5364	81.5173	77.5428	0	115.044	196.561	192.586	115.044	164.376	163.98	149.541	118.651	118.365	107.943	35.2764	34.6075	21.5571	1.54244	1.52277	1.13893	4.09696	4.00049
														5	3	13	17025	IL	UAN	0	0	0.07	0.189274	0.345585	0.322135	0	48.9649	16.5364	196.561	186.782	47.4678	0	196.561	186.782	47.4678	164.376	163.356	119.382	118.651	117.915	86.1736	13.6217	12.944	3.28952	0.972976	0.92457	0.234965	4.04083	3.80618
														6	3	13	17025	IL	UAN	1	0	0.07	0.189274	0.27844	0.251757	0	48.9649	16.5364	81.5173	71.7383	0	115.044	196.561	186.782	115.044	164.376	163.356	149.541	118.651	117.915	107.943	27.2062	26.5285	21.5571	1.54244	1.49404	1.13893	4.07658	3.84192
														1	3	14	17027	IL	AA	0	0	0.0233333	0.189274	0.341972	0.377338	0	49.8902	16.9329	196.561	211.321	95.4546	0	196.561	211.321	95.4546	178.15	179.523	154.959	128.593	129.585	111.854	4.54056	4.88152	2.205	0.972976	1.04604	0.472501	3.94334	4.29669
														2	3	14	17027	IL	AA	1	0	0.0233333	0.189274	0.249612	0.290966	0	49.8902	16.9329	81.5173	96.2776	0	115.044	196.561	211.321	115.044	178.15	179.523	162.071	128.593	129.585	116.988	23.4401	23.7811	21.5571	1.54244	1.61551	1.13893	3.9925	4.34586
														3	3	14	17027	IL	Urea	0	0	0.17	0.189274	0.206577	0.209411	0	49.8902	16.9329	196.561	197.713	0	0	196.561	197.713	0	178.15	178.269	93.2402	128.593	128.68	67.3034	33.0812	33.2751	0	0.972976	0.978679	0	4.01541	4.04334
														4	3	14	17027	IL	Urea	1	0	0.17	0.189274	0.193462	0.196366	0	49.8902	16.9329	81.5173	82.6693	0	115.044	196.561	197.713	115.044	178.15	178.269	162.071	128.593	128.68	116.988	35.2764	35.4703	21.5571	1.54244	1.54814	1.13893	4.02239	4.05033
														5	3	14	17027	IL	UAN	0	0	0.07	0.189274	0.298892	0.287406	0	49.8902	16.9329	196.561	192.051	55.8448	0	196.561	192.051	55.8448	178.15	177.661	134.759	128.593	128.241	97.2728	13.6217	13.3092	3.87005	0.972976	0.950654	0.276432	3.96627	3.85816
														6	3	14	17027	IL	UAN	1	0	0.07	0.189274	0.231746	0.218807	0	49.8902	16.9329	81.5173	77.0077	0	115.044	196.561	192.051	115.044	178.15	177.661	162.071	128.593	128.241	116.988	27.2062	26.8937	21.5571	1.54244	1.52012	1.13893	4.00201	3.8939
														1	3	17	17033	IL	AA	0	0	0.0233333	0.189274	0.346314	0.380484	0	54.5446	17.2691	196.561	210.903	92.9295	0	196.561	210.903	92.9295	176.869	178.198	152.809	127.669	128.628	110.302	4.54056	4.87186	2.14667	0.972976	1.04397	0.460001	3.95027	4.29364
														2	3	17	17033	IL	AA	1	0	0.0233333	0.189274	0.253955	0.293953	0	54.5446	17.2691	81.5173	95.8593	0	115.044	196.561	210.903	115.044	176.869	178.198	160.906	127.669	128.628	116.146	23.4401	23.7714	21.5571	1.54244	1.61344	1.13893	3.99943	4.34281
														3	3	17	17033	IL	Urea	0	0	0.17	0.189274	0.210919	0.212626	0	54.5446	17.2691	196.561	197.259	0	0	196.561	197.259	0	176.869	176.941	92.5698	127.669	127.721	66.8195	33.0812	33.1986	0	0.972976	0.976431	0	4.02234	4.03926
														4	3	17	17033	IL	Urea	1	0	0.17	0.189274	0.197804	0.199554	0	54.5446	17.2691	81.5173	82.2151	0	115.044	196.561	197.259	115.044	176.869	176.941	160.906	127.669	127.721	116.146	35.2764	35.3939	21.5571	1.54244	1.5459	1.13893	4.02932	4.04625
														5	3	17	17033	IL	UAN	0	0	0.07	0.189274	0.303234	0.290626	0	54.5446	17.2691	196.561	191.584	50.0949	0	196.561	191.584	50.0949	176.869	176.331	130.169	127.669	127.281	93.96	13.6217	13.2768	3.47158	0.972976	0.948341	0.24797	3.9732	3.85388
														6	3	17	17033	IL	UAN	1	0	0.07	0.189274	0.236088	0.221874	0	54.5446	17.2691	81.5173	76.5403	0	115.044	196.561	191.584	115.044	176.869	176.331	160.906	127.669	127.281	116.146	27.2062	26.8613	21.5571	1.54244	1.51781	1.13893	4.00894	3.88962
														1	3	18	17035	IL	AA	0	0	0.0233333	0.189274	0.328219	0.367383	0	53.5033	17.3196	196.561	212.618	95.8834	0	196.561	212.618	95.8834	182.206	183.719	158.666	131.522	132.613	114.53	4.54056	4.91149	2.21491	0.972976	1.05246	0.474623	3.92137	4.30569
														2	3	18	17035	IL	AA	1	0	0.0233333	0.189274	0.23586	0.2815	0	53.5033	17.3196	81.5173	97.5749	0	115.044	196.561	212.618	115.044	182.206	183.719	165.762	131.522	132.613	119.652	23.4401	23.811	21.5571	1.54244	1.62193	1.13893	3.97054	4.35485
														3	3	18	17035	IL	Urea	0	0	0.17	0.189274	0.192824	0.19924	0	53.5033	17.3196	196.561	199.123	0	0	196.561	199.123	0	182.206	182.475	95.3635	131.522	131.716	68.836	33.0812	33.5125	0	0.972976	0.985661	0	3.99345	4.05557
														4	3	18	17035	IL	Urea	1	0	0.17	0.189274	0.179709	0.18628	0	53.5033	17.3196	81.5173	84.0797	0	115.044	196.561	199.123	115.044	182.206	182.475	165.762	131.522	131.716	119.652	35.2764	35.7077	21.5571	1.54244	1.55513	1.13893	4.00043	4.06255
														5	3	18	17035	IL	UAN	0	0	0.07	0.189274	0.285139	0.277216	0	53.5033	17.3196	196.561	193.503	54.6243	0	196.561	193.503	54.6243	182.206	181.871	137.051	131.522	131.28	98.9276	13.6217	13.4098	3.78546	0.972976	0.957839	0.27039	3.9443	3.87102
														6	3	18	17035	IL	UAN	1	0	0.07	0.189274	0.217994	0.209093	0	53.5033	17.3196	81.5173	78.4593	0	115.044	196.561	193.503	115.044	182.206	181.871	165.762	131.522	131.28	119.652	27.2062	26.9943	21.5571	1.54244	1.52731	1.13893	3.98005	3.90676
														1	3	24	17047	IL	AA	0	0	0.0233333	0.189274	0.381649	0.406128	0	50.4278	16.4684	196.561	207.335	89.4347	0	196.561	207.335	89.4347	166.446	167.412	142.406	120.145	120.843	102.793	4.54056	4.78943	2.06594	0.972976	1.02631	0.442702	4.0067	4.26481
														2	3	24	17047	IL	AA	1	0	0.0233333	0.189274	0.28929	0.318216	0	50.4278	16.4684	81.5173	92.2911	0	115.044	196.561	207.335	115.044	166.446	167.412	151.424	120.145	120.843	109.302	23.4401	23.689	21.5571	1.54244	1.59577	1.13893	4.05586	4.31398
														3	3	24	17047	IL	Urea	0	0	0.17	0.189274	0.246255	0.238862	0	50.4278	16.4684	196.561	193.392	0	0	196.561	193.392	0	166.446	166.128	87.1145	120.145	119.916	62.8817	33.0812	32.5479	0	0.972976	0.957291	0	4.07877	4.00188
														4	3	24	17047	IL	Urea	1	0	0.17	0.189274	0.233139	0.225548	0	50.4278	16.4684	81.5173	78.3486	0	115.044	196.561	193.392	115.044	166.446	166.128	151.424	120.145	119.916	109.302	35.2764	34.7431	21.5571	1.54244	1.52676	1.13893	4.08575	4.00886
														5	3	24	17047	IL	UAN	0	0	0.07	0.189274	0.338569	0.316903	0	50.4278	16.4684	196.561	187.609	47.342	0	196.561	187.609	47.342	166.446	165.507	120.807	120.145	119.467	87.2022	13.6217	13.0013	3.2808	0.972976	0.928667	0.234343	4.02963	3.81487
														6	3	24	17047	IL	UAN	1	0	0.07	0.189274	0.271424	0.24681	0	50.4278	16.4684	81.5173	72.5658	0	115.044	196.561	187.609	115.044	166.446	165.507	151.424	120.145	119.467	109.302	27.2062	26.5859	21.5571	1.54244	1.49813	1.13893	4.06537	3.85061
														1	3	25	17049	IL	AA	0	0	0.0233333	0.189274	0.302621	0.348883	0	50.8086	16.9302	196.561	214.928	100.438	0	196.561	214.928	100.438	189.757	191.525	167.155	136.972	138.248	120.657	4.54056	4.96483	2.32011	0.972976	1.06389	0.497166	3.88049	4.31987
														2	3	25	17049	IL	AA	1	0	0.0233333	0.189274	0.210262	0.263857	0	50.8086	16.9302	81.5173	99.8843	0	115.044	196.561	214.928	115.044	189.757	191.525	172.631	136.972	138.248	124.61	23.4401	23.8644	21.5571	1.54244	1.63336	1.13893	3.92966	4.36904
														3	3	25	17049	IL	Urea	0	0	0.17	0.189274	0.167227	0.180354	0	50.8086	16.9302	196.561	201.64	0	0	196.561	201.64	0	189.757	190.301	99.3154	136.972	137.365	71.6887	33.0812	33.9359	0	0.972976	0.998116	0	3.95257	4.07562
														4	3	25	17049	IL	Urea	1	0	0.17	0.189274	0.154111	0.167544	0	50.8086	16.9302	81.5173	86.5959	0	115.044	196.561	201.64	115.044	189.757	190.301	172.631	136.972	137.365	124.61	35.2764	36.1311	21.5571	1.54244	1.56758	1.13893	3.95955	4.08261
														5	3	25	17049	IL	UAN	0	0	0.07	0.189274	0.259541	0.258296	0	50.8086	16.9302	196.561	196.095	61.7363	0	196.561	196.095	61.7363	189.757	189.705	147.317	136.972	136.935	106.337	13.6217	13.5894	4.27833	0.972976	0.970669	0.305595	3.90343	3.89226
														6	3	25	17049	IL	UAN	1	0	0.07	0.189274	0.192396	0.191003	0	50.8086	16.9302	81.5173	81.0511	0	115.044	196.561	196.095	115.044	189.757	189.705	172.631	136.972	136.935	124.61	27.2062	27.1739	21.5571	1.54244	1.54013	1.13893	3.93917	3.928
														1	3	26	17051	IL	AA	0	0	0.0233333	0.189274	0.357959	0.388926	0	48.9257	16.5888	196.561	209.76	93.5962	0	196.561	209.76	93.5962	173.434	174.644	150.112	125.189	126.063	108.355	4.54056	4.84546	2.16207	0.972976	1.03831	0.463301	3.96887	4.28494
														2	3	26	17051	IL	AA	1	0	0.0233333	0.189274	0.2656	0.301957	0	48.9257	16.5888	81.5173	94.7164	0	115.044	196.561	209.76	115.044	173.434	174.644	157.781	125.189	126.063	113.891	23.4401	23.745	21.5571	1.54244	1.60778	1.13893	4.01803	4.33411
														3	3	26	17051	IL	Urea	0	0	0.17	0.189274	0.222565	0.221258	0	48.9257	16.5888	196.561	196.019	0	0	196.561	196.019	0	173.434	173.378	90.772	125.189	125.149	65.5217	33.0812	32.9899	0	0.972976	0.970292	0	4.04094	4.02778
														4	3	26	17051	IL	Urea	1	0	0.17	0.189274	0.209449	0.208109	0	48.9257	16.5888	81.5173	80.9749	0	115.044	196.561	196.019	115.044	173.434	173.378	157.781	125.189	125.149	113.891	35.2764	35.1851	21.5571	1.54244	1.53976	1.13893	4.04792	4.03477
														5	3	26	17051	IL	UAN	0	0	0.07	0.189274	0.314879	0.299272	0	48.9257	16.5888	196.561	190.308	53.8809	0	196.561	190.308	53.8809	173.434	172.765	129.999	125.189	124.706	93.8368	13.6217	13.1884	3.73394	0.972976	0.942027	0.26671	3.9918	3.84186
														6	3	26	17051	IL	UAN	1	0	0.07	0.189274	0.247734	0.230096	0	48.9257	16.5888	81.5173	75.2649	0	115.044	196.561	190.308	115.044	173.434	172.765	157.781	125.189	124.706	113.891	27.2062	26.7729	21.5571	1.54244	1.51149	1.13893	4.02754	3.8776
														1	3	28	17055	IL	AA	0	0	0.0233333	0.189274	0.41311	0.429034	0	51.1657	16.8467	196.561	203.888	83.9905	0	196.561	203.888	83.9905	157.165	157.803	132.303	113.446	113.907	95.5003	4.54056	4.70981	1.94018	0.972976	1.00924	0.415753	4.05694	4.23258
														2	3	28	17055	IL	AA	1	0	0.0233333	0.189274	0.320751	0.339747	0.00542507	51.1657	16.8467	81.5173	88.8441	0	115.044	196.561	203.888	115.044	157.165	157.803	142.981	113.446	113.907	103.207	23.4401	23.6094	21.5571	1.54244	1.57871	1.13893	4.1061	4.28174
														3	3	28	17055	IL	Urea	0	0	0.17	0.189274	0.277716	0.262337	0	51.1657	16.8467	196.561	189.672	0	0	196.561	189.672	0	157.165	156.494	82.2573	113.446	112.962	59.3756	33.0812	31.9217	0	0.972976	0.938875	0	4.12901	3.96173
														4	3	28	17055	IL	Urea	1	0	0.17	0.189274	0.2646	0.248783	0.00542507	51.1657	16.8467	81.5173	74.6281	0	115.044	196.561	189.672	115.044	157.165	156.494	142.981	113.446	112.962	103.207	35.2764	34.117	21.5571	1.54244	1.50834	1.13893	4.13599	3.96871
														5	3	28	17055	IL	UAN	0	0	0.07	0.189274	0.37003	0.340407	0	51.1657	16.8467	196.561	183.79	38.681	0	196.561	183.79	38.681	157.165	155.862	108.82	113.446	112.505	78.5494	13.6217	12.7367	2.68059	0.972976	0.909763	0.191471	4.07987	3.77329
														6	3	28	17055	IL	UAN	1	0	0.07	0.189274	0.302885	0.268977	0.00542507	51.1657	16.8467	81.5173	68.7469	0	115.044	196.561	183.79	115.044	157.165	155.862	142.981	113.446	112.505	103.207	27.2062	26.3212	21.5571	1.54244	1.47923	1.13893	4.11561	3.80903
														1	3	30	17059	IL	AA	0	0	0.0233333	0.189274	0.341499	0.376995	0	46.4176	15.9503	196.561	211.366	97.0728	0	196.561	211.366	97.0728	178.289	179.667	155.734	128.694	129.689	112.413	4.54056	4.88257	2.24238	0.972976	1.04626	0.480511	3.94258	4.29702
														2	3	30	17059	IL	AA	1	0	0.0233333	0.189274	0.249139	0.290641	0	46.4176	15.9503	81.5173	96.3229	0	115.044	196.561	211.366	115.044	178.289	179.667	162.198	128.694	129.689	117.079	23.4401	23.7821	21.5571	1.54244	1.61573	1.13893	3.99174	4.34618
														3	3	30	17059	IL	Urea	0	0	0.17	0.189274	0.206104	0.209061	0	46.4176	15.9503	196.561	197.762	0	0	196.561	197.762	0	178.289	178.414	93.3132	128.694	128.784	67.3561	33.0812	33.2834	0	0.972976	0.978923	0	4.01465	4.04378
														4	3	30	17059	IL	Urea	1	0	0.17	0.189274	0.192989	0.196019	0	46.4176	15.9503	81.5173	82.7185	0	115.044	196.561	197.762	115.044	178.289	178.414	162.198	128.694	128.784	117.079	35.2764	35.4786	21.5571	1.54244	1.54839	1.13893	4.02163	4.05076
														5	3	30	17059	IL	UAN	0	0	0.07	0.189274	0.298419	0.287055	0	46.4176	15.9503	196.561	192.102	59.6288	0	196.561	192.102	59.6288	178.289	177.806	137.166	128.694	128.345	99.0104	13.6217	13.3127	4.13228	0.972976	0.950905	0.295163	3.96551	3.85862
														6	3	30	17059	IL	UAN	1	0	0.07	0.189274	0.231273	0.218473	0	46.4176	15.9503	81.5173	77.0583	0	115.044	196.561	192.102	115.044	178.289	177.806	162.198	128.694	128.345	117.079	27.2062	26.8972	21.5571	1.54244	1.52037	1.13893	4.00125	3.89436
														1	3	33	17065	IL	AA	0	0	0.0233333	0.189274	0.391803	0.413513	0	46.8163	16.0468	196.561	206.252	89.406	0	196.561	206.252	89.406	163.45	164.312	139.832	117.983	118.605	100.935	4.54056	4.76441	2.06528	0.972976	1.02095	0.44256	4.02291	4.25513
														2	3	33	17065	IL	AA	1	0	0.0233333	0.189274	0.299444	0.325174	0	46.8163	16.0468	81.5173	91.2081	0	115.044	196.561	206.252	115.044	163.45	164.312	148.699	117.983	118.605	107.335	23.4401	23.664	21.5571	1.54244	1.59041	1.13893	4.07208	4.30429
														3	3	33	17065	IL	Urea	0	0	0.17	0.189274	0.256409	0.246426	0	46.8163	16.0468	196.561	192.222	0	0	196.561	192.222	0	163.45	163.019	85.5468	117.983	117.672	61.7501	33.0812	32.3509	0	0.972976	0.951497	0	4.09499	3.98966
														4	3	33	17065	IL	Urea	1	0	0.17	0.189274	0.243293	0.233038	0	46.8163	16.0468	81.5173	77.1781	0	115.044	196.561	192.222	115.044	163.45	163.019	148.699	117.983	117.672	107.335	35.2764	34.5461	21.5571	1.54244	1.52096	1.13893	4.10197	3.99665
														5	3	33	17065	IL	UAN	0	0	0.07	0.189274	0.348723	0.324477	0	46.8163	16.0468	196.561	186.407	49.3404	0	196.561	186.407	49.3404	163.45	162.394	119.843	117.983	117.221	86.5057	13.6217	12.918	3.41929	0.972976	0.922716	0.244235	4.04585	3.80219
														6	3	33	17065	IL	UAN	1	0	0.07	0.189274	0.281578	0.253969	0	46.8163	16.0468	81.5173	71.3637	0	115.044	196.561	186.407	115.044	163.45	162.394	148.699	117.983	117.221	107.335	27.2062	26.5026	21.5571	1.54244	1.49218	1.13893	4.08159	3.83793
														1	3	35	17069	IL	AA	0	0	0.0233333	0.189274	0.280905	0.333216	0	43.4875	15.5718	196.561	216.787	106.308	0	196.561	216.787	106.308	196.163	198.146	175.195	141.596	143.027	126.46	4.54056	5.00778	2.45571	0.972976	1.0731	0.526223	3.84581	4.32948
														2	3	35	17069	IL	AA	1	0	0.0233333	0.189274	0.188545	0.248869	0	43.4875	15.5718	81.5173	101.743	0	115.044	196.561	216.787	115.044	196.163	198.146	178.459	141.596	143.027	128.817	23.4401	23.9073	21.5571	1.54244	1.64256	1.13893	3.89498	4.37864
														3	3	35	17069	IL	Urea	0	0	0.17	0.189274	0.14551	0.164376	0	43.4875	15.5718	196.561	203.67	0	0	196.561	203.67	0	196.163	196.937	102.668	141.596	142.155	74.1088	33.0812	34.2777	0	0.972976	1.00817	0	3.91789	4.09008
														4	3	35	17069	IL	Urea	1	0	0.17	0.189274	0.132395	0.151684	0	43.4875	15.5718	81.5173	88.6267	0	115.044	196.561	203.67	115.044	196.163	196.937	178.459	141.596	142.155	128.817	35.2764	36.4729	21.5571	1.54244	1.57763	1.13893	3.92487	4.09706
														5	3	35	17069	IL	UAN	0	0	0.07	0.189274	0.237825	0.242286	0	43.4875	15.5718	196.561	198.189	72.1965	0	196.561	198.189	72.1965	196.163	196.348	158.698	141.596	141.73	114.552	13.6217	13.7345	5.00322	0.972976	0.981033	0.357373	3.86875	3.90772
														6	3	35	17069	IL	UAN	1	0	0.07	0.189274	0.170679	0.17565	0	43.4875	15.5718	81.5173	83.145	0	115.044	196.561	198.189	115.044	196.163	196.348	178.459	141.596	141.73	128.817	27.2062	27.319	21.5571	1.54244	1.5505	1.13893	3.90449	3.94346
														1	3	39	17077	IL	AA	0	0	0.0233333	0.189274	0.384183	0.40797	0	47.9468	16.4886	196.561	207.067	90.0601	0	196.561	207.067	90.0601	165.698	166.639	142.02	119.606	120.284	102.514	4.54056	4.78325	2.08039	0.972976	1.02498	0.445798	4.01074	4.26246
														2	3	39	17077	IL	AA	1	0	0.0233333	0.189274	0.291824	0.319953	0	47.9468	16.4886	81.5173	92.0234	0	115.044	196.561	207.067	115.044	165.698	166.639	150.744	119.606	120.284	108.811	23.4401	23.6828	21.5571	1.54244	1.59445	1.13893	4.05991	4.31162
														3	3	39	17077	IL	Urea	0	0	0.17	0.189274	0.248789	0.240748	0	47.9468	16.4886	196.561	193.103	0	0	196.561	193.103	0	165.698	165.352	86.7233	119.606	119.356	62.5993	33.0812	32.4992	0	0.972976	0.955858	0	4.08282	3.99889
														4	3	39	17077	IL	Urea	1	0	0.17	0.189274	0.235673	0.227416	0	47.9468	16.4886	81.5173	78.0591	0	115.044	196.561	193.103	115.044	165.698	165.352	150.744	119.606	119.356	108.811	35.2764	34.6944	21.5571	1.54244	1.52532	1.13893	4.0898	4.00587
														5	3	39	17077	IL	UAN	0	0	0.07	0.189274	0.341103	0.318792	0	47.9468	16.4886	196.561	187.312	49.6286	0	196.561	187.312	49.6286	165.698	164.73	121.666	119.606	118.907	87.8217	13.6217	12.9807	3.43926	0.972976	0.927195	0.245662	4.03368	3.81177
														6	3	39	17077	IL	UAN	1	0	0.07	0.189274	0.273958	0.248597	0	47.9468	16.4886	81.5173	72.2685	0	115.044	196.561	187.312	115.044	165.698	164.73	150.744	119.606	118.907	108.811	27.2062	26.5653	21.5571	1.54244	1.49666	1.13893	4.06942	3.84751
														1	3	40	17079	IL	AA	0	0	0.0233333	0.189274	0.345907	0.380188	0	51.6574	16.9354	196.561	210.942	94.1868	0	196.561	210.942	94.1868	176.989	178.322	153.433	127.756	128.718	110.752	4.54056	4.87277	2.17572	0.972976	1.04416	0.466225	3.94962	4.29393
														2	3	40	17079	IL	AA	1	0	0.0233333	0.189274	0.253547	0.293672	0	51.6574	16.9354	81.5173	95.8987	0	115.044	196.561	210.942	115.044	176.989	178.322	161.015	127.756	128.718	116.225	23.4401	23.7723	21.5571	1.54244	1.61363	1.13893	3.99878	4.3431
														3	3	40	17079	IL	Urea	0	0	0.17	0.189274	0.210512	0.212325	0	51.6574	16.9354	196.561	197.301	0	0	196.561	197.301	0	176.989	177.066	92.6327	127.756	127.811	66.8649	33.0812	33.2058	0	0.972976	0.976642	0	4.02169	4.03965
														4	3	40	17079	IL	Urea	1	0	0.17	0.189274	0.197397	0.199255	0	51.6574	16.9354	81.5173	82.2579	0	115.044	196.561	197.301	115.044	176.989	177.066	161.015	127.756	127.811	116.225	35.2764	35.4011	21.5571	1.54244	1.54611	1.13893	4.02867	4.04663
														5	3	40	17079	IL	UAN	0	0	0.07	0.189274	0.302826	0.290324	0	51.6574	16.9354	196.561	191.628	53.2674	0	196.561	191.628	53.2674	176.989	176.456	132.279	127.756	127.371	95.4829	13.6217	13.2798	3.69143	0.972976	0.948559	0.263674	3.97255	3.85429
														6	3	40	17079	IL	UAN	1	0	0.07	0.189274	0.235681	0.221586	0	51.6574	16.9354	81.5173	76.5844	0	115.044	196.561	191.628	115.044	176.989	176.456	161.015	127.756	127.371	116.225	27.2062	26.8644	21.5571	1.54244	1.51802	1.13893	4.00829	3.89003
														1	3	41	17081	IL	AA	0	0	0.0233333	0.189274	0.441683	0.449906	0.00761848	49.4326	16.69	196.561	200.507	79.7559	0	196.561	200.507	79.7559	148.737	149.071	123.528	107.362	107.604	89.1658	4.54056	4.63172	1.84236	0.972976	0.992512	0.394792	4.10257	4.19723
														2	3	41	17081	IL	AA	1	0	0.0233333	0.189274	0.349323	0.359227	0.0475438	49.4326	16.69	81.5173	85.4639	0	115.044	196.561	200.507	115.044	148.737	149.071	135.313	107.362	107.604	97.6727	23.4401	23.5313	21.5571	1.54244	1.56198	1.13893	4.15173	4.24639
														3	3	41	17081	IL	Urea	0	0	0.17	0.189274	0.306288	0.283763	0	49.4326	16.69	196.561	186.037	0	0	196.561	186.037	0	148.737	147.738	77.8461	107.362	106.641	56.1915	33.0812	31.31	0	0.972976	0.920881	0	4.17464	3.91894
														4	3	41	17081	IL	Urea	1	0	0.17	0.189274	0.293173	0.269965	0.0475438	49.4326	16.69	81.5173	70.993	0	115.044	196.561	186.037	115.044	148.737	147.738	135.313	107.362	106.641	97.6727	35.2764	33.5052	21.5571	1.54244	1.49035	1.13893	4.18162	3.92592
														5	3	41	17081	IL	UAN	0	0	0.07	0.189274	0.398603	0.361851	0	49.4326	16.69	196.561	180.064	32.6219	0	196.561	180.064	32.6219	148.737	147.096	99.3247	107.362	106.178	71.6953	13.6217	12.4785	2.2607	0.972976	0.891318	0.161479	4.1255	3.72923
														6	3	41	17081	IL	UAN	1	0	0.07	0.189274	0.331457	0.289066	0.0475438	49.4326	16.69	81.5173	65.0207	0	115.044	196.561	180.064	115.044	148.737	147.096	135.313	107.362	106.178	97.6727	27.2062	26.063	21.5571	1.54244	1.46078	1.13893	4.16124	3.76497
														1	3	42	17083	IL	AA	0	0	0.0233333	0.189274	0.324228	0.364495	0	59.4038	17.6427	196.561	212.987	94.089	0	196.561	212.987	94.089	183.384	184.936	158.935	132.372	133.492	114.724	4.54056	4.92001	2.17346	0.972976	1.05429	0.46574	3.915	4.30811
														2	3	42	17083	IL	AA	1	0	0.0233333	0.189274	0.231868	0.278751	0	59.4038	17.6427	81.5173	97.9438	0	115.044	196.561	212.987	115.044	183.384	184.936	166.833	132.372	133.492	120.425	23.4401	23.8196	21.5571	1.54244	1.62375	1.13893	3.96416	4.35728
														3	3	42	17083	IL	Urea	0	0	0.17	0.189274	0.188833	0.196291	0	59.4038	17.6427	196.561	199.525	0	0	196.561	199.525	0	183.384	183.696	95.9797	132.372	132.597	69.2808	33.0812	33.58	0	0.972976	0.987648	0	3.98707	4.05892
														4	3	42	17083	IL	Urea	1	0	0.17	0.189274	0.175718	0.183356	0	59.4038	17.6427	81.5173	84.4812	0	115.044	196.561	199.525	115.044	183.384	183.696	166.833	132.372	132.597	120.425	35.2764	35.7752	21.5571	1.54244	1.55711	1.13893	3.99405	4.0659
														5	3	42	17083	IL	UAN	0	0	0.07	0.189274	0.281147	0.274262	0	59.4038	17.6427	196.561	193.916	49.3107	0	196.561	193.916	49.3107	183.384	183.093	134.438	132.372	132.162	97.0411	13.6217	13.4384	3.41723	0.972976	0.959886	0.244088	3.93793	3.87455
														6	3	42	17083	IL	UAN	1	0	0.07	0.189274	0.214002	0.206272	0	59.4038	17.6427	81.5173	78.8727	0	115.044	196.561	193.916	115.044	183.384	183.093	166.833	132.372	132.162	120.425	27.2062	27.0229	21.5571	1.54244	1.52935	1.13893	3.97367	3.9103
														1	3	44	17087	IL	AA	0	0	0.0233333	0.189274	0.445151	0.452444	0.0277705	43.5814	15.7616	196.561	200.08	81.8274	0	196.561	200.08	81.8274	147.714	148.011	123.504	106.624	106.838	89.1488	4.54056	4.62184	1.89021	0.972976	0.990394	0.405046	4.10811	4.19251
														2	3	44	17087	IL	AA	1	0	0.0233333	0.189274	0.352792	0.361586	0.0526563	43.5814	15.7616	81.5173	85.036	0	115.044	196.561	200.08	115.044	147.714	148.011	134.382	106.624	106.838	97.0009	23.4401	23.5214	21.5571	1.54244	1.55986	1.13893	4.15727	4.24167
														3	3	44	17087	IL	Urea	0	0	0.17	0.189274	0.309757	0.286371	0	43.5814	15.7616	196.561	185.577	0	0	196.561	185.577	0	147.714	146.675	77.3106	106.624	105.874	55.805	33.0812	31.2327	0	0.972976	0.918608	0	4.18018	3.9133
														4	3	44	17087	IL	Urea	1	0	0.17	0.189274	0.296641	0.272542	0.0526563	43.5814	15.7616	81.5173	70.5337	0	115.044	196.561	185.577	115.044	147.714	146.675	134.382	106.624	105.874	97.0009	35.2764	33.4279	21.5571	1.54244	1.48807	1.13893	4.18716	3.92028
														5	3	44	17087	IL	UAN	0	0	0.07	0.189274	0.402071	0.364461	0	43.5814	15.7616	196.561	179.594	40.3122	0	196.561	179.594	40.3122	147.714	146.032	103.23	106.624	105.41	74.5141	13.6217	12.4459	2.79364	0.972976	0.88899	0.199545	4.13104	3.72343
														6	3	44	17087	IL	UAN	1	0	0.07	0.189274	0.334926	0.291501	0.0526563	43.5814	15.7616	81.5173	64.5503	0	115.044	196.561	179.594	115.044	147.714	146.032	134.382	106.624	105.41	97.0009	27.2062	26.0304	21.5571	1.54244	1.45846	1.13893	4.16678	3.75918
														1	3	51	17101	IL	AA	0	0	0.0233333	0.189274	0.368111	0.396292	0	52.6496	16.9991	196.561	208.738	90.5187	0	196.561	208.738	90.5187	170.439	171.546	146.273	123.028	123.826	105.584	4.54056	4.82184	2.09098	0.972976	1.03325	0.448068	3.98508	4.27673
														2	3	51	17101	IL	AA	1	0	0.0233333	0.189274	0.275752	0.308929	0	52.6496	16.9991	81.5173	93.694	0	115.044	196.561	208.738	115.044	170.439	171.546	155.057	123.028	123.826	111.924	23.4401	23.7214	21.5571	1.54244	1.60272	1.13893	4.03424	4.32589
														3	3	51	17101	IL	Urea	0	0	0.17	0.189274	0.232717	0.228795	0	52.6496	16.9991	196.561	194.91	0	0	196.561	194.91	0	170.439	170.272	89.2046	123.028	122.907	64.3904	33.0812	32.8034	0	0.972976	0.964807	0	4.05715	4.01711
														4	3	51	17101	IL	Urea	1	0	0.17	0.189274	0.219601	0.215577	0	52.6496	16.9991	81.5173	79.8669	0	115.044	196.561	194.91	115.044	170.439	170.272	155.057	123.028	122.907	111.924	35.2764	34.9987	21.5571	1.54244	1.53427	1.13893	4.06413	4.02409
														5	3	51	17101	IL	UAN	0	0	0.07	0.189274	0.325031	0.306821	0	52.6496	16.9991	196.561	189.169	47.6898	0	196.561	189.169	47.6898	170.439	169.655	123.927	123.028	122.462	89.4539	13.6217	13.1094	3.3049	0.972976	0.936389	0.236064	4.00801	3.83072
														6	3	51	17101	IL	UAN	1	0	0.07	0.189274	0.257886	0.23726	0	52.6496	16.9991	81.5173	74.1258	0	115.044	196.561	189.169	115.044	170.439	169.655	155.057	123.028	122.462	111.924	27.2062	26.694	21.5571	1.54244	1.50585	1.13893	4.04375	3.86646
														1	3	60	17119	IL	AA	0	0	0.0233333	0.189274	0.314134	0.357198	0	64.3431	18.3852	196.561	213.906	93.4825	0	196.561	213.906	93.4825	186.361	188.015	161.252	134.521	135.714	116.396	4.54056	4.94122	2.15945	0.972976	1.05883	0.462738	3.89888	4.31389
														2	3	60	17119	IL	AA	1	0	0.0233333	0.189274	0.221775	0.271796	0	64.3431	18.3852	81.5173	98.862	0	115.044	196.561	213.906	115.044	186.361	188.015	169.542	134.521	135.714	122.38	23.4401	23.8408	21.5571	1.54244	1.6283	1.13893	3.94804	4.36306
														3	3	60	17119	IL	Urea	0	0	0.17	0.189274	0.178739	0.188841	0	64.3431	18.3852	196.561	200.525	0	0	196.561	200.525	0	186.361	186.782	97.538	134.521	134.824	70.4057	33.0812	33.7483	0	0.972976	0.992598	0	3.97095	4.06702
														4	3	60	17119	IL	Urea	1	0	0.17	0.189274	0.165624	0.175965	0	64.3431	18.3852	81.5173	85.4812	0	115.044	196.561	200.525	115.044	186.361	186.782	169.542	134.521	134.824	122.38	35.2764	35.9435	21.5571	1.54244	1.56206	1.13893	3.97793	4.074
														5	3	60	17119	IL	UAN	0	0	0.07	0.189274	0.271054	0.266798	0	64.3431	18.3852	196.561	194.946	46.1028	0	196.561	194.946	46.1028	186.361	186.182	134.396	134.521	134.392	97.011	13.6217	13.5098	3.19492	0.972976	0.964984	0.228209	3.92181	3.88313
														6	3	60	17119	IL	UAN	1	0	0.07	0.189274	0.203908	0.19914	0	64.3431	18.3852	81.5173	79.9026	0	115.044	196.561	194.946	115.044	186.361	186.182	169.542	134.521	134.392	122.38	27.2062	27.0943	21.5571	1.54244	1.53445	1.13893	3.95755	3.91887
														1	3	61	17121	IL	AA	0	0	0.0233333	0.189274	0.363901	0.393236	0	48.729	16.6275	196.561	209.165	92.795	0	196.561	209.165	92.795	171.681	172.831	148.273	123.924	124.754	107.027	4.54056	4.8317	2.14357	0.972976	1.03537	0.459335	3.97835	4.28021
														2	3	61	17121	IL	AA	1	0	0.0233333	0.189274	0.271541	0.306038	0	48.729	16.6275	81.5173	94.1211	0	115.044	196.561	209.165	115.044	171.681	172.831	156.187	123.924	124.754	112.74	23.4401	23.7312	21.5571	1.54244	1.60483	1.13893	4.02752	4.32937
														3	3	61	17121	IL	Urea	0	0	0.17	0.189274	0.228506	0.225668	0	48.729	16.6275	196.561	195.373	0	0	196.561	195.373	0	171.681	171.56	89.8546	123.924	123.837	64.8596	33.0812	32.8813	0	0.972976	0.967097	0	4.05043	4.02161
														4	3	61	17121	IL	Urea	1	0	0.17	0.189274	0.215391	0.212479	0	48.729	16.6275	81.5173	80.3295	0	115.044	196.561	195.373	115.044	171.681	171.56	156.187	123.924	123.837	112.74	35.2764	35.0765	21.5571	1.54244	1.53656	1.13893	4.05741	4.0286
														5	3	61	17121	IL	UAN	0	0	0.07	0.189274	0.320821	0.303689	0	48.729	16.6275	196.561	189.645	52.9223	0	196.561	189.645	52.9223	171.681	170.945	128.101	123.924	123.393	92.4672	13.6217	13.1424	3.66752	0.972976	0.938742	0.261965	4.00129	3.83542
														6	3	61	17121	IL	UAN	1	0	0.07	0.189274	0.253675	0.234289	0	48.729	16.6275	81.5173	74.6013	0	115.044	196.561	189.645	115.044	171.681	170.945	156.187	123.924	123.393	112.74	27.2062	26.7269	21.5571	1.54244	1.50821	1.13893	4.03703	3.87116
														1	3	64	17127	IL	AA	0	0	0.0233333	0.189274	0.390445	0.412524	0	45.6341	15.9375	196.561	206.398	90.1314	0	196.561	206.398	90.1314	163.851	164.727	140.465	118.272	118.904	101.392	4.54056	4.7678	2.08203	0.972976	1.02167	0.44615	4.02074	4.25646
														2	3	64	17127	IL	AA	1	0	0.0233333	0.189274	0.298085	0.324243	0	45.6341	15.9375	81.5173	91.3546	0	115.044	196.561	206.398	115.044	163.851	164.727	149.063	118.272	118.904	107.598	23.4401	23.6673	21.5571	1.54244	1.59114	1.13893	4.06991	4.30562
														3	3	64	17127	IL	Urea	0	0	0.17	0.189274	0.25505	0.245413	0	45.6341	15.9375	196.561	192.38	0	0	196.561	192.38	0	163.851	163.435	85.7566	118.272	117.972	61.9015	33.0812	32.3775	0	0.972976	0.952281	0	4.09282	3.99134
														4	3	64	17127	IL	Urea	1	0	0.17	0.189274	0.241935	0.232035	0	45.6341	15.9375	81.5173	77.3363	0	115.044	196.561	192.38	115.044	163.851	163.435	149.063	118.272	117.972	107.598	35.2764	34.5728	21.5571	1.54244	1.52175	1.13893	4.0998	3.99832
														5	3	64	17127	IL	UAN	0	0	0.07	0.189274	0.347365	0.323463	0	45.6341	15.9375	196.561	186.57	51.0091	0	196.561	186.57	51.0091	163.851	162.811	121.133	118.272	117.522	87.4374	13.6217	12.9293	3.53493	0.972976	0.923521	0.252495	4.04368	3.80393
														6	3	64	17127	IL	UAN	1	0	0.07	0.189274	0.280219	0.253011	0	45.6341	15.9375	81.5173	71.5262	0	115.044	196.561	186.57	115.044	163.851	162.811	149.063	118.272	117.522	107.598	27.2062	26.5138	21.5571	1.54244	1.49299	1.13893	4.07942	3.83967
														1	3	67	17133	IL	AA	0	0	0.0233333	0.189274	0.394327	0.415349	0	66.6151	17.905	196.561	205.978	80.6697	0	196.561	205.978	80.6697	162.706	163.541	135.533	117.446	118.048	97.8316	4.54056	4.7581	1.86347	0.972976	1.01959	0.399315	4.02694	4.25261
														2	3	67	17133	IL	AA	1	0	0.0233333	0.189274	0.301968	0.326902	0	66.6151	17.905	81.5173	90.9346	0	115.044	196.561	205.978	115.044	162.706	163.541	148.021	117.446	118.048	106.846	23.4401	23.6576	21.5571	1.54244	1.58906	1.13893	4.07611	4.30178
														3	3	67	17133	IL	Urea	0	0	0.17	0.189274	0.258933	0.248308	0	66.6151	17.905	196.561	191.926	0	0	196.561	191.926	0	162.706	162.246	85.1572	117.446	117.114	61.4688	33.0812	32.3012	0	0.972976	0.950035	0	4.09902	3.98652
														4	3	67	17133	IL	Urea	1	0	0.17	0.189274	0.245817	0.2349	0	66.6151	17.905	81.5173	76.8827	0	115.044	196.561	191.926	115.044	162.706	162.246	148.021	117.446	117.114	106.846	35.2764	34.4964	21.5571	1.54244	1.5195	1.13893	4.106	3.9935
														5	3	67	17133	IL	UAN	0	0	0.07	0.189274	0.351247	0.326361	0	66.6151	17.905	196.561	186.104	20.5591	0	196.561	186.104	20.5591	162.706	161.621	100.265	117.446	116.662	72.3738	13.6217	12.897	1.42475	0.972976	0.921216	0.101768	4.04988	3.79893
														6	3	67	17133	IL	UAN	1	0	0.07	0.189274	0.284102	0.255748	0	66.6151	17.905	81.5173	71.0605	0	115.044	196.561	186.104	115.044	162.706	161.621	148.021	117.446	116.662	106.846	27.2062	26.4815	21.5571	1.54244	1.49068	1.13893	4.08562	3.83468
														1	3	73	17145	IL	AA	0	0	0.0233333	0.189274	0.467622	0.468916	0.0281614	47.6585	16.3732	196.561	197.207	75.6879	0	196.561	197.207	75.6879	141.085	141.139	115.571	101.839	101.878	83.4221	4.54056	4.55549	1.74839	0.972976	0.976176	0.374655	4.14399	4.1595
														2	3	73	17145	IL	AA	1	0	0.0233333	0.189274	0.375263	0.376836	0.085781	47.6585	16.3732	81.5173	82.1637	0	115.044	196.561	197.207	115.044	141.085	141.139	128.352	101.839	101.878	92.6481	23.4401	23.455	21.5571	1.54244	1.54564	1.13893	4.19316	4.20867
														3	3	73	17145	IL	Urea	0	0	0.17	0.189274	0.332228	0.303311	0	47.6585	16.3732	196.561	182.5	0	0	196.561	182.5	0	141.085	139.784	73.8414	101.839	100.9	53.3008	33.0812	30.7147	0	0.972976	0.903374	0	4.21606	3.87425
														4	3	73	17145	IL	Urea	1	0	0.17	0.189274	0.319112	0.289268	0.085781	47.6585	16.3732	81.5173	67.4562	0	115.044	196.561	182.5	115.044	141.085	139.784	128.352	101.839	100.9	92.6481	35.2764	32.9099	21.5571	1.54244	1.47284	1.13893	4.22305	3.88124
														5	3	73	17145	IL	UAN	0	0	0.07	0.189274	0.424542	0.381407	0	47.6585	16.3732	196.561	176.443	26.04	0	196.561	176.443	26.04	141.085	139.133	90.3	101.839	100.43	65.1811	13.6217	12.2275	1.80457	0.972976	0.873395	0.128898	4.16692	3.68341
														6	3	73	17145	IL	UAN	1	0	0.07	0.189274	0.357397	0.307255	0.085781	47.6585	16.3732	81.5173	61.3998	0	115.044	196.561	176.443	115.044	141.085	139.133	128.352	101.839	100.43	92.6481	27.2062	25.8121	21.5571	1.54244	1.44286	1.13893	4.20267	3.71915
														1	3	76	17151	IL	AA	0	0	0.0233333	0.189274	0.412549	0.428625	0.00926393	42.5689	15.5198	196.561	203.952	87.939	0	196.561	203.952	87.939	157.331	157.975	134.026	113.566	114.031	96.7439	4.54056	4.71128	2.03139	0.972976	1.00956	0.435298	4.05604	4.23321
														2	3	76	17151	IL	AA	1	0	0.0233333	0.189274	0.32019	0.339364	0.00459791	42.5689	15.5198	81.5173	88.908	0	115.044	196.561	203.952	115.044	157.331	157.975	143.131	113.566	114.031	103.316	23.4401	23.6108	21.5571	1.54244	1.57903	1.13893	4.10521	4.28238
														3	3	76	17151	IL	Urea	0	0	0.17	0.189274	0.277155	0.261917	0	42.5689	15.5198	196.561	189.741	0	0	196.561	189.741	0	157.331	156.666	82.3439	113.566	113.086	59.4382	33.0812	31.9333	0	0.972976	0.939216	0	4.12812	3.9625
														4	3	76	17151	IL	Urea	1	0	0.17	0.189274	0.264039	0.248368	0.00459791	42.5689	15.5198	81.5173	74.6969	0	115.044	196.561	189.741	115.044	157.331	156.666	143.131	113.566	113.086	103.316	35.2764	34.1285	21.5571	1.54244	1.50868	1.13893	4.1351	3.96948
														5	3	76	17151	IL	UAN	0	0	0.07	0.189274	0.369469	0.339987	0	42.5689	15.5198	196.561	183.861	49.8164	0	196.561	183.861	49.8164	157.331	156.034	115.63	113.566	112.63	83.465	13.6217	12.7416	3.45228	0.972976	0.910112	0.246591	4.07898	3.77409
														6	3	76	17151	IL	UAN	1	0	0.07	0.189274	0.302324	0.268582	0.00459791	42.5689	15.5198	81.5173	68.8175	0	115.044	196.561	183.861	115.044	157.331	156.034	143.131	113.566	112.63	103.316	27.2062	26.3261	21.5571	1.54244	1.47958	1.13893	4.11472	3.80983
														1	3	77	17153	IL	AA	0	0	0.0233333	0.189274	0.364103	0.393383	0	43.5342	15.7988	196.561	209.144	95.0303	0	196.561	209.144	95.0303	171.621	172.769	149.114	123.881	124.71	107.635	4.54056	4.83123	2.1952	0.972976	1.03526	0.4704	3.97868	4.28004
														2	3	77	17153	IL	AA	1	0	0.0233333	0.189274	0.271743	0.306177	0	43.5342	15.7988	81.5173	94.1007	0	115.044	196.561	209.144	115.044	171.621	172.769	156.132	123.881	124.71	112.701	23.4401	23.7308	21.5571	1.54244	1.60473	1.13893	4.02784	4.32921
														3	3	77	17153	IL	Urea	0	0	0.17	0.189274	0.228708	0.225818	0	43.5342	15.7988	196.561	195.351	0	0	196.561	195.351	0	171.621	171.498	89.8234	123.881	123.792	64.8371	33.0812	32.8776	0	0.972976	0.966988	0	4.05075	4.0214
														4	3	77	17153	IL	Urea	1	0	0.17	0.189274	0.215593	0.212627	0	43.5342	15.7988	81.5173	80.3074	0	115.044	196.561	195.351	115.044	171.621	171.498	156.132	123.881	123.792	112.701	35.2764	35.0728	21.5571	1.54244	1.53645	1.13893	4.05773	4.02838
														5	3	77	17153	IL	UAN	0	0	0.07	0.189274	0.321023	0.303839	0	43.5342	15.7988	196.561	189.622	58.5685	0	196.561	189.622	58.5685	171.621	170.883	131.423	123.881	123.348	94.865	13.6217	13.1408	4.05879	0.972976	0.93863	0.289914	4.00161	3.8352
														6	3	77	17153	IL	UAN	1	0	0.07	0.189274	0.253877	0.234432	0	43.5342	15.7988	81.5173	74.5786	0	115.044	196.561	189.622	115.044	171.621	170.883	156.132	123.881	123.348	112.701	27.2062	26.7254	21.5571	1.54244	1.5081	1.13893	4.03735	3.87094
														1	3	79	17157	IL	AA	0	0	0.0233333	0.189274	0.40935	0.426293	0	48.9171	16.4801	196.561	204.314	85.6194	0	196.561	204.314	85.6194	158.274	158.952	133.903	114.247	114.736	96.6548	4.54056	4.71966	1.97781	0.972976	1.01136	0.423816	4.05093	4.23678
														2	3	79	17157	IL	AA	1	0	0.0233333	0.189274	0.316991	0.337178	0	48.9171	16.4801	81.5173	89.2706	0	115.044	196.561	204.314	115.044	158.274	158.952	143.99	114.247	114.736	103.936	23.4401	23.6192	21.5571	1.54244	1.58082	1.13893	4.1001	4.28595
														3	3	79	17157	IL	Urea	0	0	0.17	0.189274	0.273956	0.259525	0	48.9171	16.4801	196.561	190.131	0	0	196.561	190.131	0	158.274	157.646	82.8378	114.247	113.793	59.7947	33.0812	31.9991	0	0.972976	0.94115	0	4.12301	3.96689
														4	3	79	17157	IL	Urea	1	0	0.17	0.189274	0.26084	0.246001	0	48.9171	16.4801	81.5173	75.0876	0	115.044	196.561	190.131	115.044	158.274	157.646	143.99	114.247	113.793	103.936	35.2764	34.1943	21.5571	1.54244	1.51062	1.13893	4.12999	3.97387
														5	3	79	17157	IL	UAN	0	0	0.07	0.189274	0.36627	0.337592	0	48.9171	16.4801	196.561	184.262	42.6407	0	196.561	184.262	42.6407	158.274	157.015	112.048	114.247	113.338	80.8796	13.6217	12.7694	2.955	0.972976	0.912096	0.211071	4.07387	3.77862
														6	3	79	17157	IL	UAN	1	0	0.07	0.189274	0.299125	0.26633	0	48.9171	16.4801	81.5173	69.2183	0	115.044	196.561	184.262	115.044	158.274	157.015	143.99	114.247	113.338	103.936	27.2062	26.3539	21.5571	1.54244	1.48156	1.13893	4.10961	3.81436
														1	3	80	17159	IL	AA	0	0	0.0233333	0.189274	0.41215	0.428334	0	50.9615	16.7712	196.561	203.997	84.2493	0	196.561	203.997	84.2493	157.448	158.097	132.648	113.651	114.119	95.7489	4.54056	4.71233	1.94616	0.972976	1.00979	0.417034	4.05541	4.23366
														2	3	80	17159	IL	AA	1	0	0.0233333	0.189274	0.319791	0.339091	0.00400953	50.9615	16.7712	81.5173	88.9534	0	115.044	196.561	203.997	115.044	157.448	158.097	143.238	113.651	114.119	103.393	23.4401	23.6119	21.5571	1.54244	1.57925	1.13893	4.10457	4.28282
														3	3	80	17159	IL	Urea	0	0	0.17	0.189274	0.276756	0.261619	0	50.9615	16.7712	196.561	189.789	0	0	196.561	189.789	0	157.448	156.788	82.4056	113.651	113.174	59.4826	33.0812	31.9416	0	0.972976	0.939458	0	4.12748	3.96305
														4	3	80	17159	IL	Urea	1	0	0.17	0.189274	0.26364	0.248072	0.00400953	50.9615	16.7712	81.5173	74.7458	0	115.044	196.561	189.789	115.044	157.448	156.788	143.238	113.651	113.174	103.393	35.2764	34.1368	21.5571	1.54244	1.50892	1.13893	4.13446	3.97004
														5	3	80	17159	IL	UAN	0	0	0.07	0.189274	0.36907	0.339688	0	50.9615	16.7712	196.561	183.911	39.2256	0	196.561	183.911	39.2256	157.448	156.156	109.357	113.651	112.718	78.9369	13.6217	12.7451	2.71833	0.972976	0.910361	0.194167	4.07834	3.77466
														6	3	80	17159	IL	UAN	1	0	0.07	0.189274	0.301925	0.268301	0.00400953	50.9615	16.7712	81.5173	68.8677	0	115.044	196.561	183.911	115.044	157.448	156.156	143.238	113.651	112.718	103.393	27.2062	26.3296	21.5571	1.54244	1.47983	1.13893	4.11408	3.8104
														1	3	82	17163	IL	AA	0	0	0.0233333	0.189274	0.358697	0.389461	0	68.7254	18.7066	196.561	209.687	85.3704	0	196.561	209.687	85.3704	173.216	174.419	146.433	125.032	125.901	105.7	4.54056	4.84376	1.97206	0.972976	1.03795	0.422583	3.97004	4.28437
														2	3	82	17163	IL	AA	1	0	0.0233333	0.189274	0.266337	0.302464	0	68.7254	18.7066	81.5173	94.643	0	115.044	196.561	209.687	115.044	173.216	174.419	157.583	125.032	125.901	113.748	23.4401	23.7433	21.5571	1.54244	1.60741	1.13893	4.01921	4.33353
														3	3	82	17163	IL	Urea	0	0	0.17	0.189274	0.223302	0.221806	0	68.7254	18.7066	196.561	195.939	0	0	196.561	195.939	0	173.216	173.152	90.6581	125.032	124.986	65.4395	33.0812	32.9765	0	0.972976	0.969897	0	4.04212	4.02703
														4	3	82	17163	IL	Urea	1	0	0.17	0.189274	0.210187	0.208652	0	68.7254	18.7066	81.5173	80.8952	0	115.044	196.561	195.939	115.044	173.216	173.152	157.583	125.032	124.986	113.748	35.2764	35.1717	21.5571	1.54244	1.53936	1.13893	4.0491	4.03401
														5	3	82	17163	IL	UAN	0	0	0.07	0.189274	0.315617	0.299821	0	68.7254	18.7066	196.561	190.227	30.0247	0	196.561	190.227	30.0247	173.216	172.539	113.796	125.032	124.543	82.1408	13.6217	13.1827	2.08071	0.972976	0.941621	0.148622	3.99298	3.84107
														6	3	82	17163	IL	UAN	1	0	0.07	0.189274	0.248471	0.230616	0	68.7254	18.7066	81.5173	75.1829	0	115.044	196.561	190.227	115.044	173.216	172.539	157.583	125.032	124.543	113.748	27.2062	26.7672	21.5571	1.54244	1.51109	1.13893	4.02872	3.87682
														1	3	83	17165	IL	AA	0	0	0.0233333	0.189274	0.359198	0.389824	0	45.3839	15.8875	196.561	209.637	94.9707	0	196.561	209.637	94.9707	173.068	174.266	150.347	124.925	125.79	108.525	4.54056	4.8426	2.19382	0.972976	1.0377	0.470105	3.97084	4.28397
														2	3	83	17165	IL	AA	1	0	0.0233333	0.189274	0.266839	0.302809	0	45.3839	15.8875	81.5173	94.593	0	115.044	196.561	209.637	115.044	173.068	174.266	157.448	124.925	125.79	113.651	23.4401	23.7422	21.5571	1.54244	1.60717	1.13893	4.02001	4.33314
														3	3	83	17165	IL	Urea	0	0	0.17	0.189274	0.223804	0.222178	0	45.3839	15.8875	196.561	195.885	0	0	196.561	195.885	0	173.068	172.999	90.5807	124.925	124.876	65.3836	33.0812	32.9674	0	0.972976	0.969629	0	4.04292	4.02651
														4	3	83	17165	IL	Urea	1	0	0.17	0.189274	0.210688	0.20902	0	45.3839	15.8875	81.5173	80.841	0	115.044	196.561	195.885	115.044	173.068	172.999	157.448	124.925	124.876	113.651	35.2764	35.1626	21.5571	1.54244	1.53909	1.13893	4.0499	4.0335
														5	3	83	17165	IL	UAN	0	0	0.07	0.189274	0.316118	0.300193	0	45.3839	15.8875	196.561	190.171	57.5029	0	196.561	190.171	57.5029	173.068	172.385	131.904	124.925	124.432	95.2118	13.6217	13.1788	3.98495	0.972976	0.941346	0.284639	3.99378	3.84054
														6	3	83	17165	IL	UAN	1	0	0.07	0.189274	0.248973	0.23097	0	45.3839	15.8875	81.5173	75.1272	0	115.044	196.561	190.171	115.044	173.068	172.385	157.448	124.925	124.432	113.651	27.2062	26.7634	21.5571	1.54244	1.51081	1.13893	4.02952	3.87628
														1	3	91	17181	IL	AA	0	0	0.0233333	0.189274	0.419166	0.433452	0.00818048	44.3954	16.082	196.561	203.192	85.9606	0	196.561	203.192	85.9606	155.379	155.953	131.589	112.157	112.571	94.9844	4.54056	4.69374	1.98569	0.972976	1.0058	0.425505	4.06661	4.22559
														2	3	91	17181	IL	AA	1	0	0.0233333	0.189274	0.326806	0.343882	0.0143514	44.3954	16.082	81.5173	88.1486	0	115.044	196.561	203.192	115.044	155.379	155.953	141.356	112.157	112.571	102.034	23.4401	23.5933	21.5571	1.54244	1.57527	1.13893	4.11577	4.27476
														3	3	91	17181	IL	Urea	0	0	0.17	0.189274	0.283771	0.266869	0	44.3954	16.082	196.561	188.923	0	0	196.561	188.923	0	155.379	154.639	81.3224	112.157	111.622	58.7008	33.0812	31.7957	0	0.972976	0.935167	0	4.13868	3.95318
														4	3	91	17181	IL	Urea	1	0	0.17	0.189274	0.270656	0.253266	0.0143514	44.3954	16.082	81.5173	73.879	0	115.044	196.561	188.923	115.044	155.379	154.639	141.356	112.157	111.622	102.034	35.2764	33.9909	21.5571	1.54244	1.50463	1.13893	4.14566	3.96017
														5	3	91	17181	IL	UAN	0	0	0.07	0.189274	0.376086	0.344943	0	44.3954	16.082	196.561	183.022	45.9545	0	196.561	183.022	45.9545	155.379	154.005	111.966	112.157	111.165	80.8204	13.6217	12.6834	3.18465	0.972976	0.90596	0.227475	4.08954	3.76447
														6	3	91	17181	IL	UAN	1	0	0.07	0.189274	0.30894	0.273239	0.0143514	44.3954	16.082	81.5173	67.9787	0	115.044	196.561	183.022	115.044	155.379	154.005	141.356	112.157	111.165	102.034	27.2062	26.268	21.5571	1.54244	1.47543	1.13893	4.12528	3.80022
														1	3	93	17185	IL	AA	0	0	0.0233333	0.189274	0.368037	0.396238	0	51.1954	16.5907	196.561	208.745	91.1806	0	196.561	208.745	91.1806	170.461	171.568	146.564	123.044	123.843	105.794	4.54056	4.82201	2.10627	0.972976	1.03329	0.451344	3.98496	4.27679
														2	3	93	17185	IL	AA	1	0	0.0233333	0.189274	0.275677	0.308878	0	51.1954	16.5907	81.5173	93.7016	0	115.044	196.561	208.745	115.044	170.461	171.568	155.077	123.044	123.843	111.939	23.4401	23.7216	21.5571	1.54244	1.60275	1.13893	4.03412	4.32596
														3	3	93	17185	IL	Urea	0	0	0.17	0.189274	0.232642	0.228739	0	51.1954	16.5907	196.561	194.919	0	0	196.561	194.919	0	170.461	170.295	89.2161	123.044	122.923	64.3987	33.0812	32.8048	0	0.972976	0.964848	0	4.05703	4.01719
														4	3	93	17185	IL	Urea	1	0	0.17	0.189274	0.219527	0.215522	0	51.1954	16.5907	81.5173	79.8751	0	115.044	196.561	194.919	115.044	170.461	170.295	155.077	123.044	122.923	111.939	35.2764	35	21.5571	1.54244	1.53431	1.13893	4.06401	4.02417
														5	3	93	17185	IL	UAN	0	0	0.07	0.189274	0.324957	0.306765	0	51.1954	16.5907	196.561	189.178	49.3848	0	196.561	189.178	49.3848	170.461	169.678	125.011	123.044	122.478	90.2362	13.6217	13.11	3.42237	0.972976	0.93643	0.244455	4.00789	3.83081
														6	3	93	17185	IL	UAN	1	0	0.07	0.189274	0.257811	0.237208	0	51.1954	16.5907	81.5173	74.1343	0	115.044	196.561	189.178	115.044	170.461	169.678	155.077	123.044	122.478	111.939	27.2062	26.6946	21.5571	1.54244	1.5059	1.13893	4.04363	3.86655
														1	3	95	17189	IL	AA	0	0	0.0233333	0.189274	0.372498	0.399478	0	47.9464	16.507	196.561	208.288	91.8471	0	196.561	208.288	91.8471	169.145	170.206	145.702	122.094	122.86	105.172	4.54056	4.81145	2.12167	0.972976	1.03103	0.454643	3.99208	4.27299
														2	3	95	17189	IL	AA	1	0	0.0233333	0.189274	0.280139	0.31194	0	47.9464	16.507	81.5173	93.2444	0	115.044	196.561	208.288	115.044	169.145	170.206	153.879	122.094	122.86	111.074	23.4401	23.711	21.5571	1.54244	1.60049	1.13893	4.04125	4.32215
														3	3	95	17189	IL	Urea	0	0	0.17	0.189274	0.237104	0.232055	0	47.9464	16.507	196.561	194.424	0	0	196.561	194.424	0	169.145	168.929	88.5273	122.094	121.938	63.9015	33.0812	32.7215	0	0.972976	0.962397	0	4.06416	4.0123
														4	3	95	17189	IL	Urea	1	0	0.17	0.189274	0.223988	0.218807	0	47.9464	16.507	81.5173	79.38	0	115.044	196.561	194.424	115.044	169.145	168.929	153.879	122.094	121.938	111.074	35.2764	34.9167	21.5571	1.54244	1.53186	1.13893	4.07114	4.01928
														5	3	95	17189	IL	UAN	0	0	0.07	0.189274	0.329418	0.310086	0	47.9464	16.507	196.561	188.669	52.0673	0	196.561	188.669	52.0673	169.145	168.311	125.692	122.094	121.491	90.728	13.6217	13.0748	3.60826	0.972976	0.933912	0.257733	4.01502	3.82571
														6	3	95	17189	IL	UAN	1	0	0.07	0.189274	0.262273	0.240356	0	47.9464	16.507	81.5173	73.6255	0	115.044	196.561	188.669	115.044	169.145	168.311	153.879	122.094	121.491	111.074	27.2062	26.6593	21.5571	1.54244	1.50338	1.13893	4.05076	3.86145
														1	3	96	17191	IL	AA	0	0	0.0233333	0.189274	0.368639	0.396676	0	46.485	16.0349	196.561	208.684	93.1012	0	196.561	208.684	93.1012	170.283	171.384	147.188	122.915	123.71	106.245	4.54056	4.8206	2.15064	0.972976	1.03298	0.460851	3.98592	4.27629
														2	3	96	17191	IL	AA	1	0	0.0233333	0.189274	0.276279	0.309291	0	46.485	16.0349	81.5173	93.6402	0	115.044	196.561	208.684	115.044	170.283	171.384	154.915	122.915	123.71	111.822	23.4401	23.7201	21.5571	1.54244	1.60245	1.13893	4.03508	4.32545
														3	3	96	17191	IL	Urea	0	0	0.17	0.189274	0.233244	0.229187	0	46.485	16.0349	196.561	194.852	0	0	196.561	194.852	0	170.283	170.11	89.1232	122.915	122.79	64.3316	33.0812	32.7936	0	0.972976	0.964518	0	4.05799	4.01654
														4	3	96	17191	IL	Urea	1	0	0.17	0.189274	0.220129	0.215965	0	46.485	16.0349	81.5173	79.8086	0	115.044	196.561	194.852	115.044	170.283	170.11	154.915	122.915	122.79	111.822	35.2764	34.9888	21.5571	1.54244	1.53398	1.13893	4.06497	4.02352
														5	3	96	17191	IL	UAN	0	0	0.07	0.189274	0.325559	0.307213	0	46.485	16.0349	196.561	189.109	54.5002	0	196.561	189.109	54.5002	170.283	169.493	128.009	122.915	122.345	92.4005	13.6217	13.1053	3.77687	0.972976	0.936092	0.269776	4.00885	3.83013
														6	3	96	17191	IL	UAN	1	0	0.07	0.189274	0.258413	0.237633	0	46.485	16.0349	81.5173	74.0659	0	115.044	196.561	189.109	115.044	170.283	169.493	154.915	122.915	122.345	111.822	27.2062	26.6898	21.5571	1.54244	1.50556	1.13893	4.0446	3.86587
														1	3	97	17193	IL	AA	0	0	0.0233333	0.189274	0.342038	0.377386	0	48.2915	16.2425	196.561	211.315	96.1935	0	196.561	211.315	96.1935	178.13	179.503	155.242	128.579	129.57	112.058	4.54056	4.88137	2.22207	0.972976	1.04601	0.476158	3.94344	4.29665
														2	3	97	17193	IL	AA	1	0	0.0233333	0.189274	0.249678	0.291011	0	48.2915	16.2425	81.5173	96.2712	0	115.044	196.561	211.315	115.044	178.13	179.503	162.054	128.579	129.57	116.975	23.4401	23.7809	21.5571	1.54244	1.61547	1.13893	3.9926	4.34581
														3	3	97	17193	IL	Urea	0	0	0.17	0.189274	0.206643	0.20946	0	48.2915	16.2425	196.561	197.706	0	0	196.561	197.706	0	178.13	178.249	93.23	128.579	128.665	67.296	33.0812	33.2739	0	0.972976	0.978645	0	4.01551	4.04328
														4	3	97	17193	IL	Urea	1	0	0.17	0.189274	0.193528	0.196415	0	48.2915	16.2425	81.5173	82.6625	0	115.044	196.561	197.706	115.044	178.13	178.249	162.054	128.579	128.665	116.975	35.2764	35.4691	21.5571	1.54244	1.54811	1.13893	4.02249	4.05026
														5	3	97	17193	IL	UAN	0	0	0.07	0.189274	0.298958	0.287455	0	48.2915	16.2425	196.561	192.044	57.5702	0	196.561	192.044	57.5702	178.13	177.641	135.803	128.579	128.226	98.0262	13.6217	13.3087	3.98962	0.972976	0.950619	0.284973	3.96637	3.8581
														6	3	97	17193	IL	UAN	1	0	0.07	0.189274	0.231812	0.218854	0	48.2915	16.2425	81.5173	77.0006	0	115.044	196.561	192.044	115.044	178.13	177.641	162.054	128.579	128.226	116.975	27.2062	26.8932	21.5571	1.54244	1.52008	1.13893	4.00212	3.89384
														1	3	100	17199	IL	AA	0	0	0.0233333	0.189274	0.408307	0.425532	0	51.895	16.9535	196.561	204.432	84.4732	0	196.561	204.432	84.4732	158.582	159.271	133.695	114.469	114.966	96.5048	4.54056	4.72237	1.95133	0.972976	1.01194	0.418142	4.04927	4.23793
														2	3	100	17199	IL	AA	1	0	0.0233333	0.189274	0.315948	0.336465	0	51.895	16.9535	81.5173	89.3882	0	115.044	196.561	204.432	115.044	158.582	159.271	144.27	114.469	114.966	104.138	23.4401	23.6219	21.5571	1.54244	1.5814	1.13893	4.09843	4.2871
														3	3	100	17199	IL	Urea	0	0	0.17	0.189274	0.272913	0.258745	0	51.895	16.9535	196.561	190.258	0	0	196.561	190.258	0	158.582	157.965	82.9989	114.469	114.024	59.9109	33.0812	32.0204	0	0.972976	0.941777	0	4.12134	3.96831
														4	3	100	17199	IL	Urea	1	0	0.17	0.189274	0.259797	0.24523	0	51.895	16.9535	81.5173	75.2144	0	115.044	196.561	190.258	115.044	158.582	157.965	144.27	114.469	114.024	104.138	35.2764	34.2156	21.5571	1.54244	1.51124	1.13893	4.12832	3.97529
														5	3	100	17199	IL	UAN	0	0	0.07	0.189274	0.365227	0.336811	0	51.895	16.9535	196.561	184.392	38.9984	0	196.561	184.392	38.9984	158.582	157.335	110.001	114.469	113.569	79.402	13.6217	12.7784	2.70259	0.972976	0.91274	0.193042	4.0722	3.78008
														6	3	100	17199	IL	UAN	1	0	0.07	0.189274	0.298082	0.265596	0	51.895	16.9535	81.5173	69.3483	0	115.044	196.561	184.392	115.044	158.582	157.335	144.27	114.469	113.569	104.138	27.2062	26.3629	21.5571	1.54244	1.48221	1.13893	4.10794	3.81583
														1	5	195	19001	IA	AA	0	0	0.0233333	0.22733	0.33309	0.261714	0	35.6573	15.7563	180.881	159.118	70.9521	0	180.881	159.118	70.9521	167.267	165.879	147.86	120.738	119.736	106.729	4.17834	3.67562	1.63899	0.895359	0.787632	0.351213	3.61897	3.09453
														2	5	195	19001	IA	AA	1	0	0.0233333	0.22733	0.282463	0.282463	0.282463	35.6573	15.7563	0	0	0	242.178	242.178	242.178	242.178	168.065	168.065	168.065	121.314	121.314	121.314	54.5037	54.5037	54.5037	2.39756	2.39756	2.39756	5.23949	5.23949
														3	5	195	19001	IA	Urea	0	0	0.17	0.22733	0.198592	0.0894981	0	35.6573	15.7563	180.881	148.56	0	0	180.881	148.56	0	167.267	164.906	108.001	120.738	119.034	77.9584	30.4422	25.0026	0	0.895359	0.735372	0	3.68529	2.8962
														4	5	195	19001	IA	Urea	1	0	0.17	0.22733	0.282463	0.282463	0.282463	35.6573	15.7563	0	0	0	242.178	242.178	242.178	242.178	168.065	168.065	168.065	121.314	121.314	121.314	54.5037	54.5037	54.5037	2.39756	2.39756	2.39756	5.23949	5.23949
														5	5	195	19001	IA	UAN	0	0	0.07	0.22733	0.290295	0.16168	0	35.6573	15.7563	180.881	144.147	42.9932	0	180.881	144.147	42.9932	167.267	164.432	135.09	120.738	118.691	97.5117	12.535	9.98936	2.97943	0.895359	0.713526	0.212816	3.64007	2.75324
														6	5	195	19001	IA	UAN	1	0	0.07	0.22733	0.282463	0.282463	0.282463	35.6573	15.7563	0	0	0	242.178	242.178	242.178	242.178	168.065	168.065	168.065	121.314	121.314	121.314	54.5037	54.5037	54.5037	2.39756	2.39756	2.39756	5.23949	5.23949
														1	5	196	19003	IA	AA	0	0	0.0233333	0.22733	0.320115	0.250682	0	34.1015	15.3688	180.881	160.052	73.0599	0	180.881	160.052	73.0599	170.812	169.472	151.798	123.297	122.33	109.572	4.17834	3.69721	1.68768	0.895359	0.792258	0.361646	3.59978	3.09792
														2	5	196	19003	IA	AA	1	0	0.0233333	0.22733	0.272517	0.272517	0.272517	34.1015	15.3688	0	0	0	242.178	242.178	242.178	242.178	171.627	171.627	171.627	123.885	123.885	123.885	54.5037	54.5037	54.5037	2.39756	2.39756	2.39756	5.22021	5.22021
														3	5	196	19003	IA	Urea	0	0	0.17	0.22733	0.185617	0.0782598	0	34.1015	15.3688	180.881	149.583	0	0	180.881	149.583	0	170.812	168.508	110.291	123.297	121.634	79.6108	30.4422	25.1748	0	0.895359	0.740434	0	3.6661	2.90208
														4	5	196	19003	IA	Urea	1	0	0.17	0.22733	0.272517	0.272517	0.272517	34.1015	15.3688	0	0	0	242.178	242.178	242.178	242.178	171.627	171.627	171.627	123.885	123.885	123.885	54.5037	54.5037	54.5037	2.39756	2.39756	2.39756	5.22021	5.22021
														5	5	196	19003	IA	UAN	0	0	0.07	0.22733	0.27732	0.150449	0	34.1015	15.3688	180.881	145.202	46.5663	0	180.881	145.202	46.5663	170.812	168.037	139.872	123.297	121.294	100.964	12.535	10.0625	3.22705	0.895359	0.71875	0.230503	3.62088	2.75964
														6	5	196	19003	IA	UAN	1	0	0.07	0.22733	0.272517	0.272517	0.272517	34.1015	15.3688	0	0	0	242.178	242.178	242.178	242.178	171.627	171.627	171.627	123.885	123.885	123.885	54.5037	54.5037	54.5037	2.39756	2.39756	2.39756	5.22021	5.22021
														1	5	197	19005	IA	AA	0	0	0.0233333	0.22733	0.250222	0.191391	0	37.6161	14.4809	180.881	164.644	79.3108	0	180.881	164.644	79.3108	189.911	188.819	171.27	137.083	136.295	123.627	4.17834	3.80328	1.83208	0.895359	0.814989	0.392588	3.49638	3.10543
														2	5	197	19005	IA	AA	1	0	0.0233333	0.22733	0.21894	0.21894	0.21894	37.6161	14.4809	0	0	0	242.178	242.178	242.178	242.178	190.817	190.817	190.817	137.737	137.737	137.737	54.5037	54.5037	54.5037	2.39756	2.39756	2.39756	5.11632	5.11632
														3	5	197	19005	IA	Urea	0	0	0.17	0.22733	0.115724	0.0179456	0	37.6161	14.4809	180.881	154.628	0	0	180.881	154.628	0	189.911	187.896	122.622	137.083	135.628	88.5123	30.4422	26.0238	0	0.895359	0.765407	0	3.5627	2.92228
														4	5	197	19005	IA	Urea	1	0	0.17	0.22733	0.21894	0.21894	0.21894	37.6161	14.4809	0	0	0	242.178	242.178	242.178	242.178	190.817	190.817	190.817	137.737	137.737	137.737	54.5037	54.5037	54.5037	2.39756	2.39756	2.39756	5.11632	5.11632
														5	5	197	19005	IA	UAN	0	0	0.07	0.22733	0.207427	0.0901469	0	37.6161	14.4809	180.881	150.417	52.6367	0	180.881	150.417	52.6367	189.911	187.443	158.947	137.083	135.302	114.732	12.535	10.4239	3.64772	0.895359	0.744566	0.260552	3.51748	2.78267
														6	5	197	19005	IA	UAN	1	0	0.07	0.22733	0.21894	0.21894	0.21894	37.6161	14.4809	0	0	0	242.178	242.178	242.178	242.178	190.817	190.817	190.817	137.737	137.737	137.737	54.5037	54.5037	54.5037	2.39756	2.39756	2.39756	5.11632	5.11632
														1	5	199	19009	IA	AA	0	0	0.0233333	0.22733	0.242076	0.184494	0	32.6707	15.2048	180.881	165.136	81.7087	0	180.881	165.136	81.7087	192.137	191.073	174.188	138.69	137.922	125.734	4.17834	3.81463	1.88747	0.895359	0.817421	0.404458	3.48433	3.10524
														2	5	199	19009	IA	AA	1	0	0.0233333	0.22733	0.212696	0.212696	0.212696	32.6707	15.2048	0	0	0	242.178	242.178	242.178	242.178	193.054	193.054	193.054	139.352	139.352	139.352	54.5037	54.5037	54.5037	2.39756	2.39756	2.39756	5.10421	5.10421
														3	5	199	19009	IA	Urea	0	0	0.17	0.22733	0.107578	0.0109384	0	32.6707	15.2048	180.881	155.17	9.88439	0	180.881	155.17	9.88439	192.137	190.154	131.782	138.69	137.259	95.1239	30.4422	26.1151	1.66354	0.895359	0.76809	0.0489277	3.55065	2.9235
														4	5	199	19009	IA	Urea	1	0	0.17	0.22733	0.212696	0.212696	0.212696	32.6707	15.2048	0	0	0	242.178	242.178	242.178	242.178	193.054	193.054	193.054	139.352	139.352	139.352	54.5037	54.5037	54.5037	2.39756	2.39756	2.39756	5.10421	5.10421
														5	5	199	19009	IA	UAN	0	0	0.07	0.22733	0.199281	0.0831388	0	32.6707	15.2048	180.881	150.978	57.86	0	180.881	150.978	57.86	192.137	189.704	163.607	138.69	136.933	118.096	12.535	10.4628	4.0097	0.895359	0.747343	0.286407	3.50543	2.78421
														6	5	199	19009	IA	UAN	1	0	0.07	0.22733	0.212696	0.212696	0.212696	32.6707	15.2048	0	0	0	242.178	242.178	242.178	242.178	193.054	193.054	193.054	139.352	139.352	139.352	54.5037	54.5037	54.5037	2.39756	2.39756	2.39756	5.10421	5.10421
														1	5	200	19011	IA	AA	0	0	0.0233333	0.22733	0.23344	0.177186	0	48.8739	17.2961	180.881	165.648	76.8365	0	180.881	165.648	76.8365	194.497	193.461	174.42	140.393	139.646	125.901	4.17834	3.82646	1.77492	0.895359	0.819955	0.380341	3.47156	3.10482
														2	5	200	19011	IA	AA	1	0	0.0233333	0.22733	0.206076	0.206076	0.206076	48.8739	17.2961	0	0	0	242.178	242.178	242.178	242.178	195.425	195.425	195.425	141.063	141.063	141.063	54.5037	54.5037	54.5037	2.39756	2.39756	2.39756	5.09137	5.09137
														3	5	200	19011	IA	Urea	0	0	0.17	0.22733	0.0989419	0.00351505	0	48.8739	17.2961	180.881	155.735	0	0	180.881	155.735	0	194.497	192.548	125.583	140.393	138.986	90.6496	30.4422	26.2102	0	0.895359	0.770887	0	3.53788	2.92456
														4	5	200	19011	IA	Urea	1	0	0.17	0.22733	0.206076	0.206076	0.206076	48.8739	17.2961	0	0	0	242.178	242.178	242.178	242.178	195.425	195.425	195.425	141.063	141.063	141.063	54.5037	54.5037	54.5037	2.39756	2.39756	2.39756	5.09137	5.09137
														5	5	200	19011	IA	UAN	0	0	0.07	0.22733	0.190645	0.0757138	0	48.8739	17.2961	180.881	151.563	44.5757	0	180.881	151.563	44.5757	194.497	192.1	158.06	140.393	138.663	114.092	12.535	10.5033	3.08909	0.895359	0.750239	0.220649	3.49266	2.78561
														6	5	200	19011	IA	UAN	1	0	0.07	0.22733	0.206076	0.206076	0.206076	48.8739	17.2961	0	0	0	242.178	242.178	242.178	242.178	195.425	195.425	195.425	141.063	141.063	141.063	54.5037	54.5037	54.5037	2.39756	2.39756	2.39756	5.09137	5.09137
														1	5	201	19013	IA	AA	0	0	0.0233333	0.22733	0.245567	0.187449	0	49.1998	18.8234	180.881	164.926	75.3467	0	180.881	164.926	75.3467	191.183	190.107	170.848	138.002	137.224	123.323	4.17834	3.80979	1.74051	0.895359	0.816384	0.372966	3.48949	3.10534
														2	5	201	19013	IA	AA	1	0	0.0233333	0.22733	0.215372	0.215372	0.215372	49.1998	18.8234	0	0	0	242.178	242.178	242.178	242.178	192.095	192.095	192.095	138.66	138.66	138.66	54.5037	54.5037	54.5037	2.39756	2.39756	2.39756	5.1094	5.1094
														3	5	201	19013	IA	Urea	0	0	0.17	0.22733	0.111069	0.0139407	0	49.1998	18.8234	180.881	154.939	0	0	180.881	154.939	0	191.183	189.186	123.444	138.002	136.56	89.1051	30.4422	26.0762	0	0.895359	0.766946	0	3.55582	2.92301
														4	5	201	19013	IA	Urea	1	0	0.17	0.22733	0.215372	0.215372	0.215372	49.1998	18.8234	0	0	0	242.178	242.178	242.178	242.178	192.095	192.095	192.095	138.66	138.66	138.66	54.5037	54.5037	54.5037	2.39756	2.39756	2.39756	5.1094	5.1094
														5	5	201	19013	IA	UAN	0	0	0.07	0.22733	0.202772	0.0861416	0	49.1998	18.8234	180.881	150.739	42.4805	0	180.881	150.739	42.4805	191.183	188.735	154.091	138.002	136.234	111.227	12.535	10.4462	2.9439	0.895359	0.746158	0.210278	3.5106	2.78358
														6	5	201	19013	IA	UAN	1	0	0.07	0.22733	0.215372	0.215372	0.215372	49.1998	18.8234	0	0	0	242.178	242.178	242.178	242.178	192.095	192.095	192.095	138.66	138.66	138.66	54.5037	54.5037	54.5037	2.39756	2.39756	2.39756	5.1094	5.1094
														1	5	202	19015	IA	AA	0	0	0.0233333	0.22733	0.255527	0.195883	0	38.8813	16.8172	180.881	164.32	78.0528	0	180.881	164.32	78.0528	188.462	187.351	169.481	136.037	135.235	122.336	4.17834	3.79578	1.80302	0.895359	0.813382	0.386361	3.50423	3.10544
														2	5	202	19015	IA	AA	1	0	0.0233333	0.22733	0.223007	0.223007	0.223007	38.8813	16.8172	0	0	0	242.178	242.178	242.178	242.178	189.361	189.361	189.361	136.686	136.686	136.686	54.5037	54.5037	54.5037	2.39756	2.39756	2.39756	5.1242	5.1242
														3	5	202	19015	IA	Urea	0	0	0.17	0.22733	0.121029	0.0225111	0	38.8813	16.8172	180.881	154.27	0	0	180.881	154.27	0	188.462	186.425	121.686	136.037	134.567	87.8366	30.4422	25.9636	0	0.895359	0.763636	0	3.57055	2.92137
														4	5	202	19015	IA	Urea	1	0	0.17	0.22733	0.223007	0.223007	0.223007	38.8813	16.8172	0	0	0	242.178	242.178	242.178	242.178	189.361	189.361	189.361	136.686	136.686	136.686	54.5037	54.5037	54.5037	2.39756	2.39756	2.39756	5.1242	5.1242
														5	5	202	19015	IA	UAN	0	0	0.07	0.22733	0.212732	0.0947129	0	38.8813	16.8172	180.881	150.047	50.6043	0	180.881	150.047	50.6043	188.462	185.971	156.618	136.037	134.239	113.052	12.535	10.3983	3.50688	0.895359	0.742733	0.250491	3.52533	2.78154
														6	5	202	19015	IA	UAN	1	0	0.07	0.22733	0.223007	0.223007	0.223007	38.8813	16.8172	0	0	0	242.178	242.178	242.178	242.178	189.361	189.361	189.361	136.686	136.686	136.686	54.5037	54.5037	54.5037	2.39756	2.39756	2.39756	5.1242	5.1242
														1	5	203	19017	IA	AA	0	0	0.0233333	0.22733	0.221462	0.167055	0	38.3267	15.8313	180.881	166.343	81.6508	0	180.881	166.343	81.6508	197.77	196.775	179.272	142.756	142.037	129.404	4.17834	3.84251	1.88613	0.895359	0.823396	0.404172	3.45384	3.10387
														2	5	203	19017	IA	AA	1	0	0.0233333	0.22733	0.196894	0.196894	0.196894	38.3267	15.8313	0	0	0	242.178	242.178	242.178	242.178	198.713	198.713	198.713	143.437	143.437	143.437	54.5037	54.5037	54.5037	2.39756	2.39756	2.39756	5.07357	5.07357
														3	5	203	19017	IA	Urea	0	0	0.17	0.22733	0.0869638	0	0	38.3267	15.8313	180.881	156.503	0	0	180.881	156.503	0	197.77	195.868	127.697	142.756	141.383	92.1751	30.4422	26.3394	0	0.895359	0.774688	0	3.52016	2.93442
														4	5	203	19017	IA	Urea	1	0	0.17	0.22733	0.196894	0.196894	0.196894	38.3267	15.8313	0	0	0	242.178	242.178	242.178	242.178	198.713	198.713	198.713	143.437	143.437	143.437	54.5037	54.5037	54.5037	2.39756	2.39756	2.39756	5.07357	5.07357
														5	5	203	19017	IA	UAN	0	0	0.07	0.22733	0.178667	0.0654223	0	38.3267	15.8313	180.881	152.359	55.2319	0	180.881	152.359	55.2319	197.77	195.423	166.977	142.756	141.061	120.529	12.535	10.5585	3.82757	0.895359	0.754177	0.273398	3.47494	2.78716
														6	5	203	19017	IA	UAN	1	0	0.07	0.22733	0.196894	0.196894	0.196894	38.3267	15.8313	0	0	0	242.178	242.178	242.178	242.178	198.713	198.713	198.713	143.437	143.437	143.437	54.5037	54.5037	54.5037	2.39756	2.39756	2.39756	5.07357	5.07357
														1	5	204	19019	IA	AA	0	0	0.0233333	0.22733	0.220418	0.166172	0	44.5643	16.4247	180.881	166.402	79.6016	0	180.881	166.402	79.6016	198.055	197.063	178.73	142.962	142.246	129.012	4.17834	3.8439	1.8388	0.895359	0.823692	0.394028	3.45229	3.10377
														2	5	204	19019	IA	AA	1	0	0.0233333	0.22733	0.196094	0.196094	0.196094	44.5643	16.4247	0	0	0	242.178	242.178	242.178	242.178	199	199	199	143.644	143.644	143.644	54.5037	54.5037	54.5037	2.39756	2.39756	2.39756	5.07202	5.07202
														3	5	204	19019	IA	Urea	0	0	0.17	0.22733	0.0859198	0	0	44.5643	16.4247	180.881	156.569	0	0	180.881	156.569	0	198.055	196.157	127.881	142.962	141.592	92.308	30.4422	26.3505	0	0.895359	0.775015	0	3.51861	2.93566
														4	5	204	19019	IA	Urea	1	0	0.17	0.22733	0.196094	0.196094	0.196094	44.5643	16.4247	0	0	0	242.178	242.178	242.178	242.178	199	199	199	143.644	143.644	143.644	54.5037	54.5037	54.5037	2.39756	2.39756	2.39756	5.07202	5.07202
														5	5	204	19019	IA	UAN	0	0	0.07	0.22733	0.177623	0.0645256	0	44.5643	16.4247	180.881	152.427	50.0063	0	180.881	152.427	50.0063	198.055	195.712	164.241	142.962	141.27	118.554	12.535	10.5632	3.46544	0.895359	0.754516	0.247531	3.47339	2.78727
														6	5	204	19019	IA	UAN	1	0	0.07	0.22733	0.196094	0.196094	0.196094	44.5643	16.4247	0	0	0	242.178	242.178	242.178	242.178	199	199	199	143.644	143.644	143.644	54.5037	54.5037	54.5037	2.39756	2.39756	2.39756	5.07202	5.07202
														1	5	205	19021	IA	AA	0	0	0.0233333	0.22733	0.255257	0.195654	0	29.4087	14.7816	180.881	164.336	81.6256	0	180.881	164.336	81.6256	188.536	187.426	170.892	136.09	135.289	123.355	4.17834	3.79617	1.88555	0.895359	0.813464	0.404047	3.50383	3.10544
														2	5	205	19021	IA	AA	1	0	0.0233333	0.22733	0.2228	0.2228	0.2228	29.4087	14.7816	0	0	0	242.178	242.178	242.178	242.178	189.435	189.435	189.435	136.739	136.739	136.739	54.5037	54.5037	54.5037	2.39756	2.39756	2.39756	5.1238	5.1238
														3	5	205	19021	IA	Urea	0	0	0.17	0.22733	0.120758	0.0222783	0	29.4087	14.7816	180.881	154.288	19.9521	0	180.881	154.288	19.9521	188.536	186.5	136.817	136.09	134.621	98.7583	30.4422	25.9667	3.35794	0.895359	0.763727	0.0987629	3.57015	2.92142
														4	5	205	19021	IA	Urea	1	0	0.17	0.22733	0.2228	0.2228	0.2228	29.4087	14.7816	0	0	0	242.178	242.178	242.178	242.178	189.435	189.435	189.435	136.739	136.739	136.739	54.5037	54.5037	54.5037	2.39756	2.39756	2.39756	5.1238	5.1238
														5	5	205	19021	IA	UAN	0	0	0.07	0.22733	0.212462	0.0944801	0	29.4087	14.7816	180.881	150.066	59.3167	0	180.881	150.066	59.3167	188.536	186.046	161.274	136.09	134.293	116.412	12.535	10.3996	4.11065	0.895359	0.742827	0.293618	3.52493	2.7816
														6	5	205	19021	IA	UAN	1	0	0.07	0.22733	0.2228	0.2228	0.2228	29.4087	14.7816	0	0	0	242.178	242.178	242.178	242.178	189.435	189.435	189.435	136.739	136.739	136.739	54.5037	54.5037	54.5037	2.39756	2.39756	2.39756	5.1238	5.1238
														1	5	206	19023	IA	AA	0	0	0.0233333	0.22733	0.219692	0.165558	0	37.0242	15.8267	180.881	166.444	82.2543	0	180.881	166.444	82.2543	198.254	197.264	179.942	143.105	142.391	129.887	4.17834	3.84485	1.90007	0.895359	0.823897	0.407159	3.45122	3.1037
														2	5	206	19023	IA	AA	1	0	0.0233333	0.22733	0.195538	0.195538	0.195538	37.0242	15.8267	0	0	0	242.178	242.178	242.178	242.178	199.199	199.199	199.199	143.788	143.788	143.788	54.5037	54.5037	54.5037	2.39756	2.39756	2.39756	5.07094	5.07094
														3	5	206	19023	IA	Urea	0	0	0.17	0.22733	0.0851939	0	0	37.0242	15.8267	180.881	156.615	0	0	180.881	156.615	0	198.254	196.358	128.009	143.105	141.737	92.4005	30.4422	26.3582	0	0.895359	0.775242	0	3.51754	2.93652
														4	5	206	19023	IA	Urea	1	0	0.17	0.22733	0.195538	0.195538	0.195538	37.0242	15.8267	0	0	0	242.178	242.178	242.178	242.178	199.199	199.199	199.199	143.788	143.788	143.788	54.5037	54.5037	54.5037	2.39756	2.39756	2.39756	5.07094	5.07094
														5	5	206	19023	IA	UAN	0	0	0.07	0.22733	0.176897	0.0639023	0	37.0242	15.8267	180.881	152.475	56.5368	0	180.881	152.475	56.5368	198.254	195.913	168.101	143.105	141.416	121.34	12.535	10.5665	3.918	0.895359	0.754751	0.279857	3.47232	2.78735
														6	5	206	19023	IA	UAN	1	0	0.07	0.22733	0.195538	0.195538	0.195538	37.0242	15.8267	0	0	0	242.178	242.178	242.178	242.178	199.199	199.199	199.199	143.788	143.788	143.788	54.5037	54.5037	54.5037	2.39756	2.39756	2.39756	5.07094	5.07094
														1	5	207	19025	IA	AA	0	0	0.0233333	0.22733	0.255403	0.195779	0	31.971	15.3737	180.881	164.327	80.6346	0	180.881	164.327	80.6346	188.496	187.385	170.49	136.061	135.26	123.064	4.17834	3.79596	1.86266	0.895359	0.81342	0.399141	3.50405	3.10544
														2	5	207	19025	IA	AA	1	0	0.0233333	0.22733	0.222912	0.222912	0.222912	31.971	15.3737	0	0	0	242.178	242.178	242.178	242.178	189.395	189.395	189.395	136.71	136.71	136.71	54.5037	54.5037	54.5037	2.39756	2.39756	2.39756	5.12402	5.12402
														3	5	207	19025	IA	Urea	0	0	0.17	0.22733	0.120905	0.0224046	0	31.971	15.3737	180.881	154.278	7.15163	0	180.881	154.278	7.15163	188.496	186.459	127.202	136.061	134.591	91.8177	30.4422	25.965	1.20362	0.895359	0.763678	0.0354005	3.57037	2.92139
														4	5	207	19025	IA	Urea	1	0	0.17	0.22733	0.222912	0.222912	0.222912	31.971	15.3737	0	0	0	242.178	242.178	242.178	242.178	189.395	189.395	189.395	136.71	136.71	136.71	54.5037	54.5037	54.5037	2.39756	2.39756	2.39756	5.12402	5.12402
														5	5	207	19025	IA	UAN	0	0	0.07	0.22733	0.212609	0.0946064	0	31.971	15.3737	180.881	150.056	56.9336	0	180.881	150.056	56.9336	188.496	186.005	160.032	136.061	134.264	115.515	12.535	10.3989	3.9455	0.895359	0.742776	0.281821	3.52515	2.78157
														6	5	207	19025	IA	UAN	1	0	0.07	0.22733	0.222912	0.222912	0.222912	31.971	15.3737	0	0	0	242.178	242.178	242.178	242.178	189.395	189.395	189.395	136.71	136.71	136.71	54.5037	54.5037	54.5037	2.39756	2.39756	2.39756	5.12402	5.12402
														1	5	208	19027	IA	AA	0	0	0.0233333	0.22733	0.243164	0.185416	0	32.1428	15.3394	180.881	165.07	81.7693	0	180.881	165.07	81.7693	191.84	190.771	173.941	138.475	137.704	125.555	4.17834	3.81313	1.88887	0.895359	0.817099	0.404758	3.48594	3.10527
														2	5	208	19027	IA	AA	1	0	0.0233333	0.22733	0.21353	0.21353	0.21353	32.1428	15.3394	0	0	0	242.178	242.178	242.178	242.178	192.755	192.755	192.755	139.136	139.136	139.136	54.5037	54.5037	54.5037	2.39756	2.39756	2.39756	5.10583	5.10583
														3	5	208	19027	IA	Urea	0	0	0.17	0.22733	0.108666	0.0118744	0	32.1428	15.3394	180.881	155.098	12.3819	0	180.881	155.098	12.3819	191.84	189.852	133.501	138.475	137.041	96.3646	30.4422	26.103	2.08387	0.895359	0.767734	0.0612903	3.55226	2.92335
														4	5	208	19027	IA	Urea	1	0	0.17	0.22733	0.21353	0.21353	0.21353	32.1428	15.3394	0	0	0	242.178	242.178	242.178	242.178	192.755	192.755	192.755	139.136	139.136	139.136	54.5037	54.5037	54.5037	2.39756	2.39756	2.39756	5.10583	5.10583
														5	5	208	19027	IA	UAN	0	0	0.07	0.22733	0.20037	0.0840749	0	32.1428	15.3394	180.881	150.904	58.1871	0	180.881	150.904	58.1871	191.84	189.402	163.522	138.475	136.715	118.035	12.535	10.4576	4.03236	0.895359	0.746974	0.288026	3.50704	2.78402
														6	5	208	19027	IA	UAN	1	0	0.07	0.22733	0.21353	0.21353	0.21353	32.1428	15.3394	0	0	0	242.178	242.178	242.178	242.178	192.755	192.755	192.755	139.136	139.136	139.136	54.5037	54.5037	54.5037	2.39756	2.39756	2.39756	5.10583	5.10583
														1	5	209	19029	IA	AA	0	0	0.0233333	0.22733	0.266449	0.205137	0	33.1351	15.2778	180.881	163.64	79.1412	0	180.881	163.64	79.1412	185.477	184.329	167.207	133.883	133.054	120.695	4.17834	3.78008	1.82816	0.895359	0.810016	0.391749	3.52039	3.10518
														2	5	209	19029	IA	AA	1	0	0.0233333	0.22733	0.231379	0.231379	0.231379	33.1351	15.2778	0	0	0	242.178	242.178	242.178	242.178	186.362	186.362	186.362	134.521	134.521	134.521	54.5037	54.5037	54.5037	2.39756	2.39756	2.39756	5.14044	5.14044
														3	5	209	19029	IA	Urea	0	0	0.17	0.22733	0.131951	0.031917	0	33.1351	15.2778	180.881	153.521	0	0	180.881	153.521	0	185.477	183.396	119.759	133.883	132.381	86.4456	30.4422	25.8376	0	0.895359	0.759929	0	3.58671	2.91919
														4	5	209	19029	IA	Urea	1	0	0.17	0.22733	0.231379	0.231379	0.231379	33.1351	15.2778	0	0	0	242.178	242.178	242.178	242.178	186.362	186.362	186.362	134.521	134.521	134.521	54.5037	54.5037	54.5037	2.39756	2.39756	2.39756	5.14044	5.14044
														5	5	209	19029	IA	UAN	0	0	0.07	0.22733	0.223654	0.104119	0	33.1351	15.2778	180.881	149.272	54.5867	0	180.881	149.272	54.5867	185.477	182.94	156.264	133.883	132.051	112.795	12.535	10.3446	3.78286	0.895359	0.738897	0.270204	3.54149	2.77893
														6	5	209	19029	IA	UAN	1	0	0.07	0.22733	0.231379	0.231379	0.231379	33.1351	15.2778	0	0	0	242.178	242.178	242.178	242.178	186.362	186.362	186.362	134.521	134.521	134.521	54.5037	54.5037	54.5037	2.39756	2.39756	2.39756	5.14044	5.14044
														1	5	210	19031	IA	AA	0	0	0.0233333	0.22733	0.223716	0.168961	0	57.4584	17.5414	180.881	166.213	74.9907	0	180.881	166.213	74.9907	197.154	196.151	176.034	142.311	141.587	127.066	4.17834	3.83952	1.73229	0.895359	0.822755	0.371204	3.45717	3.10408
														2	5	210	19031	IA	AA	1	0	0.0233333	0.22733	0.198622	0.198622	0.198622	57.4584	17.5414	0	0	0	242.178	242.178	242.178	242.178	198.095	198.095	198.095	142.99	142.99	142.99	54.5037	54.5037	54.5037	2.39756	2.39756	2.39756	5.07692	5.07692
														3	5	210	19031	IA	Urea	0	0	0.17	0.22733	0.0892178	0	0	57.4584	17.5414	180.881	156.36	0	0	180.881	156.36	0	197.154	195.243	127.299	142.311	140.932	91.888	30.4422	26.3153	0	0.895359	0.77398	0	3.52349	2.93174
														4	5	210	19031	IA	Urea	1	0	0.17	0.22733	0.198622	0.198622	0.198622	57.4584	17.5414	0	0	0	242.178	242.178	242.178	242.178	198.095	198.095	198.095	142.99	142.99	142.99	54.5037	54.5037	54.5037	2.39756	2.39756	2.39756	5.07692	5.07692
														5	5	210	19031	IA	UAN	0	0	0.07	0.22733	0.180921	0.0673583	0	57.4584	17.5414	180.881	152.211	38.2665	0	180.881	152.211	38.2665	197.154	194.797	156.17	142.311	140.61	112.728	12.535	10.5482	2.65187	0.895359	0.753443	0.189419	3.47827	2.7869
														6	5	210	19031	IA	UAN	1	0	0.07	0.22733	0.198622	0.198622	0.198622	57.4584	17.5414	0	0	0	242.178	242.178	242.178	242.178	198.095	198.095	198.095	142.99	142.99	142.99	54.5037	54.5037	54.5037	2.39756	2.39756	2.39756	5.07692	5.07692
														1	5	211	19033	IA	AA	0	0	0.0233333	0.22733	0.248502	0.189935	0	34.0891	15.3799	180.881	164.749	80.5743	0	180.881	164.749	80.5743	190.381	189.295	172.173	137.423	136.638	124.279	4.17834	3.80569	1.86127	0.895359	0.815506	0.398843	3.49384	3.1054
														2	5	211	19033	IA	AA	1	0	0.0233333	0.22733	0.217622	0.217622	0.217622	34.0891	15.3799	0	0	0	242.178	242.178	242.178	242.178	191.289	191.289	191.289	138.078	138.078	138.078	54.5037	54.5037	54.5037	2.39756	2.39756	2.39756	5.11376	5.11376
														3	5	211	19033	IA	Urea	0	0	0.17	0.22733	0.114004	0.0164659	0	34.0891	15.3799	180.881	154.743	0	0	180.881	154.743	0	190.381	188.373	122.926	137.423	135.973	88.7313	30.4422	26.0432	0	0.895359	0.765977	0	3.56016	2.92256
														4	5	211	19033	IA	Urea	1	0	0.17	0.22733	0.217622	0.217622	0.217622	34.0891	15.3799	0	0	0	242.178	242.178	242.178	242.178	191.289	191.289	191.289	138.078	138.078	138.078	54.5037	54.5037	54.5037	2.39756	2.39756	2.39756	5.11376	5.11376
														5	5	211	19033	IA	UAN	0	0	0.07	0.22733	0.205707	0.088667	0	34.0891	15.3799	180.881	150.536	55.8531	0	180.881	150.536	55.8531	190.381	187.921	161.067	137.423	135.646	116.263	12.535	10.4322	3.87062	0.895359	0.745156	0.276473	3.51494	2.78301
														6	5	211	19033	IA	UAN	1	0	0.07	0.22733	0.217622	0.217622	0.217622	34.0891	15.3799	0	0	0	242.178	242.178	242.178	242.178	191.289	191.289	191.289	138.078	138.078	138.078	54.5037	54.5037	54.5037	2.39756	2.39756	2.39756	5.11376	5.11376
														1	5	212	19035	IA	AA	0	0	0.0233333	0.22733	0.211621	0.158735	0	28.2202	14.4679	180.881	166.901	86.178	0	180.881	166.901	86.178	200.459	199.496	183.415	144.697	144.002	132.394	4.17834	3.85542	1.99071	0.895359	0.82616	0.426581	3.43928	3.10279
														2	5	212	19035	IA	AA	1	0	0.0233333	0.22733	0.189351	0.189351	0.189351	28.2202	14.4679	0	0	0	242.178	242.178	242.178	242.178	201.415	201.415	201.415	145.387	145.387	145.387	54.5037	54.5037	54.5037	2.39756	2.39756	2.39756	5.05894	5.05894
														3	5	212	19035	IA	Urea	0	0	0.17	0.22733	0.0771227	0	0	28.2202	14.4679	180.881	157.12	32.1123	0	180.881	157.12	32.1123	200.459	198.595	154.525	144.697	143.351	111.54	30.4422	26.4433	5.40451	0.895359	0.777745	0.158956	3.5056	2.94601
														4	5	212	19035	IA	Urea	1	0	0.17	0.22733	0.189351	0.189351	0.189351	28.2202	14.4679	0	0	0	242.178	242.178	242.178	242.178	201.415	201.415	201.415	145.387	145.387	145.387	54.5037	54.5037	54.5037	2.39756	2.39756	2.39756	5.05894	5.05894
														5	5	212	19035	IA	UAN	0	0	0.07	0.22733	0.168826	0.0569729	0	28.2202	14.4679	180.881	152.999	65.093	0	180.881	152.999	65.093	200.459	198.152	174.428	144.697	143.032	125.907	12.535	10.6028	4.51094	0.895359	0.757345	0.32221	3.46038	2.7881
														6	5	212	19035	IA	UAN	1	0	0.07	0.22733	0.189351	0.189351	0.189351	28.2202	14.4679	0	0	0	242.178	242.178	242.178	242.178	201.415	201.415	201.415	145.387	145.387	145.387	54.5037	54.5037	54.5037	2.39756	2.39756	2.39756	5.05894	5.05894
														1	5	213	19037	IA	AA	0	0	0.0233333	0.22733	0.234502	0.178085	0	35.677	14.9971	180.881	165.585	81.4264	0	180.881	165.585	81.4264	194.207	193.168	175.957	140.184	139.434	127.011	4.17834	3.82502	1.88095	0.895359	0.819646	0.403061	3.47313	3.10488
														2	5	213	19037	IA	AA	1	0	0.0233333	0.22733	0.20689	0.20689	0.20689	35.677	14.9971	0	0	0	242.178	242.178	242.178	242.178	195.133	195.133	195.133	140.853	140.853	140.853	54.5037	54.5037	54.5037	2.39756	2.39756	2.39756	5.09295	5.09295
														3	5	213	19037	IA	Urea	0	0	0.17	0.22733	0.100003	0.00442733	0	35.677	14.9971	180.881	155.666	0	0	180.881	155.666	0	194.207	192.254	125.396	140.184	138.774	90.5144	30.4422	26.1986	0	0.895359	0.770546	0	3.53945	2.92445
														4	5	213	19037	IA	Urea	1	0	0.17	0.22733	0.20689	0.20689	0.20689	35.677	14.9971	0	0	0	242.178	242.178	242.178	242.178	195.133	195.133	195.133	140.853	140.853	140.853	54.5037	54.5037	54.5037	2.39756	2.39756	2.39756	5.09295	5.09295
														5	5	213	19037	IA	UAN	0	0	0.07	0.22733	0.191707	0.0766263	0	35.677	14.9971	180.881	151.492	56.1176	0	180.881	151.492	56.1176	194.207	191.805	164.446	140.184	138.45	118.702	12.535	10.4984	3.88895	0.895359	0.749886	0.277782	3.49423	2.78545
														6	5	213	19037	IA	UAN	1	0	0.07	0.22733	0.20689	0.20689	0.20689	35.677	14.9971	0	0	0	242.178	242.178	242.178	242.178	195.133	195.133	195.133	140.853	140.853	140.853	54.5037	54.5037	54.5037	2.39756	2.39756	2.39756	5.09295	5.09295
														1	5	215	19041	IA	AA	0	0	0.0233333	0.22733	0.27295	0.210647	0	27.5886	14.2146	180.881	163.227	80.5891	0	180.881	163.227	80.5891	183.701	182.53	166.137	132.6	131.755	119.922	4.17834	3.77055	1.86161	0.895359	0.807975	0.398916	3.53	3.10484
														2	5	215	19041	IA	AA	1	0	0.0233333	0.22733	0.236363	0.236363	0.236363	27.5886	14.2146	0	0	0	242.178	242.178	242.178	242.178	184.577	184.577	184.577	133.233	133.233	133.233	54.5037	54.5037	54.5037	2.39756	2.39756	2.39756	5.1501	5.1501
														3	5	215	19041	IA	Urea	0	0	0.17	0.22733	0.138452	0.0375195	0	27.5886	14.2146	180.881	153.067	21.7072	0	180.881	153.067	21.7072	183.701	181.593	134.548	132.6	131.079	97.1202	30.4422	25.7612	3.65332	0.895359	0.757683	0.10745	3.59633	2.91769
														4	5	215	19041	IA	Urea	1	0	0.17	0.22733	0.236363	0.236363	0.236363	27.5886	14.2146	0	0	0	242.178	242.178	242.178	242.178	184.577	184.577	184.577	133.233	133.233	133.233	54.5037	54.5037	54.5037	2.39756	2.39756	2.39756	5.1501	5.1501
														5	5	215	19041	IA	UAN	0	0	0.07	0.22733	0.230155	0.109721	0	27.5886	14.2146	180.881	148.803	59.0015	0	180.881	148.803	59.0015	183.701	181.135	156.984	132.6	130.748	113.316	12.535	10.312	4.0888	0.895359	0.736574	0.292057	3.55111	2.77717
														6	5	215	19041	IA	UAN	1	0	0.07	0.22733	0.236363	0.236363	0.236363	27.5886	14.2146	0	0	0	242.178	242.178	242.178	242.178	184.577	184.577	184.577	133.233	133.233	133.233	54.5037	54.5037	54.5037	2.39756	2.39756	2.39756	5.1501	5.1501
														1	5	216	19043	IA	AA	0	0	0.0233333	0.22733	0.225028	0.170071	0	42.3614	15.5253	180.881	166.137	80.007	0	180.881	166.137	80.007	196.796	195.788	177.752	142.053	141.325	128.307	4.17834	3.83778	1.84816	0.895359	0.82238	0.396035	3.45911	3.1042
														2	5	216	19043	IA	AA	1	0	0.0233333	0.22733	0.199628	0.199628	0.199628	42.3614	15.5253	0	0	0	242.178	242.178	242.178	242.178	197.734	197.734	197.734	142.73	142.73	142.73	54.5037	54.5037	54.5037	2.39756	2.39756	2.39756	5.07887	5.07887
														3	5	216	19043	IA	Urea	0	0	0.17	0.22733	0.09053	0	0	42.3614	15.5253	180.881	156.276	0	0	180.881	156.276	0	196.796	194.879	127.068	142.053	140.669	91.7209	30.4422	26.3012	0	0.895359	0.773566	0	3.52543	2.93017
														4	5	216	19043	IA	Urea	1	0	0.17	0.22733	0.199628	0.199628	0.199628	42.3614	15.5253	0	0	0	242.178	242.178	242.178	242.178	197.734	197.734	197.734	142.73	142.73	142.73	54.5037	54.5037	54.5037	2.39756	2.39756	2.39756	5.07887	5.07887
														5	5	216	19043	IA	UAN	0	0	0.07	0.22733	0.182234	0.0684855	0	42.3614	15.5253	180.881	152.124	51.424	0	180.881	152.124	51.424	196.796	194.433	164.017	142.053	140.347	118.392	12.535	10.5422	3.56368	0.895359	0.753014	0.254549	3.48021	2.78674
														6	5	216	19043	IA	UAN	1	0	0.07	0.22733	0.199628	0.199628	0.199628	42.3614	15.5253	0	0	0	242.178	242.178	242.178	242.178	197.734	197.734	197.734	142.73	142.73	142.73	54.5037	54.5037	54.5037	2.39756	2.39756	2.39756	5.07887	5.07887
														1	5	217	19045	IA	AA	0	0	0.0233333	0.22733	0.209908	0.157287	0	63.0034	17.8	180.881	166.997	74.551	0	180.881	166.997	74.551	200.928	199.97	179.213	145.035	144.344	129.361	4.17834	3.85764	1.72213	0.895359	0.826636	0.369027	3.43674	3.10257
														2	5	217	19045	IA	AA	1	0	0.0233333	0.22733	0.188037	0.188037	0.188037	63.0034	17.8	0	0	0	242.178	242.178	242.178	242.178	201.886	201.886	201.886	145.727	145.727	145.727	54.5037	54.5037	54.5037	2.39756	2.39756	2.39756	5.0564	5.0564
														3	5	217	19045	IA	Urea	0	0	0.17	0.22733	0.0754094	0	0	63.0034	17.8	180.881	157.227	0	0	180.881	157.227	0	200.928	199.07	129.735	145.035	143.694	93.6466	30.4422	26.4612	0	0.895359	0.778272	0	3.50307	2.948
														4	5	217	19045	IA	Urea	1	0	0.17	0.22733	0.188037	0.188037	0.188037	63.0034	17.8	0	0	0	242.178	242.178	242.178	242.178	201.886	201.886	201.886	145.727	145.727	145.727	54.5037	54.5037	54.5037	2.39756	2.39756	2.39756	5.0564	5.0564
														5	5	217	19045	IA	UAN	0	0	0.07	0.22733	0.167113	0.0555025	0	63.0034	17.8	180.881	153.109	35.225	0	180.881	153.109	35.225	200.928	198.627	157.076	145.035	143.375	113.382	12.535	10.6105	2.44109	0.895359	0.757891	0.174364	3.45785	2.78823
														6	5	217	19045	IA	UAN	1	0	0.07	0.22733	0.188037	0.188037	0.188037	63.0034	17.8	0	0	0	242.178	242.178	242.178	242.178	201.886	201.886	201.886	145.727	145.727	145.727	54.5037	54.5037	54.5037	2.39756	2.39756	2.39756	5.0564	5.0564
														1	5	218	19047	IA	AA	0	0	0.0233333	0.22733	0.201769	0.150409	0	30.6254	14.977	180.881	167.449	86.1641	0	180.881	167.449	86.1641	203.152	202.221	185.873	146.64	145.969	134.168	4.17834	3.86808	1.99039	0.895359	0.828874	0.426512	3.4247	3.10143
														2	5	218	19047	IA	AA	1	0	0.0233333	0.22733	0.181798	0.181798	0.181798	30.6254	14.977	0	0	0	242.178	242.178	242.178	242.178	204.12	204.12	204.12	147.34	147.34	147.34	54.5037	54.5037	54.5037	2.39756	2.39756	2.39756	5.0443	5.0443
														3	5	218	19047	IA	Urea	0	0	0.17	0.22733	0.0672705	0	0	30.6254	14.977	180.881	157.727	27.9044	0	180.881	157.727	27.9044	203.152	201.325	153.514	146.64	145.322	110.811	30.4422	26.5454	4.69632	0.895359	0.780748	0.138127	3.49103	2.95738
														4	5	218	19047	IA	Urea	1	0	0.17	0.22733	0.181798	0.181798	0.181798	30.6254	14.977	0	0	0	242.178	242.178	242.178	242.178	204.12	204.12	204.12	147.34	147.34	147.34	54.5037	54.5037	54.5037	2.39756	2.39756	2.39756	5.0443	5.0443
														5	5	218	19047	IA	UAN	0	0	0.07	0.22733	0.158974	0.0485195	0	30.6254	14.977	180.881	153.628	63.9658	0	180.881	153.628	63.9658	203.152	200.884	176.204	146.64	145.004	127.189	12.535	10.6464	4.43283	0.895359	0.760458	0.31663	3.44581	2.78875
														6	5	218	19047	IA	UAN	1	0	0.07	0.22733	0.181798	0.181798	0.181798	30.6254	14.977	0	0	0	242.178	242.178	242.178	242.178	204.12	204.12	204.12	147.34	147.34	147.34	54.5037	54.5037	54.5037	2.39756	2.39756	2.39756	5.0443	5.0443
														1	5	219	19049	IA	AA	0	0	0.0233333	0.22733	0.281067	0.217529	0	43.0342	17.6348	180.881	162.704	73.9075	0	180.881	162.704	73.9075	181.483	180.283	161.617	130.999	130.133	116.66	4.17834	3.75847	1.70726	0.895359	0.805386	0.365842	3.54201	3.10422
														2	5	219	19049	IA	AA	1	0	0.0233333	0.22733	0.242585	0.242585	0.242585	43.0342	17.6348	0	0	0	242.178	242.178	242.178	242.178	182.348	182.348	182.348	131.624	131.624	131.624	54.5037	54.5037	54.5037	2.39756	2.39756	2.39756	5.16217	5.16217
														3	5	219	19049	IA	Urea	0	0	0.17	0.22733	0.146569	0.0445187	0	43.0342	17.6348	180.881	152.492	0	0	180.881	152.492	0	181.483	179.342	117.18	130.999	129.454	84.5839	30.4422	25.6644	0	0.895359	0.754836	0	3.60833	2.91561
														4	5	219	19049	IA	Urea	1	0	0.17	0.22733	0.242585	0.242585	0.242585	43.0342	17.6348	0	0	0	242.178	242.178	242.178	242.178	182.348	182.348	182.348	131.624	131.624	131.624	54.5037	54.5037	54.5037	2.39756	2.39756	2.39756	5.16217	5.16217
														5	5	219	19049	IA	UAN	0	0	0.07	0.22733	0.238272	0.11672	0	43.0342	17.6348	180.881	148.208	43.3026	0	180.881	148.208	43.3026	181.483	178.882	146.751	130.999	129.122	105.929	12.535	10.2708	3.00087	0.895359	0.73363	0.214348	3.56311	2.77476
														6	5	219	19049	IA	UAN	1	0	0.07	0.22733	0.242585	0.242585	0.242585	43.0342	17.6348	0	0	0	242.178	242.178	242.178	242.178	182.348	182.348	182.348	131.624	131.624	131.624	54.5037	54.5037	54.5037	2.39756	2.39756	2.39756	5.16217	5.16217
														1	5	222	19055	IA	AA	0	0	0.0233333	0.22733	0.201197	0.149926	0	46.7695	16.3969	180.881	167.481	80.6664	0	180.881	167.481	80.6664	203.308	202.379	183.9	146.753	146.083	132.744	4.17834	3.8688	1.86339	0.895359	0.829029	0.399299	3.42386	3.10135
														2	5	222	19055	IA	AA	1	0	0.0233333	0.22733	0.18136	0.18136	0.18136	46.7695	16.3969	0	0	0	242.178	242.178	242.178	242.178	204.278	204.278	204.278	147.453	147.453	147.453	54.5037	54.5037	54.5037	2.39756	2.39756	2.39756	5.04345	5.04345
														3	5	222	19055	IA	Urea	0	0	0.17	0.22733	0.0666984	0	0	46.7695	16.3969	180.881	157.762	0	0	180.881	157.762	0	203.308	201.483	131.272	146.753	145.436	94.756	30.4422	26.5513	0	0.895359	0.780921	0	3.49018	2.95803
														4	5	222	19055	IA	Urea	1	0	0.17	0.22733	0.18136	0.18136	0.18136	46.7695	16.3969	0	0	0	242.178	242.178	242.178	242.178	204.278	204.278	204.278	147.453	147.453	147.453	54.5037	54.5037	54.5037	2.39756	2.39756	2.39756	5.04345	5.04345
														5	5	222	19055	IA	UAN	0	0	0.07	0.22733	0.158402	0.0480288	0	46.7695	16.3969	180.881	153.664	50.4305	0	180.881	153.664	50.4305	203.308	201.043	168.852	146.753	145.118	121.882	12.535	10.6489	3.49484	0.895359	0.760637	0.249631	3.44496	2.78878
														6	5	222	19055	IA	UAN	1	0	0.07	0.22733	0.18136	0.18136	0.18136	46.7695	16.3969	0	0	0	242.178	242.178	242.178	242.178	204.278	204.278	204.278	147.453	147.453	147.453	54.5037	54.5037	54.5037	2.39756	2.39756	2.39756	5.04345	5.04345
														1	5	224	19059	IA	AA	0	0	0.0233333	0.22733	0.290676	0.225681	0	27.2117	14.2286	180.881	162.073	78.9013	0	180.881	162.073	78.9013	178.857	177.623	161.153	129.104	128.213	116.324	4.17834	3.74388	1.82262	0.895359	0.802261	0.390561	3.55623	3.10318
														2	5	224	19059	IA	AA	1	0	0.0233333	0.22733	0.249951	0.249951	0.249951	27.2117	14.2286	0	0	0	242.178	242.178	242.178	242.178	179.71	179.71	179.71	129.72	129.72	129.72	54.5037	54.5037	54.5037	2.39756	2.39756	2.39756	5.17645	5.17645
														3	5	224	19059	IA	Urea	0	0	0.17	0.22733	0.156178	0.0528111	0	27.2117	14.2286	180.881	151.798	18.2073	0	180.881	151.798	18.2073	178.857	176.676	128.582	129.104	127.53	92.8142	30.4422	25.5477	3.06429	0.895359	0.751402	0.0901263	3.62255	2.91283
														4	5	224	19059	IA	Urea	1	0	0.17	0.22733	0.249951	0.249951	0.249951	27.2117	14.2286	0	0	0	242.178	242.178	242.178	242.178	179.71	179.71	179.71	129.72	129.72	129.72	54.5037	54.5037	54.5037	2.39756	2.39756	2.39756	5.17645	5.17645
														5	5	224	19059	IA	UAN	0	0	0.07	0.22733	0.247881	0.125011	0	27.2117	14.2286	180.881	147.491	57.2324	0	180.881	147.491	57.2324	178.857	176.214	151.994	129.104	127.196	109.714	12.535	10.2211	3.9662	0.895359	0.73008	0.2833	3.57733	2.77159
														6	5	224	19059	IA	UAN	1	0	0.07	0.22733	0.249951	0.249951	0.249951	27.2117	14.2286	0	0	0	242.178	242.178	242.178	242.178	179.71	179.71	179.71	129.72	129.72	129.72	54.5037	54.5037	54.5037	2.39756	2.39756	2.39756	5.17645	5.17645
														1	5	225	19061	IA	AA	0	0	0.0233333	0.22733	0.189178	0.139774	0	53.409	17.3294	180.881	168.134	79.5249	0	180.881	168.134	79.5249	206.592	205.702	186.402	149.124	148.482	134.55	4.17834	3.8839	1.83702	0.895359	0.832264	0.393648	3.40608	3.09933
														2	5	225	19061	IA	AA	1	0	0.0233333	0.22733	0.172147	0.172147	0.172147	53.409	17.3294	0	0	0	242.178	242.178	242.178	242.178	207.578	207.578	207.578	149.835	149.835	149.835	54.5037	54.5037	54.5037	2.39756	2.39756	2.39756	5.02558	5.02558
														3	5	225	19061	IA	Urea	0	0	0.17	0.22733	0.0546792	0	0	53.409	17.3294	180.881	158.486	0	0	180.881	158.486	0	206.592	204.813	133.393	149.124	147.84	96.2867	30.4422	26.6732	0	0.895359	0.784505	0	3.4724	2.97161
														4	5	225	19061	IA	Urea	1	0	0.17	0.22733	0.172147	0.172147	0.172147	53.409	17.3294	0	0	0	242.178	242.178	242.178	242.178	207.578	207.578	207.578	149.835	149.835	149.835	54.5037	54.5037	54.5037	2.39756	2.39756	2.39756	5.02558	5.02558
														5	5	225	19061	IA	UAN	0	0	0.07	0.22733	0.146383	0.0377235	0	53.409	17.3294	180.881	154.415	46.3046	0	180.881	154.415	46.3046	206.592	204.376	169.004	149.124	147.524	121.992	12.535	10.701	3.20891	0.895359	0.764354	0.229208	3.42718	2.78918
														6	5	225	19061	IA	UAN	1	0	0.07	0.22733	0.172147	0.172147	0.172147	53.409	17.3294	0	0	0	242.178	242.178	242.178	242.178	207.578	207.578	207.578	149.835	149.835	149.835	54.5037	54.5037	54.5037	2.39756	2.39756	2.39756	5.02558	5.02558
														1	5	226	19063	IA	AA	0	0	0.0233333	0.22733	0.262611	0.201884	0	27.8799	14.193	180.881	163.88	81.5216	0	180.881	163.88	81.5216	186.526	185.391	169.033	134.64	133.82	122.013	4.17834	3.78564	1.88315	0.895359	0.811208	0.403532	3.51471	3.10531
														2	5	226	19063	IA	AA	1	0	0.0233333	0.22733	0.228437	0.228437	0.228437	27.8799	14.193	0	0	0	242.178	242.178	242.178	242.178	187.416	187.416	187.416	135.282	135.282	135.282	54.5037	54.5037	54.5037	2.39756	2.39756	2.39756	5.13473	5.13473
														3	5	226	19063	IA	Urea	0	0	0.17	0.22733	0.128113	0.0286106	0	27.8799	14.193	180.881	153.786	23.2616	0	180.881	153.786	23.2616	186.526	184.461	137.721	134.64	133.149	99.4105	30.4422	25.8822	3.91492	0.895359	0.761241	0.115145	3.58103	2.92
														4	5	226	19063	IA	Urea	1	0	0.17	0.22733	0.228437	0.228437	0.228437	27.8799	14.193	0	0	0	242.178	242.178	242.178	242.178	187.416	187.416	187.416	135.282	135.282	135.282	54.5037	54.5037	54.5037	2.39756	2.39756	2.39756	5.13473	5.13473
														5	5	226	19063	IA	UAN	0	0	0.07	0.22733	0.219816	0.100813	0	27.8799	14.193	180.881	149.546	59.9319	0	180.881	149.546	59.9319	186.526	184.005	159.857	134.64	132.82	115.39	12.535	10.3636	4.15328	0.895359	0.740255	0.296663	3.53581	2.77989
														6	5	226	19063	IA	UAN	1	0	0.07	0.22733	0.228437	0.228437	0.228437	27.8799	14.193	0	0	0	242.178	242.178	242.178	242.178	187.416	187.416	187.416	135.282	135.282	135.282	54.5037	54.5037	54.5037	2.39756	2.39756	2.39756	5.13473	5.13473
														1	5	227	19065	IA	AA	0	0	0.0233333	0.22733	0.233723	0.177425	0	38.913	15.1936	180.881	165.631	80.3774	0	180.881	165.631	80.3774	194.42	193.383	175.75	140.338	139.59	126.861	4.17834	3.82607	1.85672	0.895359	0.819873	0.397868	3.47197	3.10483
														2	5	227	19065	IA	AA	1	0	0.0233333	0.22733	0.206293	0.206293	0.206293	38.913	15.1936	0	0	0	242.178	242.178	242.178	242.178	195.347	195.347	195.347	141.007	141.007	141.007	54.5037	54.5037	54.5037	2.39756	2.39756	2.39756	5.09179	5.09179
														3	5	227	19065	IA	Urea	0	0	0.17	0.22733	0.0992242	0.00375763	0	38.913	15.1936	180.881	155.716	0	0	180.881	155.716	0	194.42	192.47	125.534	140.338	138.93	90.6136	30.4422	26.2071	0	0.895359	0.770796	0	3.5383	2.92453
														4	5	227	19065	IA	Urea	1	0	0.17	0.22733	0.206293	0.206293	0.206293	38.913	15.1936	0	0	0	242.178	242.178	242.178	242.178	195.347	195.347	195.347	141.007	141.007	141.007	54.5037	54.5037	54.5037	2.39756	2.39756	2.39756	5.09179	5.09179
														5	5	227	19065	IA	UAN	0	0	0.07	0.22733	0.190928	0.0759565	0	38.913	15.1936	180.881	151.544	53.3901	0	180.881	151.544	53.3901	194.42	192.021	163.14	140.338	138.606	117.759	12.535	10.502	3.69994	0.895359	0.750145	0.264281	3.49308	2.78557
														6	5	227	19065	IA	UAN	1	0	0.07	0.22733	0.206293	0.206293	0.206293	38.913	15.1936	0	0	0	242.178	242.178	242.178	242.178	195.347	195.347	195.347	141.007	141.007	141.007	54.5037	54.5037	54.5037	2.39756	2.39756	2.39756	5.09179	5.09179
														1	5	228	19067	IA	AA	0	0	0.0233333	0.22733	0.246606	0.188329	0	34.5704	15.022	180.881	164.863	80.6394	0	180.881	164.863	80.6394	190.9	189.819	172.666	137.797	137.017	124.635	4.17834	3.80834	1.86277	0.895359	0.816074	0.399165	3.49103	3.10537
														2	5	228	19067	IA	AA	1	0	0.0233333	0.22733	0.216168	0.216168	0.216168	34.5704	15.022	0	0	0	242.178	242.178	242.178	242.178	191.81	191.81	191.81	138.454	138.454	138.454	54.5037	54.5037	54.5037	2.39756	2.39756	2.39756	5.11094	5.11094
														3	5	228	19067	IA	Urea	0	0	0.17	0.22733	0.112107	0.0148341	0	34.5704	15.022	180.881	154.869	0	0	180.881	154.869	0	190.9	188.898	123.26	137.797	136.352	88.9729	30.4422	26.0645	0	0.895359	0.766604	0	3.55735	2.92285
														4	5	228	19067	IA	Urea	1	0	0.17	0.22733	0.216168	0.216168	0.216168	34.5704	15.022	0	0	0	242.178	242.178	242.178	242.178	191.81	191.81	191.81	138.454	138.454	138.454	54.5037	54.5037	54.5037	2.39756	2.39756	2.39756	5.11094	5.11094
														5	5	228	19067	IA	UAN	0	0	0.07	0.22733	0.203811	0.0870351	0	34.5704	15.022	180.881	150.667	55.689	0	180.881	150.667	55.689	190.9	188.447	161.419	137.797	136.026	116.517	12.535	10.4413	3.85925	0.895359	0.745804	0.275661	3.51213	2.78338
														6	5	228	19067	IA	UAN	1	0	0.07	0.22733	0.216168	0.216168	0.216168	34.5704	15.022	0	0	0	242.178	242.178	242.178	242.178	191.81	191.81	191.81	138.454	138.454	138.454	54.5037	54.5037	54.5037	2.39756	2.39756	2.39756	5.11094	5.11094
														1	5	229	19069	IA	AA	0	0	0.0233333	0.22733	0.229578	0.173918	0	35.1934	15.4697	180.881	165.874	81.9965	0	180.881	165.874	81.9965	195.553	194.53	177.393	141.155	140.417	128.047	4.17834	3.83168	1.89412	0.895359	0.821074	0.405883	3.46584	3.10456
														2	5	229	19069	IA	AA	1	0	0.0233333	0.22733	0.203115	0.203115	0.203115	35.1934	15.4697	0	0	0	242.178	242.178	242.178	242.178	196.485	196.485	196.485	141.829	141.829	141.829	54.5037	54.5037	54.5037	2.39756	2.39756	2.39756	5.08563	5.08563
														3	5	229	19069	IA	Urea	0	0	0.17	0.22733	0.0950792	0.000196177	0	35.1934	15.4697	180.881	155.984	0	0	180.881	155.984	0	195.553	193.619	126.265	141.155	139.759	91.1415	30.4422	26.2522	0	0.895359	0.772122	0	3.53216	2.92496
														4	5	229	19069	IA	Urea	1	0	0.17	0.22733	0.203115	0.203115	0.203115	35.1934	15.4697	0	0	0	242.178	242.178	242.178	242.178	196.485	196.485	196.485	141.829	141.829	141.829	54.5037	54.5037	54.5037	2.39756	2.39756	2.39756	5.08563	5.08563
														5	5	229	19069	IA	UAN	0	0	0.07	0.22733	0.186783	0.0723941	0	35.1934	15.4697	180.881	151.822	57.0402	0	180.881	151.822	57.0402	195.553	193.171	166.08	141.155	139.436	119.881	12.535	10.5213	3.95288	0.895359	0.751519	0.282349	3.48694	2.78616
														6	5	229	19069	IA	UAN	1	0	0.07	0.22733	0.203115	0.203115	0.203115	35.1934	15.4697	0	0	0	242.178	242.178	242.178	242.178	196.485	196.485	196.485	141.829	141.829	141.829	54.5037	54.5037	54.5037	2.39756	2.39756	2.39756	5.08563	5.08563
														1	5	230	19071	IA	AA	0	0	0.0233333	0.22733	0.254198	0.194758	0	33.8429	15.3218	180.881	164.401	80.1092	0	180.881	164.401	80.1092	188.825	187.719	170.591	136.299	135.501	123.138	4.17834	3.79767	1.85052	0.895359	0.813786	0.39654	3.50226	3.10544
														2	5	230	19071	IA	AA	1	0	0.0233333	0.22733	0.221988	0.221988	0.221988	33.8429	15.3218	0	0	0	242.178	242.178	242.178	242.178	189.725	189.725	189.725	136.949	136.949	136.949	54.5037	54.5037	54.5037	2.39756	2.39756	2.39756	5.12223	5.12223
														3	5	230	19071	IA	Urea	0	0	0.17	0.22733	0.1197	0.0213672	0	33.8429	15.3218	180.881	154.36	0	0	180.881	154.36	0	188.825	186.793	121.921	136.299	134.833	88.0059	30.4422	25.9788	0	0.895359	0.764082	0	3.56859	2.92161
														4	5	230	19071	IA	Urea	1	0	0.17	0.22733	0.221988	0.221988	0.221988	33.8429	15.3218	0	0	0	242.178	242.178	242.178	242.178	189.725	189.725	189.725	136.949	136.949	136.949	54.5037	54.5037	54.5037	2.39756	2.39756	2.39756	5.12223	5.12223
														5	5	230	19071	IA	UAN	0	0	0.07	0.22733	0.211403	0.093569	0	33.8429	15.3218	180.881	150.14	55.4106	0	180.881	150.14	55.4106	188.825	186.34	159.519	136.299	134.505	115.145	12.535	10.4047	3.83995	0.895359	0.743194	0.274282	3.52337	2.78183
														6	5	230	19071	IA	UAN	1	0	0.07	0.22733	0.221988	0.221988	0.221988	33.8429	15.3218	0	0	0	242.178	242.178	242.178	242.178	189.725	189.725	189.725	136.949	136.949	136.949	54.5037	54.5037	54.5037	2.39756	2.39756	2.39756	5.12223	5.12223
														1	5	231	19073	IA	AA	0	0	0.0233333	0.22733	0.256013	0.196295	0	34.6763	15.7006	180.881	164.29	79.5921	0	180.881	164.29	79.5921	188.329	187.217	169.949	135.941	135.138	122.674	4.17834	3.79509	1.83858	0.895359	0.813234	0.393981	3.50495	3.10543
														2	5	231	19073	IA	AA	1	0	0.0233333	0.22733	0.223379	0.223379	0.223379	34.6763	15.7006	0	0	0	242.178	242.178	242.178	242.178	189.227	189.227	189.227	136.59	136.59	136.59	54.5037	54.5037	54.5037	2.39756	2.39756	2.39756	5.12493	5.12493
														3	5	231	19073	IA	Urea	0	0	0.17	0.22733	0.121514	0.0229291	0	34.6763	15.7006	180.881	154.237	0	0	180.881	154.237	0	188.329	186.29	121.601	135.941	134.469	87.7748	30.4422	25.9581	0	0.895359	0.763473	0	3.57127	2.92128
														4	5	231	19073	IA	Urea	1	0	0.17	0.22733	0.223379	0.223379	0.223379	34.6763	15.7006	0	0	0	242.178	242.178	242.178	242.178	189.227	189.227	189.227	136.59	136.59	136.59	54.5037	54.5037	54.5037	2.39756	2.39756	2.39756	5.12493	5.12493
														5	5	231	19073	IA	UAN	0	0	0.07	0.22733	0.213218	0.0951309	0	34.6763	15.7006	180.881	150.013	54.4107	0	180.881	150.013	54.4107	188.329	185.836	158.573	135.941	134.142	114.462	12.535	10.3959	3.77066	0.895359	0.742564	0.269333	3.52605	2.78144
														6	5	231	19073	IA	UAN	1	0	0.07	0.22733	0.223379	0.223379	0.223379	34.6763	15.7006	0	0	0	242.178	242.178	242.178	242.178	189.227	189.227	189.227	136.59	136.59	136.59	54.5037	54.5037	54.5037	2.39756	2.39756	2.39756	5.12493	5.12493
														1	5	232	19075	IA	AA	0	0	0.0233333	0.22733	0.210042	0.1574	0	40.7153	16.6874	180.881	166.99	81.803	0	180.881	166.99	81.803	200.891	199.933	182.16	145.009	144.317	131.488	4.17834	3.85746	1.88965	0.895359	0.826599	0.404925	3.43694	3.10259
														2	5	232	19075	IA	AA	1	0	0.0233333	0.22733	0.18814	0.18814	0.18814	40.7153	16.6874	0	0	0	242.178	242.178	242.178	242.178	201.849	201.849	201.849	145.7	145.7	145.7	54.5037	54.5037	54.5037	2.39756	2.39756	2.39756	5.0566	5.0566
														3	5	232	19075	IA	Urea	0	0	0.17	0.22733	0.0755438	0	0	40.7153	16.6874	180.881	157.218	0	0	180.881	157.218	0	200.891	199.032	129.712	145.009	143.667	93.6295	30.4422	26.4598	0	0.895359	0.77823	0	3.50326	2.94784
														4	5	232	19075	IA	Urea	1	0	0.17	0.22733	0.18814	0.18814	0.18814	40.7153	16.6874	0	0	0	242.178	242.178	242.178	242.178	201.849	201.849	201.849	145.7	145.7	145.7	54.5037	54.5037	54.5037	2.39756	2.39756	2.39756	5.0566	5.0566
														5	5	232	19075	IA	UAN	0	0	0.07	0.22733	0.167247	0.0556179	0	40.7153	16.6874	180.881	153.101	54.413	0	180.881	153.101	54.413	200.891	198.59	169.151	145.009	143.348	122.098	12.535	10.6099	3.77082	0.895359	0.757848	0.269344	3.45804	2.78822
														6	5	232	19075	IA	UAN	1	0	0.07	0.22733	0.18814	0.18814	0.18814	40.7153	16.6874	0	0	0	242.178	242.178	242.178	242.178	201.849	201.849	201.849	145.7	145.7	145.7	54.5037	54.5037	54.5037	2.39756	2.39756	2.39756	5.0566	5.0566
														1	5	233	19077	IA	AA	0	0	0.0233333	0.22733	0.277099	0.214164	0	35.6214	15.8575	180.881	162.961	77.1098	0	180.881	162.961	77.1098	182.567	181.381	163.825	131.782	130.926	118.253	4.17834	3.7644	1.78124	0.895359	0.806658	0.381693	3.53614	3.10455
														2	5	233	19077	IA	AA	1	0	0.0233333	0.22733	0.239543	0.239543	0.239543	35.6214	15.8575	0	0	0	242.178	242.178	242.178	242.178	183.438	183.438	183.438	132.411	132.411	132.411	54.5037	54.5037	54.5037	2.39756	2.39756	2.39756	5.15627	5.15627
														3	5	233	19077	IA	Urea	0	0	0.17	0.22733	0.1426	0.0410962	0	35.6214	15.8575	180.881	152.775	0	0	180.881	152.775	0	182.567	180.443	117.88	131.782	130.249	85.0893	30.4422	25.712	0	0.895359	0.756234	0	3.60246	2.91665
														4	5	233	19077	IA	Urea	1	0	0.17	0.22733	0.239543	0.239543	0.239543	35.6214	15.8575	0	0	0	242.178	242.178	242.178	242.178	183.438	183.438	183.438	132.411	132.411	132.411	54.5037	54.5037	54.5037	2.39756	2.39756	2.39756	5.15627	5.15627
														5	5	233	19077	IA	UAN	0	0	0.07	0.22733	0.234304	0.113298	0	35.6214	15.8575	180.881	148.5	50.9288	0	180.881	148.5	50.9288	182.567	179.983	151.894	131.782	129.917	109.641	12.535	10.2911	3.52937	0.895359	0.735075	0.252098	3.55724	2.77597
														6	5	233	19077	IA	UAN	1	0	0.07	0.22733	0.239543	0.239543	0.239543	35.6214	15.8575	0	0	0	242.178	242.178	242.178	242.178	183.438	183.438	183.438	132.411	132.411	132.411	54.5037	54.5037	54.5037	2.39756	2.39756	2.39756	5.15627	5.15627
														1	5	234	19079	IA	AA	0	0	0.0233333	0.22733	0.267306	0.205863	0	35.0241	15.6639	180.881	163.586	78.3456	0	180.881	163.586	78.3456	185.243	184.092	166.697	133.714	132.882	120.327	4.17834	3.77883	1.80978	0.895359	0.809749	0.387811	3.52165	3.10514
														2	5	234	19079	IA	AA	1	0	0.0233333	0.22733	0.232036	0.232036	0.232036	35.0241	15.6639	0	0	0	242.178	242.178	242.178	242.178	186.127	186.127	186.127	134.351	134.351	134.351	54.5037	54.5037	54.5037	2.39756	2.39756	2.39756	5.14171	5.14171
														3	5	234	19079	IA	Urea	0	0	0.17	0.22733	0.132808	0.0326552	0	35.0241	15.6639	180.881	153.462	0	0	180.881	153.462	0	185.243	183.159	119.608	133.714	132.209	86.3365	30.4422	25.8276	0	0.895359	0.759635	0	3.58798	2.919
														4	5	234	19079	IA	Urea	1	0	0.17	0.22733	0.232036	0.232036	0.232036	35.0241	15.6639	0	0	0	242.178	242.178	242.178	242.178	186.127	186.127	186.127	134.351	134.351	134.351	54.5037	54.5037	54.5037	2.39756	2.39756	2.39756	5.14171	5.14171
														5	5	234	19079	IA	UAN	0	0	0.07	0.22733	0.224511	0.104857	0	35.0241	15.6639	180.881	149.211	52.7292	0	180.881	149.211	52.7292	185.243	182.702	155.089	133.714	131.879	111.947	12.535	10.3403	3.65414	0.895359	0.738593	0.26101	3.54276	2.7787
														6	5	234	19079	IA	UAN	1	0	0.07	0.22733	0.232036	0.232036	0.232036	35.0241	15.6639	0	0	0	242.178	242.178	242.178	242.178	186.127	186.127	186.127	134.351	134.351	134.351	54.5037	54.5037	54.5037	2.39756	2.39756	2.39756	5.14171	5.14171
														1	5	235	19081	IA	AA	0	0	0.0233333	0.22733	0.238314	0.18131	0	31.1676	14.588	180.881	165.36	82.6697	0	180.881	165.36	82.6697	193.165	192.113	175.478	139.432	138.673	126.665	4.17834	3.81981	1.90967	0.895359	0.818531	0.409215	3.47877	3.10508
														2	5	235	19081	IA	AA	1	0	0.0233333	0.22733	0.209812	0.209812	0.209812	31.1676	14.588	0	0	0	242.178	242.178	242.178	242.178	194.087	194.087	194.087	140.097	140.097	140.097	54.5037	54.5037	54.5037	2.39756	2.39756	2.39756	5.09862	5.09862
														3	5	235	19081	IA	Urea	0	0	0.17	0.22733	0.103815	0.00770384	0	31.1676	14.588	180.881	155.417	18.3175	0	180.881	155.417	18.3175	193.165	191.197	138.952	139.432	138.011	100.299	30.4422	26.1567	3.08284	0.895359	0.769314	0.0906718	3.54509	2.92399
														4	5	235	19081	IA	Urea	1	0	0.17	0.22733	0.209812	0.209812	0.209812	31.1676	14.588	0	0	0	242.178	242.178	242.178	242.178	194.087	194.087	194.087	140.097	140.097	140.097	54.5037	54.5037	54.5037	2.39756	2.39756	2.39756	5.09862	5.09862
														5	5	235	19081	IA	UAN	0	0	0.07	0.22733	0.195519	0.0799036	0	31.1676	14.588	180.881	151.234	59.6715	0	180.881	151.234	59.6715	193.165	190.748	165.415	139.432	137.687	119.401	12.535	10.4805	4.13524	0.895359	0.748611	0.295374	3.49987	2.78485
														6	5	235	19081	IA	UAN	1	0	0.07	0.22733	0.209812	0.209812	0.209812	31.1676	14.588	0	0	0	242.178	242.178	242.178	242.178	194.087	194.087	194.087	140.097	140.097	140.097	54.5037	54.5037	54.5037	2.39756	2.39756	2.39756	5.09862	5.09862
														1	5	236	19083	IA	AA	0	0	0.0233333	0.22733	0.242418	0.184783	0	37.5808	16.0739	180.881	165.115	79.8796	0	180.881	165.115	79.8796	192.044	190.978	173.412	138.623	137.853	125.173	4.17834	3.81416	1.84522	0.895359	0.81732	0.395404	3.48484	3.10525
														2	5	236	19083	IA	AA	1	0	0.0233333	0.22733	0.212958	0.212958	0.212958	37.5808	16.0739	0	0	0	242.178	242.178	242.178	242.178	192.96	192.96	192.96	139.284	139.284	139.284	54.5037	54.5037	54.5037	2.39756	2.39756	2.39756	5.10472	5.10472
														3	5	236	19083	IA	Urea	0	0	0.17	0.22733	0.107919	0.0112321	0	37.5808	16.0739	180.881	155.147	0	0	180.881	155.147	0	192.044	190.059	123.999	138.623	137.19	89.5063	30.4422	26.1113	0	0.895359	0.767978	0	3.55116	2.92346
														4	5	236	19083	IA	Urea	1	0	0.17	0.22733	0.212958	0.212958	0.212958	37.5808	16.0739	0	0	0	242.178	242.178	242.178	242.178	192.96	192.96	192.96	139.284	139.284	139.284	54.5037	54.5037	54.5037	2.39756	2.39756	2.39756	5.10472	5.10472
														5	5	236	19083	IA	UAN	0	0	0.07	0.22733	0.199623	0.0834325	0	37.5808	16.0739	180.881	150.955	53.4257	0	180.881	150.955	53.4257	192.044	189.609	161.165	138.623	136.865	116.334	12.535	10.4612	3.7024	0.895359	0.747227	0.264457	3.50594	2.78415
														6	5	236	19083	IA	UAN	1	0	0.07	0.22733	0.212958	0.212958	0.212958	37.5808	16.0739	0	0	0	242.178	242.178	242.178	242.178	192.96	192.96	192.96	139.284	139.284	139.284	54.5037	54.5037	54.5037	2.39756	2.39756	2.39756	5.10472	5.10472
														1	5	237	19085	IA	AA	0	0	0.0233333	0.22733	0.281964	0.21829	0	30.9881	14.8414	180.881	162.646	78.3714	0	180.881	162.646	78.3714	181.238	180.035	163.102	130.822	129.954	117.732	4.17834	3.75712	1.81038	0.895359	0.805097	0.387938	3.54334	3.10413
														2	5	237	19085	IA	AA	1	0	0.0233333	0.22733	0.243272	0.243272	0.243272	30.9881	14.8414	0	0	0	242.178	242.178	242.178	242.178	182.102	182.102	182.102	131.446	131.446	131.446	54.5037	54.5037	54.5037	2.39756	2.39756	2.39756	5.1635	5.1635
														3	5	237	19085	IA	Urea	0	0	0.17	0.22733	0.147466	0.0452927	0	30.9881	14.8414	180.881	152.428	0	0	180.881	152.428	0	181.238	179.093	117.022	130.822	129.274	84.4697	30.4422	25.6536	0	0.895359	0.754518	0	3.60966	2.91536
														4	5	237	19085	IA	Urea	1	0	0.17	0.22733	0.243272	0.243272	0.243272	30.9881	14.8414	0	0	0	242.178	242.178	242.178	242.178	182.102	182.102	182.102	131.446	131.446	131.446	54.5037	54.5037	54.5037	2.39756	2.39756	2.39756	5.1635	5.1635
														5	5	237	19085	IA	UAN	0	0	0.07	0.22733	0.239169	0.117494	0	30.9881	14.8414	180.881	148.142	54.7028	0	180.881	148.142	54.7028	181.238	178.633	152.751	130.822	128.942	110.26	12.535	10.2662	3.7909	0.895359	0.733301	0.270779	3.56444	2.77448
														6	5	237	19085	IA	UAN	1	0	0.07	0.22733	0.243272	0.243272	0.243272	30.9881	14.8414	0	0	0	242.178	242.178	242.178	242.178	182.102	182.102	182.102	131.446	131.446	131.446	54.5037	54.5037	54.5037	2.39756	2.39756	2.39756	5.1635	5.1635
														1	5	239	19089	IA	AA	0	0	0.0233333	0.22733	0.239234	0.182089	0	32.5546	14.185	180.881	165.305	82.154	0	180.881	165.305	82.154	192.914	191.859	175.058	139.251	138.489	126.362	4.17834	3.81855	1.89776	0.895359	0.81826	0.406662	3.48013	3.10512
														2	5	239	19089	IA	AA	1	0	0.0233333	0.22733	0.210518	0.210518	0.210518	32.5546	14.185	0	0	0	242.178	242.178	242.178	242.178	193.834	193.834	193.834	139.915	139.915	139.915	54.5037	54.5037	54.5037	2.39756	2.39756	2.39756	5.09999	5.09999
														3	5	239	19089	IA	Urea	0	0	0.17	0.22733	0.104736	0.00849523	0	32.5546	14.185	180.881	155.357	12.1534	0	180.881	155.357	12.1534	192.914	190.942	134.072	139.251	137.827	96.7768	30.4422	26.1465	2.04542	0.895359	0.769016	0.0601594	3.54645	2.92388
														4	5	239	19089	IA	Urea	1	0	0.17	0.22733	0.210518	0.210518	0.210518	32.5546	14.185	0	0	0	242.178	242.178	242.178	242.178	193.834	193.834	193.834	139.915	139.915	139.915	54.5037	54.5037	54.5037	2.39756	2.39756	2.39756	5.09999	5.09999
														5	5	239	19089	IA	UAN	0	0	0.07	0.22733	0.19644	0.0806951	0	32.5546	14.185	180.881	151.172	58.3946	0	180.881	151.172	58.3946	192.914	190.492	164.545	139.251	137.503	118.773	12.535	10.4762	4.04674	0.895359	0.748301	0.289053	3.50123	2.7847
														6	5	239	19089	IA	UAN	1	0	0.07	0.22733	0.210518	0.210518	0.210518	32.5546	14.185	0	0	0	242.178	242.178	242.178	242.178	193.834	193.834	193.834	139.915	139.915	139.915	54.5037	54.5037	54.5037	2.39756	2.39756	2.39756	5.09999	5.09999
														1	5	240	19091	IA	AA	0	0	0.0233333	0.22733	0.256725	0.196898	0	31.4754	14.9825	180.881	164.246	80.7292	0	180.881	164.246	80.7292	188.134	187.019	170.198	135.801	134.996	122.854	4.17834	3.79408	1.86485	0.895359	0.813017	0.39961	3.506	3.10543
														2	5	240	19091	IA	AA	1	0	0.0233333	0.22733	0.223925	0.223925	0.223925	31.4754	14.9825	0	0	0	242.178	242.178	242.178	242.178	189.032	189.032	189.032	136.448	136.448	136.448	54.5037	54.5037	54.5037	2.39756	2.39756	2.39756	5.12599	5.12599
														3	5	240	19091	IA	Urea	0	0	0.17	0.22733	0.122227	0.0235426	0	31.4754	14.9825	180.881	154.189	10.2012	0	180.881	154.189	10.2012	188.134	186.093	129.276	135.801	134.327	93.3153	30.4422	25.9499	1.71687	0.895359	0.763233	0.0504962	3.57232	2.92115
														4	5	240	19091	IA	Urea	1	0	0.17	0.22733	0.223925	0.223925	0.223925	31.4754	14.9825	0	0	0	242.178	242.178	242.178	242.178	189.032	189.032	189.032	136.448	136.448	136.448	54.5037	54.5037	54.5037	2.39756	2.39756	2.39756	5.12599	5.12599
														5	5	240	19091	IA	UAN	0	0	0.07	0.22733	0.213931	0.0957445	0	31.4754	14.9825	180.881	149.963	57.2679	0	180.881	149.963	57.2679	188.134	185.639	159.896	135.801	133.999	115.418	12.535	10.3924	3.96866	0.895359	0.742316	0.283476	3.5271	2.78128
														6	5	240	19091	IA	UAN	1	0	0.07	0.22733	0.223925	0.223925	0.223925	31.4754	14.9825	0	0	0	242.178	242.178	242.178	242.178	189.032	189.032	189.032	136.448	136.448	136.448	54.5037	54.5037	54.5037	2.39756	2.39756	2.39756	5.12599	5.12599
														1	5	241	19093	IA	AA	0	0	0.0233333	0.22733	0.191174	0.141459	0	29.4441	14.788	180.881	168.027	87.5254	0	180.881	168.027	87.5254	206.047	205.151	189.026	148.73	148.083	136.445	4.17834	3.88142	2.02184	0.895359	0.831732	0.433251	3.40903	3.09969
														2	5	241	19093	IA	AA	1	0	0.0233333	0.22733	0.173677	0.173677	0.173677	29.4441	14.788	0	0	0	242.178	242.178	242.178	242.178	207.03	207.03	207.03	149.44	149.44	149.44	54.5037	54.5037	54.5037	2.39756	2.39756	2.39756	5.02855	5.02855
														3	5	241	19093	IA	Urea	0	0	0.17	0.22733	0.0566753	0	0	29.4441	14.788	180.881	158.367	32.5294	0	180.881	158.367	32.5294	206.047	204.26	159.136	148.73	147.441	114.869	30.4422	26.6531	5.4747	0.895359	0.783915	0.161021	3.47535	2.96938
														4	5	241	19093	IA	Urea	1	0	0.17	0.22733	0.173677	0.173677	0.173677	29.4441	14.788	0	0	0	242.178	242.178	242.178	242.178	207.03	207.03	207.03	149.44	149.44	149.44	54.5037	54.5037	54.5037	2.39756	2.39756	2.39756	5.02855	5.02855
														5	5	241	19093	IA	UAN	0	0	0.07	0.22733	0.148379	0.0394344	0	29.4441	14.788	180.881	154.291	66.051	0	180.881	154.291	66.051	206.047	203.822	179.772	148.73	147.125	129.764	12.535	10.6924	4.57733	0.895359	0.763742	0.326952	3.43013	2.78914
														6	5	241	19093	IA	UAN	1	0	0.07	0.22733	0.173677	0.173677	0.173677	29.4441	14.788	0	0	0	242.178	242.178	242.178	242.178	207.03	207.03	207.03	149.44	149.44	149.44	54.5037	54.5037	54.5037	2.39756	2.39756	2.39756	5.02855	5.02855
														1	5	242	19095	IA	AA	0	0	0.0233333	0.22733	0.236453	0.179736	0	47.4202	16.8429	180.881	165.47	77.075	0	180.881	165.47	77.075	193.674	192.628	173.777	139.799	139.044	125.437	4.17834	3.82236	1.78043	0.895359	0.819076	0.381521	3.47601	3.10499
														2	5	242	19095	IA	AA	1	0	0.0233333	0.22733	0.208386	0.208386	0.208386	47.4202	16.8429	0	0	0	242.178	242.178	242.178	242.178	194.598	194.598	194.598	140.466	140.466	140.466	54.5037	54.5037	54.5037	2.39756	2.39756	2.39756	5.09585	5.09585
														3	5	242	19095	IA	Urea	0	0	0.17	0.22733	0.101955	0.00610448	0	47.4202	16.8429	180.881	155.539	0	0	180.881	155.539	0	193.674	191.713	125.052	139.799	138.384	90.2658	30.4422	26.1772	0	0.895359	0.769916	0	3.54234	2.92422
														4	5	242	19095	IA	Urea	1	0	0.17	0.22733	0.208386	0.208386	0.208386	47.4202	16.8429	0	0	0	242.178	242.178	242.178	242.178	194.598	194.598	194.598	140.466	140.466	140.466	54.5037	54.5037	54.5037	2.39756	2.39756	2.39756	5.09585	5.09585
														5	5	242	19095	IA	UAN	0	0	0.07	0.22733	0.193658	0.0783039	0	47.4202	16.8429	180.881	151.36	45.5047	0	180.881	151.36	45.5047	193.674	191.264	157.955	139.799	138.06	114.016	12.535	10.4893	3.15348	0.895359	0.749234	0.225248	3.49712	2.78515
														6	5	242	19095	IA	UAN	1	0	0.07	0.22733	0.208386	0.208386	0.208386	47.4202	16.8429	0	0	0	242.178	242.178	242.178	242.178	194.598	194.598	194.598	140.466	140.466	140.466	54.5037	54.5037	54.5037	2.39756	2.39756	2.39756	5.09585	5.09585
														1	5	243	19097	IA	AA	0	0	0.0233333	0.22733	0.236272	0.179582	0	59.5814	17.0791	180.881	165.481	73.1379	0	180.881	165.481	73.1379	193.723	192.678	172.191	139.835	139.08	124.293	4.17834	3.8226	1.68949	0.895359	0.819129	0.362033	3.47574	3.10498
														2	5	243	19097	IA	AA	1	0	0.0233333	0.22733	0.208247	0.208247	0.208247	59.5814	17.0791	0	0	0	242.178	242.178	242.178	242.178	194.647	194.647	194.647	140.502	140.502	140.502	54.5037	54.5037	54.5037	2.39756	2.39756	2.39756	5.09558	5.09558
														3	5	243	19097	IA	Urea	0	0	0.17	0.22733	0.101774	0.00594876	0	59.5814	17.0791	180.881	155.551	0	0	180.881	155.551	0	193.723	191.763	125.084	139.835	138.42	90.2889	30.4422	26.1791	0	0.895359	0.769975	0	3.54207	2.92424
														4	5	243	19097	IA	Urea	1	0	0.17	0.22733	0.208247	0.208247	0.208247	59.5814	17.0791	0	0	0	242.178	242.178	242.178	242.178	194.647	194.647	194.647	140.502	140.502	140.502	54.5037	54.5037	54.5037	2.39756	2.39756	2.39756	5.09558	5.09558
														5	5	243	19097	IA	UAN	0	0	0.07	0.22733	0.193477	0.0781481	0	59.5814	17.0791	180.881	151.373	34.4316	0	180.881	151.373	34.4316	193.723	191.314	150.911	139.835	138.096	108.932	12.535	10.4901	2.38611	0.895359	0.749295	0.170436	3.49685	2.78518
														6	5	243	19097	IA	UAN	1	0	0.07	0.22733	0.208247	0.208247	0.208247	59.5814	17.0791	0	0	0	242.178	242.178	242.178	242.178	194.647	194.647	194.647	140.502	140.502	140.502	54.5037	54.5037	54.5037	2.39756	2.39756	2.39756	5.09558	5.09558
														1	5	244	19099	IA	AA	0	0	0.0233333	0.22733	0.205878	0.153881	0	43.4094	16.9045	180.881	167.222	81.2703	0	180.881	167.222	81.2703	202.029	201.085	182.982	145.83	145.148	132.082	4.17834	3.86283	1.87734	0.895359	0.827748	0.402288	3.43078	3.10203
														2	5	244	19099	IA	AA	1	0	0.0233333	0.22733	0.184948	0.184948	0.184948	43.4094	16.9045	0	0	0	242.178	242.178	242.178	242.178	202.992	202.992	202.992	146.525	146.525	146.525	54.5037	54.5037	54.5037	2.39756	2.39756	2.39756	5.05041	5.05041
														3	5	244	19099	IA	Urea	0	0	0.17	0.22733	0.0713799	0	0	43.4094	16.9045	180.881	157.475	0	0	180.881	157.475	0	202.029	200.186	130.446	145.83	144.5	94.1598	30.4422	26.5031	0	0.895359	0.779503	0	3.4971	2.95266
														4	5	244	19099	IA	Urea	1	0	0.17	0.22733	0.184948	0.184948	0.184948	43.4094	16.9045	0	0	0	242.178	242.178	242.178	242.178	202.992	202.992	202.992	146.525	146.525	146.525	54.5037	54.5037	54.5037	2.39756	2.39756	2.39756	5.05041	5.05041
														5	5	244	19099	IA	UAN	0	0	0.07	0.22733	0.163083	0.0520448	0	43.4094	16.9045	180.881	153.367	52.6182	0	180.881	153.367	52.6182	202.029	199.745	169.078	145.83	144.181	122.045	12.535	10.6283	3.64644	0.895359	0.759167	0.26046	3.45188	2.78852
														6	5	244	19099	IA	UAN	1	0	0.07	0.22733	0.184948	0.184948	0.184948	43.4094	16.9045	0	0	0	242.178	242.178	242.178	242.178	202.992	202.992	202.992	146.525	146.525	146.525	54.5037	54.5037	54.5037	2.39756	2.39756	2.39756	5.05041	5.05041
														1	5	246	19103	IA	AA	0	0	0.0233333	0.22733	0.249178	0.190507	0	57.5413	18.4068	180.881	164.708	72.3268	0	180.881	164.708	72.3268	190.197	189.108	168.716	137.289	136.503	121.784	4.17834	3.80475	1.67075	0.895359	0.815303	0.358018	3.49484	3.10541
														2	5	246	19103	IA	AA	1	0	0.0233333	0.22733	0.21814	0.21814	0.21814	57.5413	18.4068	0	0	0	242.178	242.178	242.178	242.178	191.104	191.104	191.104	137.944	137.944	137.944	54.5037	54.5037	54.5037	2.39756	2.39756	2.39756	5.11477	5.11477
														3	5	246	19103	IA	Urea	0	0	0.17	0.22733	0.11468	0.0170472	0	57.5413	18.4068	180.881	154.698	0	0	180.881	154.698	0	190.197	188.185	122.807	137.289	135.837	88.6452	30.4422	26.0356	0	0.895359	0.765753	0	3.56116	2.92245
														4	5	246	19103	IA	Urea	1	0	0.17	0.22733	0.21814	0.21814	0.21814	57.5413	18.4068	0	0	0	242.178	242.178	242.178	242.178	191.104	191.104	191.104	137.944	137.944	137.944	54.5037	54.5037	54.5037	2.39756	2.39756	2.39756	5.11477	5.11477
														5	5	246	19103	IA	UAN	0	0	0.07	0.22733	0.206383	0.0892485	0	57.5413	18.4068	180.881	150.49	34.1694	0	180.881	150.49	34.1694	190.197	187.733	147.99	137.289	135.511	106.824	12.535	10.4289	2.36794	0.895359	0.744924	0.169138	3.51594	2.78288
														6	5	246	19103	IA	UAN	1	0	0.07	0.22733	0.21814	0.21814	0.21814	57.5413	18.4068	0	0	0	242.178	242.178	242.178	242.178	191.104	191.104	191.104	137.944	137.944	137.944	54.5037	54.5037	54.5037	2.39756	2.39756	2.39756	5.11477	5.11477
														1	5	247	19105	IA	AA	0	0	0.0233333	0.22733	0.228997	0.173427	0	55.2181	17.2706	180.881	165.907	75.2229	0	180.881	165.907	75.2229	195.711	194.691	174.842	141.27	140.533	126.206	4.17834	3.83246	1.73765	0.895359	0.821242	0.372353	3.46498	3.10451
														2	5	247	19105	IA	AA	1	0	0.0233333	0.22733	0.20267	0.20267	0.20267	55.2181	17.2706	0	0	0	242.178	242.178	242.178	242.178	196.645	196.645	196.645	141.944	141.944	141.944	54.5037	54.5037	54.5037	2.39756	2.39756	2.39756	5.08477	5.08477
														3	5	247	19105	IA	Urea	0	0	0.17	0.22733	0.0944982	0	0	55.2181	17.2706	180.881	156.022	0	0	180.881	156.022	0	195.711	193.78	126.367	141.27	139.876	91.2155	30.4422	26.2585	0	0.895359	0.772308	0	3.5313	2.92541
														4	5	247	19105	IA	Urea	1	0	0.17	0.22733	0.20267	0.20267	0.20267	55.2181	17.2706	0	0	0	242.178	242.178	242.178	242.178	196.645	196.645	196.645	141.944	141.944	141.944	54.5037	54.5037	54.5037	2.39756	2.39756	2.39756	5.08477	5.08477
														5	5	247	19105	IA	UAN	0	0	0.07	0.22733	0.186202	0.0718948	0	55.2181	17.2706	180.881	151.861	39.5614	0	180.881	151.861	39.5614	195.711	193.332	155.873	141.27	139.553	112.513	12.535	10.5239	2.74161	0.895359	0.751711	0.195829	3.48608	2.78624
														6	5	247	19105	IA	UAN	1	0	0.07	0.22733	0.20267	0.20267	0.20267	55.2181	17.2706	0	0	0	242.178	242.178	242.178	242.178	196.645	196.645	196.645	141.944	141.944	141.944	54.5037	54.5037	54.5037	2.39756	2.39756	2.39756	5.08477	5.08477
														1	5	249	19109	IA	AA	0	0	0.0233333	0.22733	0.246966	0.188634	0	29.2758	14.1983	180.881	164.842	82.5544	0	180.881	164.842	82.5544	190.801	189.72	173.288	137.726	136.945	125.084	4.17834	3.80784	1.90701	0.895359	0.815966	0.408644	3.49156	3.10537
														2	5	249	19109	IA	AA	1	0	0.0233333	0.22733	0.216444	0.216444	0.216444	29.2758	14.1983	0	0	0	242.178	242.178	242.178	242.178	191.711	191.711	191.711	138.382	138.382	138.382	54.5037	54.5037	54.5037	2.39756	2.39756	2.39756	5.11148	5.11148
														3	5	249	19109	IA	Urea	0	0	0.17	0.22733	0.112468	0.0151443	0	29.2758	14.1983	180.881	154.845	22.5408	0	180.881	154.845	22.5408	190.801	188.798	140.355	137.726	136.28	101.312	30.4422	26.0605	3.79361	0.895359	0.766485	0.111577	3.55789	2.9228
														4	5	249	19109	IA	Urea	1	0	0.17	0.22733	0.216444	0.216444	0.216444	29.2758	14.1983	0	0	0	242.178	242.178	242.178	242.178	191.711	191.711	191.711	138.382	138.382	138.382	54.5037	54.5037	54.5037	2.39756	2.39756	2.39756	5.11148	5.11148
														5	5	249	19109	IA	UAN	0	0	0.07	0.22733	0.204171	0.0873453	0	29.2758	14.1983	180.881	150.643	60.4337	0	180.881	150.643	60.4337	190.801	188.347	163.772	137.726	135.954	118.215	12.535	10.4395	4.18806	0.895359	0.745681	0.299147	3.51267	2.78331
														6	5	249	19109	IA	UAN	1	0	0.07	0.22733	0.216444	0.216444	0.216444	29.2758	14.1983	0	0	0	242.178	242.178	242.178	242.178	191.711	191.711	191.711	138.382	138.382	138.382	54.5037	54.5037	54.5037	2.39756	2.39756	2.39756	5.11148	5.11148
														1	5	251	19113	IA	AA	0	0	0.0233333	0.22733	0.223267	0.168581	0	56.1249	18.3816	180.881	166.239	75.3566	0	180.881	166.239	75.3566	197.277	196.275	176.297	142.4	141.677	127.256	4.17834	3.84012	1.74074	0.895359	0.822883	0.373015	3.45651	3.10404
														2	5	251	19113	IA	AA	1	0	0.0233333	0.22733	0.198278	0.198278	0.198278	56.1249	18.3816	0	0	0	242.178	242.178	242.178	242.178	198.218	198.218	198.218	143.079	143.079	143.079	54.5037	54.5037	54.5037	2.39756	2.39756	2.39756	5.07625	5.07625
														3	5	251	19113	IA	Urea	0	0	0.17	0.22733	0.0887687	0	0	56.1249	18.3816	180.881	156.388	0	0	180.881	156.388	0	197.277	195.368	127.378	142.4	141.022	91.9452	30.4422	26.3201	0	0.895359	0.774121	0	3.52283	2.93228
														4	5	251	19113	IA	Urea	1	0	0.17	0.22733	0.198278	0.198278	0.198278	56.1249	18.3816	0	0	0	242.178	242.178	242.178	242.178	198.218	198.218	198.218	143.079	143.079	143.079	54.5037	54.5037	54.5037	2.39756	2.39756	2.39756	5.07625	5.07625
														5	5	251	19113	IA	UAN	0	0	0.07	0.22733	0.180472	0.0669726	0	56.1249	18.3816	180.881	152.24	39.4352	0	180.881	152.24	39.4352	197.277	194.922	157.037	142.4	140.7	113.354	12.535	10.5502	2.73286	0.895359	0.753589	0.195204	3.47761	2.78695
														6	5	251	19113	IA	UAN	1	0	0.07	0.22733	0.198278	0.198278	0.198278	56.1249	18.3816	0	0	0	242.178	242.178	242.178	242.178	198.218	198.218	198.218	143.079	143.079	143.079	54.5037	54.5037	54.5037	2.39756	2.39756	2.39756	5.07625	5.07625
														1	5	254	19119	IA	AA	0	0	0.0233333	0.22733	0.225712	0.170649	0	25.5414	13.8095	180.881	166.098	85.9201	0	180.881	166.098	85.9201	196.609	195.599	179.8	141.918	141.189	129.784	4.17834	3.83686	1.98475	0.895359	0.822185	0.425304	3.46012	3.10425
														2	5	254	19119	IA	AA	1	0	0.0233333	0.22733	0.200152	0.200152	0.200152	25.5414	13.8095	0	0	0	242.178	242.178	242.178	242.178	197.547	197.547	197.547	142.595	142.595	142.595	54.5037	54.5037	54.5037	2.39756	2.39756	2.39756	5.07989	5.07989
														3	5	254	19119	IA	Urea	0	0	0.17	0.22733	0.0912139	0	0	25.5414	13.8095	180.881	156.232	36.1309	0	180.881	156.232	36.1309	196.609	194.69	154.313	141.918	140.533	111.387	30.4422	26.2939	6.08082	0.895359	0.77335	0.178848	3.52645	2.92935
														4	5	254	19119	IA	Urea	1	0	0.17	0.22733	0.200152	0.200152	0.200152	25.5414	13.8095	0	0	0	242.178	242.178	242.178	242.178	197.547	197.547	197.547	142.595	142.595	142.595	54.5037	54.5037	54.5037	2.39756	2.39756	2.39756	5.07989	5.07989
														5	5	254	19119	IA	UAN	0	0	0.07	0.22733	0.182917	0.0690731	0	25.5414	13.8095	180.881	152.079	66.0836	0	180.881	152.079	66.0836	196.609	194.244	171.553	141.918	140.21	123.831	12.535	10.5391	4.57959	0.895359	0.75279	0.327114	3.48123	2.78666
														6	5	254	19119	IA	UAN	1	0	0.07	0.22733	0.200152	0.200152	0.200152	25.5414	13.8095	0	0	0	242.178	242.178	242.178	242.178	197.547	197.547	197.547	142.595	142.595	142.595	54.5037	54.5037	54.5037	2.39756	2.39756	2.39756	5.07989	5.07989
														1	5	255	19121	IA	AA	0	0	0.0233333	0.22733	0.318279	0.249121	0	39.8697	16.688	180.881	160.182	71.0348	0	180.881	160.182	71.0348	171.314	169.981	151.469	123.659	122.697	109.335	4.17834	3.70021	1.6409	0.895359	0.792902	0.351622	3.59706	3.09834
														2	5	255	19121	IA	AA	1	0	0.0233333	0.22733	0.271109	0.271109	0.271109	39.8697	16.688	0	0	0	242.178	242.178	242.178	242.178	172.131	172.131	172.131	124.249	124.249	124.249	54.5037	54.5037	54.5037	2.39756	2.39756	2.39756	5.21748	5.21748
														3	5	255	19121	IA	Urea	0	0	0.17	0.22733	0.183781	0.0766704	0	39.8697	16.688	180.881	149.725	0	0	180.881	149.725	0	171.314	169.017	110.615	123.659	122.001	79.8447	30.4422	25.1987	0	0.895359	0.741139	0	3.66338	2.90285
														4	5	255	19121	IA	Urea	1	0	0.17	0.22733	0.271109	0.271109	0.271109	39.8697	16.688	0	0	0	242.178	242.178	242.178	242.178	172.131	172.131	172.131	124.249	124.249	124.249	54.5037	54.5037	54.5037	2.39756	2.39756	2.39756	5.21748	5.21748
														5	5	255	19121	IA	UAN	0	0	0.07	0.22733	0.275484	0.148861	0	39.8697	16.688	180.881	145.349	40.904	0	180.881	145.349	40.904	171.314	168.547	137.2	123.659	121.662	99.0345	12.535	10.0727	2.83465	0.895359	0.719478	0.202475	3.61816	2.76049
														6	5	255	19121	IA	UAN	1	0	0.07	0.22733	0.271109	0.271109	0.271109	39.8697	16.688	0	0	0	242.178	242.178	242.178	242.178	172.131	172.131	172.131	124.249	124.249	124.249	54.5037	54.5037	54.5037	2.39756	2.39756	2.39756	5.21748	5.21748
														1	5	257	19125	IA	AA	0	0	0.0233333	0.22733	0.286297	0.221965	0	42.1745	16.7026	180.881	162.362	73.7654	0	180.881	162.362	73.7654	180.054	178.836	160.288	129.968	129.089	115.701	4.17834	3.75057	1.70398	0.895359	0.803693	0.365139	3.54975	3.1037
														2	5	257	19125	IA	AA	1	0	0.0233333	0.22733	0.246593	0.246593	0.246593	42.1745	16.7026	0	0	0	242.178	242.178	242.178	242.178	180.912	180.912	180.912	130.588	130.588	130.588	54.5037	54.5037	54.5037	2.39756	2.39756	2.39756	5.16994	5.16994
														3	5	257	19125	IA	Urea	0	0	0.17	0.22733	0.151798	0.0490307	0	42.1745	16.7026	180.881	152.116	0	0	180.881	152.116	0	180.054	177.891	116.258	129.968	128.407	83.9179	30.4422	25.6012	0	0.895359	0.752976	0	3.61607	2.91414
														4	5	257	19125	IA	Urea	1	0	0.17	0.22733	0.246593	0.246593	0.246593	42.1745	16.7026	0	0	0	242.178	242.178	242.178	242.178	180.912	180.912	180.912	130.588	130.588	130.588	54.5037	54.5037	54.5037	2.39756	2.39756	2.39756	5.16994	5.16994
														5	5	257	19125	IA	UAN	0	0	0.07	0.22733	0.243502	0.121231	0	42.1745	16.7026	180.881	147.82	43.4752	0	180.881	147.82	43.4752	180.054	177.43	145.694	129.968	128.074	105.166	12.535	10.2439	3.01283	0.895359	0.731707	0.215202	3.57085	2.77308
														6	5	257	19125	IA	UAN	1	0	0.07	0.22733	0.246593	0.246593	0.246593	42.1745	16.7026	0	0	0	242.178	242.178	242.178	242.178	180.912	180.912	180.912	130.588	130.588	130.588	54.5037	54.5037	54.5037	2.39756	2.39756	2.39756	5.16994	5.16994
														1	5	258	19127	IA	AA	0	0	0.0233333	0.22733	0.193486	0.143412	0	41.2208	16.6901	180.881	167.902	83.1336	0	180.881	167.902	83.1336	205.415	204.511	186.787	148.274	147.622	134.828	4.17834	3.87853	1.92039	0.895359	0.831114	0.411511	3.41245	3.1001
														2	5	258	19127	IA	AA	1	0	0.0233333	0.22733	0.175449	0.175449	0.175449	41.2208	16.6901	0	0	0	242.178	242.178	242.178	242.178	206.395	206.395	206.395	148.982	148.982	148.982	54.5037	54.5037	54.5037	2.39756	2.39756	2.39756	5.03199	5.03199
														3	5	258	19127	IA	Urea	0	0	0.17	0.22733	0.058987	0	0	41.2208	16.6901	180.881	158.228	0	0	180.881	158.228	0	205.415	203.62	132.633	148.274	146.978	95.7381	30.4422	26.6298	0	0.895359	0.78323	0	3.47877	2.96678
														4	5	258	19127	IA	Urea	1	0	0.17	0.22733	0.175449	0.175449	0.175449	41.2208	16.6901	0	0	0	242.178	242.178	242.178	242.178	206.395	206.395	206.395	148.982	148.982	148.982	54.5037	54.5037	54.5037	2.39756	2.39756	2.39756	5.03199	5.03199
														5	5	258	19127	IA	UAN	0	0	0.07	0.22733	0.150691	0.0414161	0	41.2208	16.6901	180.881	154.148	55.8152	0	180.881	154.148	55.8152	205.415	203.181	173.765	148.274	146.662	125.428	12.535	10.6824	3.868	0.895359	0.763031	0.276285	3.43355	2.78909
														6	5	258	19127	IA	UAN	1	0	0.07	0.22733	0.175449	0.175449	0.175449	41.2208	16.6901	0	0	0	242.178	242.178	242.178	242.178	206.395	206.395	206.395	148.982	148.982	148.982	54.5037	54.5037	54.5037	2.39756	2.39756	2.39756	5.03199	5.03199
														1	5	259	19129	IA	AA	0	0	0.0233333	0.22733	0.259376	0.199143	0	35.0261	15.6657	180.881	164.082	79.1416	0	180.881	164.082	79.1416	187.41	186.286	168.95	135.278	134.467	121.953	4.17834	3.79029	1.82817	0.895359	0.812205	0.391751	3.50992	3.10539
														2	5	259	19129	IA	AA	1	0	0.0233333	0.22733	0.225957	0.225957	0.225957	35.0261	15.6657	0	0	0	242.178	242.178	242.178	242.178	188.304	188.304	188.304	135.923	135.923	135.923	54.5037	54.5037	54.5037	2.39756	2.39756	2.39756	5.12992	5.12992
														3	5	259	19129	IA	Urea	0	0	0.17	0.22733	0.124877	0.0258244	0	35.0261	15.6657	180.881	154.008	0	0	180.881	154.008	0	187.41	185.358	121.007	135.278	133.796	87.3465	30.4422	25.9195	0	0.895359	0.762339	0	3.57625	2.92065
														4	5	259	19129	IA	Urea	1	0	0.17	0.22733	0.225957	0.225957	0.225957	35.0261	15.6657	0	0	0	242.178	242.178	242.178	242.178	188.304	188.304	188.304	135.923	135.923	135.923	54.5037	54.5037	54.5037	2.39756	2.39756	2.39756	5.12992	5.12992
														5	5	259	19129	IA	UAN	0	0	0.07	0.22733	0.216581	0.0980264	0	35.0261	15.6657	180.881	149.776	53.6979	0	180.881	149.776	53.6979	187.41	184.903	157.422	135.278	133.468	113.631	12.535	10.3795	3.72127	0.895359	0.741391	0.265805	3.53103	2.78067
														6	5	259	19129	IA	UAN	1	0	0.07	0.22733	0.225957	0.225957	0.225957	35.0261	15.6657	0	0	0	242.178	242.178	242.178	242.178	188.304	188.304	188.304	135.923	135.923	135.923	54.5037	54.5037	54.5037	2.39756	2.39756	2.39756	5.12992	5.12992
														1	5	260	19131	IA	AA	0	0	0.0233333	0.22733	0.224489	0.169615	0	31.6076	14.1772	180.881	166.169	83.8684	0	180.881	166.169	83.8684	196.943	195.937	179.357	142.159	141.433	129.465	4.17834	3.83849	1.93736	0.895359	0.822534	0.415149	3.45831	3.10415
														2	5	260	19131	IA	AA	1	0	0.0233333	0.22733	0.199215	0.199215	0.199215	31.6076	14.1772	0	0	0	242.178	242.178	242.178	242.178	197.882	197.882	197.882	142.837	142.837	142.837	54.5037	54.5037	54.5037	2.39756	2.39756	2.39756	5.07807	5.07807
														3	5	260	19131	IA	Urea	0	0	0.17	0.22733	0.0899908	0	0	31.6076	14.1772	180.881	156.31	20.4925	0	180.881	156.31	20.4925	196.943	195.029	143.329	142.159	140.777	103.459	30.4422	26.307	3.44888	0.895359	0.773736	0.101438	3.52464	2.93082
														4	5	260	19131	IA	Urea	1	0	0.17	0.22733	0.199215	0.199215	0.199215	31.6076	14.1772	0	0	0	242.178	242.178	242.178	242.178	197.882	197.882	197.882	142.837	142.837	142.837	54.5037	54.5037	54.5037	2.39756	2.39756	2.39756	5.07807	5.07807
														5	5	260	19131	IA	UAN	0	0	0.07	0.22733	0.181694	0.0680223	0	31.6076	14.1772	180.881	152.16	60.8382	0	180.881	152.16	60.8382	196.943	194.583	169.251	142.159	140.455	122.17	12.535	10.5447	4.21609	0.895359	0.75319	0.301149	3.47942	2.78681
														6	5	260	19131	IA	UAN	1	0	0.07	0.22733	0.199215	0.199215	0.199215	31.6076	14.1772	0	0	0	242.178	242.178	242.178	242.178	197.882	197.882	197.882	142.837	142.837	142.837	54.5037	54.5037	54.5037	2.39756	2.39756	2.39756	5.07807	5.07807
														1	5	261	19133	IA	AA	0	0	0.0233333	0.22733	0.284549	0.220483	0	29.5236	14.5391	180.881	162.477	78.6661	0	180.881	162.477	78.6661	180.531	179.319	162.575	130.312	129.438	117.351	4.17834	3.75322	1.81719	0.895359	0.804261	0.389397	3.54716	3.10388
														2	5	261	19133	IA	AA	1	0	0.0233333	0.22733	0.245254	0.245254	0.245254	29.5236	14.5391	0	0	0	242.178	242.178	242.178	242.178	181.392	181.392	181.392	130.934	130.934	130.934	54.5037	54.5037	54.5037	2.39756	2.39756	2.39756	5.16734	5.16734
														3	5	261	19133	IA	Urea	0	0	0.17	0.22733	0.150051	0.0475227	0	29.5236	14.5391	180.881	152.242	8.61081	0	180.881	152.242	8.61081	180.531	178.376	122.894	130.312	128.757	88.7082	30.4422	25.6224	1.4492	0.895359	0.7536	0.0426235	3.61349	2.91464
														4	5	261	19133	IA	Urea	1	0	0.17	0.22733	0.245254	0.245254	0.245254	29.5236	14.5391	0	0	0	242.178	242.178	242.178	242.178	181.392	181.392	181.392	130.934	130.934	130.934	54.5037	54.5037	54.5037	2.39756	2.39756	2.39756	5.16734	5.16734
														5	5	261	19133	IA	UAN	0	0	0.07	0.22733	0.241754	0.119723	0	29.5236	14.5391	180.881	147.95	55.7795	0	180.881	147.95	55.7795	180.531	177.915	152.697	130.312	128.424	110.221	12.535	10.2529	3.86552	0.895359	0.732352	0.276109	3.56827	2.77365
														6	5	261	19133	IA	UAN	1	0	0.07	0.22733	0.245254	0.245254	0.245254	29.5236	14.5391	0	0	0	242.178	242.178	242.178	242.178	181.392	181.392	181.392	130.934	130.934	130.934	54.5037	54.5037	54.5037	2.39756	2.39756	2.39756	5.16734	5.16734
														1	5	263	19137	IA	AA	0	0	0.0233333	0.22733	0.266278	0.204991	0	33.5221	15.3211	180.881	163.65	79.0176	0	180.881	163.65	79.0176	185.524	184.376	167.203	133.916	133.088	120.692	4.17834	3.78033	1.82531	0.895359	0.81007	0.391137	3.52013	3.10519
														2	5	263	19137	IA	AA	1	0	0.0233333	0.22733	0.231248	0.231248	0.231248	33.5221	15.3211	0	0	0	242.178	242.178	242.178	242.178	186.409	186.409	186.409	134.555	134.555	134.555	54.5037	54.5037	54.5037	2.39756	2.39756	2.39756	5.14018	5.14018
														3	5	263	19137	IA	Urea	0	0	0.17	0.22733	0.131779	0.0317691	0	33.5221	15.3211	180.881	153.533	0	0	180.881	153.533	0	185.524	183.444	119.79	133.916	132.415	86.4675	30.4422	25.8396	0	0.895359	0.759988	0	3.58646	2.91922
														4	5	263	19137	IA	Urea	1	0	0.17	0.22733	0.231248	0.231248	0.231248	33.5221	15.3211	0	0	0	242.178	242.178	242.178	242.178	186.409	186.409	186.409	134.555	134.555	134.555	54.5037	54.5037	54.5037	2.39756	2.39756	2.39756	5.14018	5.14018
														5	5	263	19137	IA	UAN	0	0	0.07	0.22733	0.223483	0.103971	0	33.5221	15.3211	180.881	149.284	54.2525	0	180.881	149.284	54.2525	185.524	182.987	156.129	133.916	132.085	112.698	12.535	10.3454	3.7597	0.895359	0.738958	0.26855	3.54124	2.77897
														6	5	263	19137	IA	UAN	1	0	0.07	0.22733	0.231248	0.231248	0.231248	33.5221	15.3211	0	0	0	242.178	242.178	242.178	242.178	186.409	186.409	186.409	134.555	134.555	134.555	54.5037	54.5037	54.5037	2.39756	2.39756	2.39756	5.14018	5.14018
														1	5	264	19139	IA	AA	0	0	0.0233333	0.22733	0.248845	0.190225	0	59.8207	17.9715	180.881	164.728	71.6831	0	180.881	164.728	71.6831	190.288	189.2	168.523	137.355	136.57	121.645	4.17834	3.80521	1.65588	0.895359	0.815403	0.354832	3.49434	3.10541
														2	5	264	19139	IA	AA	1	0	0.0233333	0.22733	0.217885	0.217885	0.217885	59.8207	17.9715	0	0	0	242.178	242.178	242.178	242.178	191.195	191.195	191.195	138.01	138.01	138.01	54.5037	54.5037	54.5037	2.39756	2.39756	2.39756	5.11427	5.11427
														3	5	264	19139	IA	Urea	0	0	0.17	0.22733	0.114347	0.0167606	0	59.8207	17.9715	180.881	154.72	0	0	180.881	154.72	0	190.288	188.278	122.865	137.355	135.904	88.6877	30.4422	26.0394	0	0.895359	0.765864	0	3.56067	2.92251
														4	5	264	19139	IA	Urea	1	0	0.17	0.22733	0.217885	0.217885	0.217885	59.8207	17.9715	0	0	0	242.178	242.178	242.178	242.178	191.195	191.195	191.195	138.01	138.01	138.01	54.5037	54.5037	54.5037	2.39756	2.39756	2.39756	5.11427	5.11427
														5	5	264	19139	IA	UAN	0	0	0.07	0.22733	0.20605	0.0889618	0	59.8207	17.9715	180.881	150.513	31.9947	0	180.881	150.513	31.9947	190.288	187.825	146.604	137.355	135.578	105.823	12.535	10.4305	2.21723	0.895359	0.745038	0.158374	3.51545	2.78294
														6	5	264	19139	IA	UAN	1	0	0.07	0.22733	0.217885	0.217885	0.217885	59.8207	17.9715	0	0	0	242.178	242.178	242.178	242.178	191.195	191.195	191.195	138.01	138.01	138.01	54.5037	54.5037	54.5037	2.39756	2.39756	2.39756	5.11427	5.11427
														1	5	265	19141	IA	AA	0	0	0.0233333	0.22733	0.205673	0.153708	0	26.9365	14.0456	180.881	167.233	87.212	0	180.881	167.233	87.212	202.085	201.141	185.279	145.87	145.189	133.739	4.17834	3.86309	2.0146	0.895359	0.827805	0.431699	3.43048	3.102
														2	5	265	19141	IA	AA	1	0	0.0233333	0.22733	0.184791	0.184791	0.184791	26.9365	14.0456	0	0	0	242.178	242.178	242.178	242.178	203.048	203.048	203.048	146.566	146.566	146.566	54.5037	54.5037	54.5037	2.39756	2.39756	2.39756	5.0501	5.0501
														3	5	265	19141	IA	Urea	0	0	0.17	0.22733	0.0711749	0	0	26.9365	14.0456	180.881	157.488	35.9983	0	180.881	157.488	35.9983	202.085	200.243	158.519	145.87	144.541	114.423	30.4422	26.5052	6.05852	0.895359	0.779565	0.178192	3.4968	2.9529
														4	5	265	19141	IA	Urea	1	0	0.17	0.22733	0.184791	0.184791	0.184791	26.9365	14.0456	0	0	0	242.178	242.178	242.178	242.178	203.048	203.048	203.048	146.566	146.566	146.566	54.5037	54.5037	54.5037	2.39756	2.39756	2.39756	5.0501	5.0501
														5	5	265	19141	IA	UAN	0	0	0.07	0.22733	0.162878	0.0518689	0	26.9365	14.0456	180.881	153.38	66.8573	0	180.881	153.38	66.8573	202.085	199.802	176.708	145.87	144.222	127.552	12.535	10.6292	4.63321	0.895359	0.759231	0.330944	3.45158	2.78853
														6	5	265	19141	IA	UAN	1	0	0.07	0.22733	0.184791	0.184791	0.184791	26.9365	14.0456	0	0	0	242.178	242.178	242.178	242.178	203.048	203.048	203.048	146.566	146.566	146.566	54.5037	54.5037	54.5037	2.39756	2.39756	2.39756	5.0501	5.0501
														1	5	266	19143	IA	AA	0	0	0.0233333	0.22733	0.240239	0.182939	0	26.458	14.0475	180.881	165.245	84.2098	0	180.881	165.245	84.2098	192.639	191.581	175.561	139.052	138.288	126.725	4.17834	3.81717	1.94525	0.895359	0.817964	0.416838	3.48161	3.10517
														2	5	266	19143	IA	AA	1	0	0.0233333	0.22733	0.211288	0.211288	0.211288	26.458	14.0475	0	0	0	242.178	242.178	242.178	242.178	193.558	193.558	193.558	139.716	139.716	139.716	54.5037	54.5037	54.5037	2.39756	2.39756	2.39756	5.10148	5.10148
														3	5	266	19143	IA	Urea	0	0	0.17	0.22733	0.10574	0.00935875	0	26.458	14.0475	180.881	155.291	31.6004	0	180.881	155.291	31.6004	192.639	190.663	148.146	139.052	137.626	106.936	30.4422	26.1354	5.31835	0.895359	0.768689	0.156422	3.54794	2.92375
														4	5	266	19143	IA	Urea	1	0	0.17	0.22733	0.211288	0.211288	0.211288	26.458	14.0475	0	0	0	242.178	242.178	242.178	242.178	193.558	193.558	193.558	139.716	139.716	139.716	54.5037	54.5037	54.5037	2.39756	2.39756	2.39756	5.10148	5.10148
														5	5	266	19143	IA	UAN	0	0	0.07	0.22733	0.197444	0.0815588	0	26.458	14.0475	180.881	151.104	63.7097	0	180.881	151.104	63.7097	192.639	190.213	166.963	139.052	137.301	120.519	12.535	10.4715	4.41508	0.895359	0.747963	0.315363	3.50272	2.78453
														6	5	266	19143	IA	UAN	1	0	0.07	0.22733	0.211288	0.211288	0.211288	26.458	14.0475	0	0	0	242.178	242.178	242.178	242.178	193.558	193.558	193.558	139.716	139.716	139.716	54.5037	54.5037	54.5037	2.39756	2.39756	2.39756	5.10148	5.10148
														1	5	267	19145	IA	AA	0	0	0.0233333	0.22733	0.279821	0.216472	0	33.6888	15.2892	180.881	162.785	77.5795	0	180.881	162.785	77.5795	181.823	180.628	163.334	131.245	130.382	117.899	4.17834	3.76034	1.79209	0.895359	0.805787	0.384018	3.54017	3.10433
														2	5	267	19145	IA	AA	1	0	0.0233333	0.22733	0.241629	0.241629	0.241629	33.6888	15.2892	0	0	0	242.178	242.178	242.178	242.178	182.69	182.69	182.69	131.871	131.871	131.871	54.5037	54.5037	54.5037	2.39756	2.39756	2.39756	5.16031	5.16031
														3	5	267	19145	IA	Urea	0	0	0.17	0.22733	0.145322	0.0434437	0	33.6888	15.2892	180.881	152.581	0	0	180.881	152.581	0	181.823	179.688	117.4	131.245	129.704	84.7427	30.4422	25.6794	0	0.895359	0.755276	0	3.60649	2.91594
														4	5	267	19145	IA	Urea	1	0	0.17	0.22733	0.241629	0.241629	0.241629	33.6888	15.2892	0	0	0	242.178	242.178	242.178	242.178	182.69	182.69	182.69	131.871	131.871	131.871	54.5037	54.5037	54.5037	2.39756	2.39756	2.39756	5.16031	5.16031
														5	5	267	19145	IA	UAN	0	0	0.07	0.22733	0.237026	0.115645	0	33.6888	15.2892	180.881	148.3	52.4248	0	180.881	148.3	52.4248	181.823	179.228	152.066	131.245	129.372	109.766	12.535	10.2772	3.63304	0.895359	0.734085	0.259503	3.56127	2.77515
														6	5	267	19145	IA	UAN	1	0	0.07	0.22733	0.241629	0.241629	0.241629	33.6888	15.2892	0	0	0	242.178	242.178	242.178	242.178	182.69	182.69	182.69	131.871	131.871	131.871	54.5037	54.5037	54.5037	2.39756	2.39756	2.39756	5.16031	5.16031
														1	5	268	19147	IA	AA	0	0	0.0233333	0.22733	0.272064	0.209895	0	28.8834	14.4131	180.881	163.284	80.1898	0	180.881	163.284	80.1898	183.943	182.775	166.21	132.775	131.932	119.975	4.17834	3.77186	1.85238	0.895359	0.808255	0.396939	3.52869	3.10489
														2	5	268	19147	IA	AA	1	0	0.0233333	0.22733	0.235683	0.235683	0.235683	28.8834	14.4131	0	0	0	242.178	242.178	242.178	242.178	184.82	184.82	184.82	133.408	133.408	133.408	54.5037	54.5037	54.5037	2.39756	2.39756	2.39756	5.14878	5.14878
														3	5	268	19147	IA	Urea	0	0	0.17	0.22733	0.137565	0.0367551	0	28.8834	14.4131	180.881	153.13	17.1912	0	180.881	153.13	17.1912	183.943	181.839	131.508	132.775	131.257	94.9262	30.4422	25.7717	2.89328	0.895359	0.757991	0.0850966	3.59501	2.9179
														4	5	268	19147	IA	Urea	1	0	0.17	0.22733	0.235683	0.235683	0.235683	28.8834	14.4131	0	0	0	242.178	242.178	242.178	242.178	184.82	184.82	184.82	133.408	133.408	133.408	54.5037	54.5037	54.5037	2.39756	2.39756	2.39756	5.14878	5.14878
														5	5	268	19147	IA	UAN	0	0	0.07	0.22733	0.229269	0.108957	0	28.8834	14.4131	180.881	148.867	57.89	0	180.881	148.867	57.89	183.943	181.381	156.644	132.775	130.926	113.07	12.535	10.3165	4.01178	0.895359	0.736893	0.286555	3.54979	2.77742
														6	5	268	19147	IA	UAN	1	0	0.07	0.22733	0.235683	0.235683	0.235683	28.8834	14.4131	0	0	0	242.178	242.178	242.178	242.178	184.82	184.82	184.82	133.408	133.408	133.408	54.5037	54.5037	54.5037	2.39756	2.39756	2.39756	5.14878	5.14878
														1	5	269	19149	IA	AA	0	0	0.0233333	0.22733	0.224552	0.169668	0	27.7828	14.5519	180.881	166.165	85.1413	0	180.881	166.165	85.1413	196.926	195.92	179.808	142.147	141.42	129.791	4.17834	3.83841	1.96676	0.895359	0.822516	0.421449	3.45841	3.10415
														2	5	269	19149	IA	AA	1	0	0.0233333	0.22733	0.199263	0.199263	0.199263	27.7828	14.5519	0	0	0	242.178	242.178	242.178	242.178	197.865	197.865	197.865	142.824	142.824	142.824	54.5037	54.5037	54.5037	2.39756	2.39756	2.39756	5.07816	5.07816
														3	5	269	19149	IA	Urea	0	0	0.17	0.22733	0.090054	0	0	27.7828	14.5519	180.881	156.306	30.9844	0	180.881	156.306	30.9844	196.926	195.011	151.009	142.147	140.765	109.002	30.4422	26.3063	5.21468	0.895359	0.773716	0.153373	3.52473	2.93074
														4	5	269	19149	IA	Urea	1	0	0.17	0.22733	0.199263	0.199263	0.199263	27.7828	14.5519	0	0	0	242.178	242.178	242.178	242.178	197.865	197.865	197.865	142.824	142.824	142.824	54.5037	54.5037	54.5037	2.39756	2.39756	2.39756	5.07816	5.07816
														5	5	269	19149	IA	UAN	0	0	0.07	0.22733	0.181757	0.0680766	0	27.7828	14.5519	180.881	152.155	64.1333	0	180.881	152.155	64.1333	196.926	194.565	170.886	142.147	140.443	123.35	12.535	10.5444	4.44444	0.895359	0.75317	0.31746	3.47951	2.7868
														6	5	269	19149	IA	UAN	1	0	0.07	0.22733	0.199263	0.199263	0.199263	27.7828	14.5519	0	0	0	242.178	242.178	242.178	242.178	197.865	197.865	197.865	142.824	142.824	142.824	54.5037	54.5037	54.5037	2.39756	2.39756	2.39756	5.07816	5.07816
														1	5	270	19151	IA	AA	0	0	0.0233333	0.22733	0.24803	0.189535	0	29.9816	14.7995	180.881	164.777	82.1246	0	180.881	164.777	82.1246	190.51	189.425	172.866	137.516	136.732	124.78	4.17834	3.80635	1.89708	0.895359	0.815647	0.406517	3.49314	3.10539
														2	5	270	19151	IA	AA	1	0	0.0233333	0.22733	0.21726	0.21726	0.21726	29.9816	14.7995	0	0	0	242.178	242.178	242.178	242.178	191.419	191.419	191.419	138.172	138.172	138.172	54.5037	54.5037	54.5037	2.39756	2.39756	2.39756	5.11306	5.11306
														3	5	270	19151	IA	Urea	0	0	0.17	0.22733	0.113532	0.0160595	0	29.9816	14.7995	180.881	154.774	19.8617	0	180.881	154.774	19.8617	190.51	188.504	138.183	137.516	136.067	99.7447	30.4422	26.0485	3.34273	0.895359	0.766133	0.0983156	3.55946	2.92263
														4	5	270	19151	IA	Urea	1	0	0.17	0.22733	0.21726	0.21726	0.21726	29.9816	14.7995	0	0	0	242.178	242.178	242.178	242.178	191.419	191.419	191.419	138.172	138.172	138.172	54.5037	54.5037	54.5037	2.39756	2.39756	2.39756	5.11306	5.11306
														5	5	270	19151	IA	UAN	0	0	0.07	0.22733	0.205235	0.0882606	0	29.9816	14.7995	180.881	150.569	59.617	0	180.881	150.569	59.617	190.51	188.052	163.114	137.516	135.741	117.74	12.535	10.4344	4.13146	0.895359	0.745317	0.295104	3.51424	2.7831
														6	5	270	19151	IA	UAN	1	0	0.07	0.22733	0.21726	0.21726	0.21726	29.9816	14.7995	0	0	0	242.178	242.178	242.178	242.178	191.419	191.419	191.419	138.172	138.172	138.172	54.5037	54.5037	54.5037	2.39756	2.39756	2.39756	5.11306	5.11306
														1	5	271	19153	IA	AA	0	0	0.0233333	0.22733	0.269908	0.208068	0	53.157	19.6488	180.881	163.421	71.4447	0	180.881	163.421	71.4447	184.532	183.372	163.327	133.2	132.363	117.894	4.17834	3.77503	1.65037	0.895359	0.808934	0.353651	3.5255	3.10502
														2	5	271	19153	IA	AA	1	0	0.0233333	0.22733	0.23403	0.23403	0.23403	53.157	19.6488	0	0	0	242.178	242.178	242.178	242.178	185.412	185.412	185.412	133.836	133.836	133.836	54.5037	54.5037	54.5037	2.39756	2.39756	2.39756	5.14558	5.14558
														3	5	271	19153	IA	Urea	0	0	0.17	0.22733	0.135409	0.0348971	0	53.157	19.6488	180.881	153.28	0	0	180.881	153.28	0	184.532	182.437	119.149	133.2	131.688	86.0052	30.4422	25.7971	0	0.895359	0.758738	0	3.59183	2.91841
														4	5	271	19153	IA	Urea	1	0	0.17	0.22733	0.23403	0.23403	0.23403	53.157	19.6488	0	0	0	242.178	242.178	242.178	242.178	185.412	185.412	185.412	133.836	133.836	133.836	54.5037	54.5037	54.5037	2.39756	2.39756	2.39756	5.14558	5.14558
														5	5	271	19153	IA	UAN	0	0	0.07	0.22733	0.227113	0.107099	0	53.157	19.6488	180.881	149.023	34.9616	0	180.881	149.023	34.9616	184.532	181.98	144.091	133.2	131.358	104.009	12.535	10.3273	2.42284	0.895359	0.737665	0.17306	3.54661	2.77801
														6	5	271	19153	IA	UAN	1	0	0.07	0.22733	0.23403	0.23403	0.23403	53.157	19.6488	0	0	0	242.178	242.178	242.178	242.178	185.412	185.412	185.412	133.836	133.836	133.836	54.5037	54.5037	54.5037	2.39756	2.39756	2.39756	5.14558	5.14558
														1	5	272	19155	IA	AA	0	0	0.0233333	0.22733	0.233945	0.177613	0	35.5388	15.8228	180.881	165.618	81.4201	0	180.881	165.618	81.4201	194.359	193.322	176.093	140.294	139.545	127.109	4.17834	3.82577	1.88081	0.895359	0.819808	0.40303	3.4723	3.10485
														2	5	272	19155	IA	AA	1	0	0.0233333	0.22733	0.206463	0.206463	0.206463	35.5388	15.8228	0	0	0	242.178	242.178	242.178	242.178	195.286	195.286	195.286	140.963	140.963	140.963	54.5037	54.5037	54.5037	2.39756	2.39756	2.39756	5.09212	5.09212
														3	5	272	19155	IA	Urea	0	0	0.17	0.22733	0.0994466	0.00394876	0	35.5388	15.8228	180.881	155.702	0	0	180.881	155.702	0	194.359	192.408	125.494	140.294	138.885	90.5853	30.4422	26.2046	0	0.895359	0.770725	0	3.53862	2.92451
														4	5	272	19155	IA	Urea	1	0	0.17	0.22733	0.206463	0.206463	0.206463	35.5388	15.8228	0	0	0	242.178	242.178	242.178	242.178	195.286	195.286	195.286	140.963	140.963	140.963	54.5037	54.5037	54.5037	2.39756	2.39756	2.39756	5.09212	5.09212
														5	5	272	19155	IA	UAN	0	0	0.07	0.22733	0.19115	0.0761477	0	35.5388	15.8228	180.881	151.53	56.2106	0	180.881	151.53	56.2106	194.359	191.96	164.625	140.294	138.562	118.831	12.535	10.501	3.8954	0.895359	0.750071	0.278243	3.4934	2.78553
														6	5	272	19155	IA	UAN	1	0	0.07	0.22733	0.206463	0.206463	0.206463	35.5388	15.8228	0	0	0	242.178	242.178	242.178	242.178	195.286	195.286	195.286	140.963	140.963	140.963	54.5037	54.5037	54.5037	2.39756	2.39756	2.39756	5.09212	5.09212
														1	5	273	19157	IA	AA	0	0	0.0233333	0.22733	0.24234	0.184718	0	43.9838	16.5146	180.881	165.12	77.6768	0	180.881	165.12	77.6768	192.065	191	172.573	138.638	137.869	124.568	4.17834	3.81427	1.79434	0.895359	0.817343	0.3845	3.48472	3.10525
														2	5	273	19157	IA	AA	1	0	0.0233333	0.22733	0.212898	0.212898	0.212898	43.9838	16.5146	0	0	0	242.178	242.178	242.178	242.178	192.981	192.981	192.981	139.299	139.299	139.299	54.5037	54.5037	54.5037	2.39756	2.39756	2.39756	5.1046	5.1046
														3	5	273	19157	IA	Urea	0	0	0.17	0.22733	0.107841	0.0111653	0	43.9838	16.5146	180.881	155.152	0	0	180.881	155.152	0	192.065	190.081	124.013	138.638	137.206	89.5161	30.4422	26.1121	0	0.895359	0.768004	0	3.55104	2.92347
														4	5	273	19157	IA	Urea	1	0	0.17	0.22733	0.212898	0.212898	0.212898	43.9838	16.5146	0	0	0	242.178	242.178	242.178	242.178	192.981	192.981	192.981	139.299	139.299	139.299	54.5037	54.5037	54.5037	2.39756	2.39756	2.39756	5.1046	5.1046
														5	5	273	19157	IA	UAN	0	0	0.07	0.22733	0.199545	0.0833656	0	43.9838	16.5146	180.881	150.96	47.7945	0	180.881	150.96	47.7945	192.065	189.631	157.998	138.638	136.881	114.047	12.535	10.4616	3.31216	0.895359	0.747254	0.236583	3.50582	2.78416
														6	5	273	19157	IA	UAN	1	0	0.07	0.22733	0.212898	0.212898	0.212898	43.9838	16.5146	0	0	0	242.178	242.178	242.178	242.178	192.981	192.981	192.981	139.299	139.299	139.299	54.5037	54.5037	54.5037	2.39756	2.39756	2.39756	5.1046	5.1046
														1	5	275	19161	IA	AA	0	0	0.0233333	0.22733	0.225018	0.170062	0	30.7288	15.1113	180.881	166.138	84.001	0	180.881	166.138	84.001	196.798	195.791	179.275	142.055	141.327	129.405	4.17834	3.83779	1.94042	0.895359	0.822383	0.415805	3.4591	3.10419
														2	5	275	19161	IA	AA	1	0	0.0233333	0.22733	0.19962	0.19962	0.19962	30.7288	15.1113	0	0	0	242.178	242.178	242.178	242.178	197.737	197.737	197.737	142.732	142.732	142.732	54.5037	54.5037	54.5037	2.39756	2.39756	2.39756	5.07886	5.07886
														3	5	275	19161	IA	Urea	0	0	0.17	0.22733	0.09052	0	0	30.7288	15.1113	180.881	156.277	22.9557	0	180.881	156.277	22.9557	196.798	194.882	145.077	142.055	140.671	104.721	30.4422	26.3013	3.86344	0.895359	0.773569	0.113631	3.52542	2.93019
														4	5	275	19161	IA	Urea	1	0	0.17	0.22733	0.19962	0.19962	0.19962	30.7288	15.1113	0	0	0	242.178	242.178	242.178	242.178	197.737	197.737	197.737	142.732	142.732	142.732	54.5037	54.5037	54.5037	2.39756	2.39756	2.39756	5.07886	5.07886
														5	5	275	19161	IA	UAN	0	0	0.07	0.22733	0.182223	0.0684769	0	30.7288	15.1113	180.881	152.125	61.4429	0	180.881	152.125	61.4429	196.798	194.436	169.435	142.055	140.349	122.303	12.535	10.5422	4.25799	0.895359	0.753017	0.304142	3.4802	2.78675
														6	5	275	19161	IA	UAN	1	0	0.07	0.22733	0.19962	0.19962	0.19962	30.7288	15.1113	0	0	0	242.178	242.178	242.178	242.178	197.737	197.737	197.737	142.732	142.732	142.732	54.5037	54.5037	54.5037	2.39756	2.39756	2.39756	5.07886	5.07886
														1	5	276	19163	IA	AA	0	0	0.0233333	0.22733	0.21492	0.161523	0	70.6634	19.201	180.881	166.715	71.5529	0	180.881	166.715	71.5529	199.558	198.584	176.674	144.046	143.343	127.529	4.17834	3.85112	1.65287	0.895359	0.82524	0.354187	3.44416	3.10318
														2	5	276	19163	IA	AA	1	0	0.0233333	0.22733	0.19188	0.19188	0.19188	70.6634	19.201	0	0	0	242.178	242.178	242.178	242.178	200.51	200.51	200.51	144.733	144.733	144.733	54.5037	54.5037	54.5037	2.39756	2.39756	2.39756	5.06385	5.06385
														3	5	276	19163	IA	Urea	0	0	0.17	0.22733	0.0804217	0	0	70.6634	19.201	180.881	156.915	0	0	180.881	156.915	0	199.558	197.681	128.851	144.046	142.692	93.0082	30.4422	26.4087	0	0.895359	0.776727	0	3.51048	2.94215
														4	5	276	19163	IA	Urea	1	0	0.17	0.22733	0.19188	0.19188	0.19188	70.6634	19.201	0	0	0	242.178	242.178	242.178	242.178	200.51	200.51	200.51	144.733	144.733	144.733	54.5037	54.5037	54.5037	2.39756	2.39756	2.39756	5.06385	5.06385
														5	5	276	19163	IA	UAN	0	0	0.07	0.22733	0.172125	0.0598048	0	70.6634	19.201	180.881	152.786	26.604	0	180.881	152.786	26.604	199.558	197.237	149.842	144.046	142.371	108.16	12.535	10.5881	1.84366	0.895359	0.75629	0.13169	3.46526	2.78782
														6	5	276	19163	IA	UAN	1	0	0.07	0.22733	0.19188	0.19188	0.19188	70.6634	19.201	0	0	0	242.178	242.178	242.178	242.178	200.51	200.51	200.51	144.733	144.733	144.733	54.5037	54.5037	54.5037	2.39756	2.39756	2.39756	5.06385	5.06385
														1	5	277	19165	IA	AA	0	0	0.0233333	0.22733	0.21895	0.164931	0	31.6369	15.0227	180.881	166.486	84.2593	0	180.881	166.486	84.2593	198.457	197.469	180.881	143.251	142.539	130.565	4.17834	3.84583	1.94639	0.895359	0.824107	0.417084	3.45012	3.10362
														2	5	277	19165	IA	AA	1	0	0.0233333	0.22733	0.194969	0.194969	0.194969	31.6369	15.0227	0	0	0	242.178	242.178	242.178	242.178	199.403	199.403	199.403	143.935	143.935	143.935	54.5037	54.5037	54.5037	2.39756	2.39756	2.39756	5.06984	5.06984
														3	5	277	19165	IA	Urea	0	0	0.17	0.22733	0.084452	0	0	31.6369	15.0227	180.881	156.661	21.5867	0	180.881	156.661	21.5867	198.457	196.564	145.264	143.251	141.885	104.855	30.4422	26.3661	3.63304	0.895359	0.775474	0.106854	3.51644	2.9374
														4	5	277	19165	IA	Urea	1	0	0.17	0.22733	0.194969	0.194969	0.194969	31.6369	15.0227	0	0	0	242.178	242.178	242.178	242.178	199.403	199.403	199.403	143.935	143.935	143.935	54.5037	54.5037	54.5037	2.39756	2.39756	2.39756	5.06984	5.06984
														5	5	277	19165	IA	UAN	0	0	0.07	0.22733	0.176155	0.0632652	0	31.6369	15.0227	180.881	152.523	61.3118	0	180.881	152.523	61.3118	198.457	196.119	170.796	143.251	141.564	123.285	12.535	10.5699	4.24891	0.895359	0.754991	0.303493	3.47122	2.78743
														6	5	277	19165	IA	UAN	1	0	0.07	0.22733	0.194969	0.194969	0.194969	31.6369	15.0227	0	0	0	242.178	242.178	242.178	242.178	199.403	199.403	199.403	143.935	143.935	143.935	54.5037	54.5037	54.5037	2.39756	2.39756	2.39756	5.06984	5.06984
														1	5	278	19167	IA	AA	0	0	0.0233333	0.22733	0.200354	0.149214	0	26.5288	14.2351	180.881	167.527	87.7997	0	180.881	167.527	87.7997	203.538	202.612	186.824	146.92	146.251	134.855	4.17834	3.86987	2.02817	0.895359	0.829259	0.434609	3.42261	3.10122
														2	5	278	19167	IA	AA	1	0	0.0233333	0.22733	0.180714	0.180714	0.180714	26.5288	14.2351	0	0	0	242.178	242.178	242.178	242.178	204.509	204.509	204.509	147.62	147.62	147.62	54.5037	54.5037	54.5037	2.39756	2.39756	2.39756	5.0422	5.0422
														3	5	278	19167	IA	Urea	0	0	0.17	0.22733	0.0658555	0	0	26.5288	14.2351	180.881	157.813	37.6333	0	180.881	157.813	37.6333	203.538	201.717	160.792	146.92	145.605	116.064	30.4422	26.56	6.33369	0.895359	0.781175	0.186285	3.48893	2.959
														4	5	278	19167	IA	Urea	1	0	0.17	0.22733	0.180714	0.180714	0.180714	26.5288	14.2351	0	0	0	242.178	242.178	242.178	242.178	204.509	204.509	204.509	147.62	147.62	147.62	54.5037	54.5037	54.5037	2.39756	2.39756	2.39756	5.0422	5.0422
														5	5	278	19167	IA	UAN	0	0	0.07	0.22733	0.157559	0.0473058	0	26.5288	14.2351	180.881	153.717	67.7188	0	180.881	153.717	67.7188	203.538	201.277	178.397	146.92	145.287	128.772	12.535	10.6526	4.69292	0.895359	0.7609	0.335208	3.44371	2.78883
														6	5	278	19167	IA	UAN	1	0	0.07	0.22733	0.180714	0.180714	0.180714	26.5288	14.2351	0	0	0	242.178	242.178	242.178	242.178	204.509	204.509	204.509	147.62	147.62	147.62	54.5037	54.5037	54.5037	2.39756	2.39756	2.39756	5.0422	5.0422
														1	5	279	19169	IA	AA	0	0	0.0233333	0.22733	0.270535	0.208599	0	41.3304	17.1107	180.881	163.381	75.6578	0	180.881	163.381	75.6578	184.361	183.198	164.873	133.077	132.237	119.01	4.17834	3.77411	1.7477	0.895359	0.808737	0.374506	3.52643	3.10498
														2	5	279	19169	IA	AA	1	0	0.0233333	0.22733	0.234511	0.234511	0.234511	41.3304	17.1107	0	0	0	242.178	242.178	242.178	242.178	185.24	185.24	185.24	133.711	133.711	133.711	54.5037	54.5037	54.5037	2.39756	2.39756	2.39756	5.14651	5.14651
														3	5	279	19169	IA	Urea	0	0	0.17	0.22733	0.136036	0.0354375	0	41.3304	17.1107	180.881	153.237	0	0	180.881	153.237	0	184.361	182.263	119.038	133.077	131.563	85.9253	30.4422	25.7897	0	0.895359	0.758521	0	3.59275	2.91826
														4	5	279	19169	IA	Urea	1	0	0.17	0.22733	0.234511	0.234511	0.234511	41.3304	17.1107	0	0	0	242.178	242.178	242.178	242.178	185.24	185.24	185.24	133.711	133.711	133.711	54.5037	54.5037	54.5037	2.39756	2.39756	2.39756	5.14651	5.14651
														5	5	279	19169	IA	UAN	0	0	0.07	0.22733	0.22774	0.10764	0	41.3304	17.1107	180.881	148.978	46.4152	0	180.881	148.978	46.4152	184.361	181.806	150.88	133.077	131.232	108.91	12.535	10.3242	3.21657	0.895359	0.737441	0.229755	3.54753	2.77784
														6	5	279	19169	IA	UAN	1	0	0.07	0.22733	0.234511	0.234511	0.234511	41.3304	17.1107	0	0	0	242.178	242.178	242.178	242.178	185.24	185.24	185.24	133.711	133.711	133.711	54.5037	54.5037	54.5037	2.39756	2.39756	2.39756	5.14651	5.14651
														1	5	280	19171	IA	AA	0	0	0.0233333	0.22733	0.235167	0.178647	0	43.7631	16.7902	180.881	165.546	78.4139	0	180.881	165.546	78.4139	194.025	192.984	174.627	140.053	139.301	126.051	4.17834	3.82411	1.81136	0.895359	0.819452	0.388149	3.47411	3.10492
														2	5	280	19171	IA	AA	1	0	0.0233333	0.22733	0.2074	0.2074	0.2074	43.7631	16.7902	0	0	0	242.178	242.178	242.178	242.178	194.951	194.951	194.951	140.721	140.721	140.721	54.5037	54.5037	54.5037	2.39756	2.39756	2.39756	5.09394	5.09394
														3	5	280	19171	IA	Urea	0	0	0.17	0.22733	0.100668	0.00499887	0	43.7631	16.7902	180.881	155.623	0	0	180.881	155.623	0	194.025	192.069	125.279	140.053	138.641	90.4297	30.4422	26.1913	0	0.895359	0.770331	0	3.54043	2.92437
														4	5	280	19171	IA	Urea	1	0	0.17	0.22733	0.2074	0.2074	0.2074	43.7631	16.7902	0	0	0	242.178	242.178	242.178	242.178	194.951	194.951	194.951	140.721	140.721	140.721	54.5037	54.5037	54.5037	2.39756	2.39756	2.39756	5.09394	5.09394
														5	5	280	19171	IA	UAN	0	0	0.07	0.22733	0.192372	0.077198	0	43.7631	16.7902	180.881	151.447	48.8567	0	180.881	151.447	48.8567	194.025	191.621	160.233	140.053	138.317	115.661	12.535	10.4953	3.38577	0.895359	0.749664	0.241841	3.49521	2.78535
														6	5	280	19171	IA	UAN	1	0	0.07	0.22733	0.2074	0.2074	0.2074	43.7631	16.7902	0	0	0	242.178	242.178	242.178	242.178	194.951	194.951	194.951	140.721	140.721	140.721	54.5037	54.5037	54.5037	2.39756	2.39756	2.39756	5.09394	5.09394
														1	5	281	19173	IA	AA	0	0	0.0233333	0.22733	0.336702	0.264786	0	33.9446	15.247	180.881	158.852	71.2196	0	180.881	158.852	71.2196	166.28	164.878	147.088	120.026	119.014	106.172	4.17834	3.66949	1.64517	0.895359	0.78632	0.352537	3.62431	3.09346
														2	5	281	19173	IA	AA	1	0	0.0233333	0.22733	0.285231	0.285231	0.285231	33.9446	15.247	0	0	0	242.178	242.178	242.178	242.178	167.073	167.073	167.073	120.598	120.598	120.598	54.5037	54.5037	54.5037	2.39756	2.39756	2.39756	5.24486	5.24486
														3	5	281	19173	IA	Urea	0	0	0.17	0.22733	0.202203	0.092629	0	33.9446	15.247	180.881	148.27	0	0	180.881	148.27	0	166.28	163.903	107.364	120.026	118.31	77.4984	30.4422	24.9538	0	0.895359	0.733937	0	3.69064	2.89444
														4	5	281	19173	IA	Urea	1	0	0.17	0.22733	0.285231	0.285231	0.285231	33.9446	15.247	0	0	0	242.178	242.178	242.178	242.178	167.073	167.073	167.073	120.598	120.598	120.598	54.5037	54.5037	54.5037	2.39756	2.39756	2.39756	5.24486	5.24486
														5	5	281	19173	IA	UAN	0	0	0.07	0.22733	0.293907	0.164808	0	33.9446	15.247	180.881	143.847	44.2548	0	180.881	143.847	44.2548	166.28	163.428	134.961	120.026	117.967	97.4183	12.535	9.96862	3.06686	0.895359	0.712045	0.219061	3.64542	2.75132
														6	5	281	19173	IA	UAN	1	0	0.07	0.22733	0.285231	0.285231	0.285231	33.9446	15.247	0	0	0	242.178	242.178	242.178	242.178	167.073	167.073	167.073	120.598	120.598	120.598	54.5037	54.5037	54.5037	2.39756	2.39756	2.39756	5.24486	5.24486
														1	5	282	19175	IA	AA	0	0	0.0233333	0.22733	0.343874	0.27089	0	35.4057	15.5385	180.881	158.319	69.7941	0	180.881	158.319	69.7941	164.32	162.892	144.82	118.611	117.58	104.535	4.17834	3.65717	1.61224	0.895359	0.783679	0.345481	3.63492	3.09118
														2	5	282	19175	IA	AA	1	0	0.0233333	0.22733	0.290729	0.290729	0.290729	35.4057	15.5385	0	0	0	242.178	242.178	242.178	242.178	165.104	165.104	165.104	119.177	119.177	119.177	54.5037	54.5037	54.5037	2.39756	2.39756	2.39756	5.25552	5.25552
														3	5	282	19175	IA	Urea	0	0	0.17	0.22733	0.209375	0.0988494	0	35.4057	15.5385	180.881	147.687	0	0	180.881	147.687	0	164.32	161.912	106.099	118.611	116.873	76.585	30.4422	24.8558	0	0.895359	0.731052	0	3.70125	2.89076
														4	5	282	19175	IA	Urea	1	0	0.17	0.22733	0.290729	0.290729	0.290729	35.4057	15.5385	0	0	0	242.178	242.178	242.178	242.178	165.104	165.104	165.104	119.177	119.177	119.177	54.5037	54.5037	54.5037	2.39756	2.39756	2.39756	5.25552	5.25552
														5	5	282	19175	IA	UAN	0	0	0.07	0.22733	0.301079	0.171023	0	35.4057	15.5385	180.881	143.246	41.5574	0	180.881	143.246	41.5574	164.32	161.435	131.949	118.611	116.528	95.2442	12.535	9.92696	2.87993	0.895359	0.709069	0.205709	3.65603	2.74735
														6	5	282	19175	IA	UAN	1	0	0.07	0.22733	0.290729	0.290729	0.290729	35.4057	15.5385	0	0	0	242.178	242.178	242.178	242.178	165.104	165.104	165.104	119.177	119.177	119.177	54.5037	54.5037	54.5037	2.39756	2.39756	2.39756	5.25552	5.25552
														1	5	285	19181	IA	AA	0	0	0.0233333	0.22733	0.331617	0.260461	0	45.0578	17.6766	180.881	159.225	67.515	0	180.881	159.225	67.515	167.67	166.287	146.877	121.029	120.03	106.02	4.17834	3.6781	1.5596	0.895359	0.788165	0.334199	3.61679	3.09495
														2	5	285	19181	IA	AA	1	0	0.0233333	0.22733	0.281334	0.281334	0.281334	45.0578	17.6766	0	0	0	242.178	242.178	242.178	242.178	168.469	168.469	168.469	121.606	121.606	121.606	54.5037	54.5037	54.5037	2.39756	2.39756	2.39756	5.2373	5.2373
														3	5	285	19181	IA	Urea	0	0	0.17	0.22733	0.197119	0.0882215	0	45.0578	17.6766	180.881	148.678	0	0	180.881	148.678	0	167.67	165.315	108.261	121.029	119.329	78.146	30.4422	25.0224	0	0.895359	0.735954	0	3.68311	2.89691
														4	5	285	19181	IA	Urea	1	0	0.17	0.22733	0.281334	0.281334	0.281334	45.0578	17.6766	0	0	0	242.178	242.178	242.178	242.178	168.469	168.469	168.469	121.606	121.606	121.606	54.5037	54.5037	54.5037	2.39756	2.39756	2.39756	5.2373	5.2373
														5	5	285	19181	IA	UAN	0	0	0.07	0.22733	0.288822	0.160404	0	45.0578	17.6766	180.881	144.268	32.902	0	180.881	144.268	32.902	167.67	164.841	129.717	121.029	118.987	93.6333	12.535	9.99777	2.28011	0.895359	0.714126	0.162865	3.63789	2.754
														6	5	285	19181	IA	UAN	1	0	0.07	0.22733	0.281334	0.281334	0.281334	45.0578	17.6766	0	0	0	242.178	242.178	242.178	242.178	168.469	168.469	168.469	121.606	121.606	121.606	54.5037	54.5037	54.5037	2.39756	2.39756	2.39756	5.2373	5.2373
														1	5	288	19187	IA	AA	0	0	0.0233333	0.22733	0.248824	0.190206	0	34.4596	16.0085	180.881	164.729	80.3333	0	180.881	164.729	80.3333	190.294	189.206	172.003	137.359	136.574	124.156	4.17834	3.80524	1.8557	0.895359	0.815409	0.39765	3.49431	3.10541
														2	5	288	19187	IA	AA	1	0	0.0233333	0.22733	0.217868	0.217868	0.217868	34.4596	16.0085	0	0	0	242.178	242.178	242.178	242.178	191.201	191.201	191.201	138.014	138.014	138.014	54.5037	54.5037	54.5037	2.39756	2.39756	2.39756	5.11424	5.11424
														3	5	288	19187	IA	Urea	0	0	0.17	0.22733	0.114325	0.0167421	0	34.4596	16.0085	180.881	154.721	0	0	180.881	154.721	0	190.294	188.284	122.869	137.359	135.908	88.6904	30.4422	26.0396	0	0.895359	0.765871	0	3.56064	2.92251
														4	5	288	19187	IA	Urea	1	0	0.17	0.22733	0.217868	0.217868	0.217868	34.4596	16.0085	0	0	0	242.178	242.178	242.178	242.178	191.201	191.201	191.201	138.014	138.014	138.014	54.5037	54.5037	54.5037	2.39756	2.39756	2.39756	5.11424	5.11424
														5	5	288	19187	IA	UAN	0	0	0.07	0.22733	0.206029	0.0889433	0	34.4596	16.0085	180.881	150.514	55.4185	0	180.881	150.514	55.4185	190.294	187.831	160.764	137.359	135.582	116.044	12.535	10.4306	3.8405	0.895359	0.745046	0.274322	3.51541	2.78295
														6	5	288	19187	IA	UAN	1	0	0.07	0.22733	0.217868	0.217868	0.217868	34.4596	16.0085	0	0	0	242.178	242.178	242.178	242.178	191.201	191.201	191.201	138.014	138.014	138.014	54.5037	54.5037	54.5037	2.39756	2.39756	2.39756	5.11424	5.11424
														1	5	289	19189	IA	AA	0	0	0.0233333	0.22733	0.237891	0.180952	0	29.5506	14.0536	180.881	165.385	83.3436	0	180.881	165.385	83.3436	193.281	192.23	175.831	139.516	138.757	126.92	4.17834	3.82039	1.92524	0.895359	0.818655	0.412551	3.47814	3.10506
														2	5	289	19189	IA	AA	1	0	0.0233333	0.22733	0.209488	0.209488	0.209488	29.5506	14.0536	0	0	0	242.178	242.178	242.178	242.178	194.203	194.203	194.203	140.181	140.181	140.181	54.5037	54.5037	54.5037	2.39756	2.39756	2.39756	5.09799	5.09799
														3	5	289	19189	IA	Urea	0	0	0.17	0.22733	0.103392	0.00733994	0	29.5506	14.0536	180.881	155.445	23.7796	0	180.881	155.445	23.7796	193.281	191.314	143.087	139.516	138.096	103.284	30.4422	26.1614	4.00211	0.895359	0.769452	0.117709	3.54446	2.92405
														4	5	289	19189	IA	Urea	1	0	0.17	0.22733	0.209488	0.209488	0.209488	29.5506	14.0536	0	0	0	242.178	242.178	242.178	242.178	194.203	194.203	194.203	140.181	140.181	140.181	54.5037	54.5037	54.5037	2.39756	2.39756	2.39756	5.09799	5.09799
														5	5	289	19189	IA	UAN	0	0	0.07	0.22733	0.195096	0.0795396	0	29.5506	14.0536	180.881	151.263	61.2046	0	180.881	151.263	61.2046	193.281	190.865	166.288	139.516	137.772	120.031	12.535	10.4825	4.24148	0.895359	0.748753	0.302963	3.49924	2.78492
														6	5	289	19189	IA	UAN	1	0	0.07	0.22733	0.209488	0.209488	0.209488	29.5506	14.0536	0	0	0	242.178	242.178	242.178	242.178	194.203	194.203	194.203	140.181	140.181	140.181	54.5037	54.5037	54.5037	2.39756	2.39756	2.39756	5.09799	5.09799
														1	5	290	19191	IA	AA	0	0	0.0233333	0.22733	0.236414	0.179702	0	34.7061	14.4386	180.881	165.472	81.6487	0	180.881	165.472	81.6487	193.685	192.639	175.568	139.807	139.052	126.73	4.17834	3.82241	1.88609	0.895359	0.819088	0.404161	3.47595	3.10499
														2	5	290	19191	IA	AA	1	0	0.0233333	0.22733	0.208355	0.208355	0.208355	34.7061	14.4386	0	0	0	242.178	242.178	242.178	242.178	194.608	194.608	194.608	140.474	140.474	140.474	54.5037	54.5037	54.5037	2.39756	2.39756	2.39756	5.09579	5.09579
														3	5	290	19191	IA	Urea	0	0	0.17	0.22733	0.101915	0.00607036	0	34.7061	14.4386	180.881	155.541	0	0	180.881	155.541	0	193.685	191.724	125.059	139.807	138.392	90.2709	30.4422	26.1776	0	0.895359	0.769929	0	3.54228	2.92423
														4	5	290	19191	IA	Urea	1	0	0.17	0.22733	0.208355	0.208355	0.208355	34.7061	14.4386	0	0	0	242.178	242.178	242.178	242.178	194.608	194.608	194.608	140.474	140.474	140.474	54.5037	54.5037	54.5037	2.39756	2.39756	2.39756	5.09579	5.09579
														5	5	290	19191	IA	UAN	0	0	0.07	0.22733	0.193619	0.0782697	0	34.7061	14.4386	180.881	151.363	56.8045	0	180.881	151.363	56.8045	193.685	191.275	164.369	139.807	138.067	118.646	12.535	10.4895	3.93655	0.895359	0.749247	0.281182	3.49706	2.78516
														6	5	290	19191	IA	UAN	1	0	0.07	0.22733	0.208355	0.208355	0.208355	34.7061	14.4386	0	0	0	242.178	242.178	242.178	242.178	194.608	194.608	194.608	140.474	140.474	140.474	54.5037	54.5037	54.5037	2.39756	2.39756	2.39756	5.09579	5.09579
														1	5	291	19193	IA	AA	0	0	0.0233333	0.22733	0.223384	0.16868	0	30.6839	15.1903	180.881	166.232	84.1575	0	180.881	166.232	84.1575	197.245	196.243	179.739	142.377	141.654	129.741	4.17834	3.83996	1.94404	0.895359	0.82285	0.41658	3.45668	3.10405
														2	5	291	19193	IA	AA	1	0	0.0233333	0.22733	0.198367	0.198367	0.198367	30.6839	15.1903	0	0	0	242.178	242.178	242.178	242.178	198.186	198.186	198.186	143.056	143.056	143.056	54.5037	54.5037	54.5037	2.39756	2.39756	2.39756	5.07643	5.07643
														3	5	291	19193	IA	Urea	0	0	0.17	0.22733	0.0888855	0	0	30.6839	15.1903	180.881	156.381	23.436	0	180.881	156.381	23.436	197.245	195.335	145.765	142.377	140.998	105.217	30.4422	26.3189	3.94427	0.895359	0.774084	0.116008	3.523	2.93214
														4	5	291	19193	IA	Urea	1	0	0.17	0.22733	0.198367	0.198367	0.198367	30.6839	15.1903	0	0	0	242.178	242.178	242.178	242.178	198.186	198.186	198.186	143.056	143.056	143.056	54.5037	54.5037	54.5037	2.39756	2.39756	2.39756	5.07643	5.07643
														5	5	291	19193	IA	UAN	0	0	0.07	0.22733	0.180589	0.0670729	0	30.6839	15.1903	180.881	152.233	61.6475	0	180.881	152.233	61.6475	197.245	194.889	169.923	142.377	140.677	122.655	12.535	10.5497	4.27217	0.895359	0.753551	0.305155	3.47778	2.78694
														6	5	291	19193	IA	UAN	1	0	0.07	0.22733	0.198367	0.198367	0.198367	30.6839	15.1903	0	0	0	242.178	242.178	242.178	242.178	198.186	198.186	198.186	143.056	143.056	143.056	54.5037	54.5037	54.5037	2.39756	2.39756	2.39756	5.07643	5.07643
														1	5	292	19195	IA	AA	0	0	0.0233333	0.22733	0.236888	0.180104	0	31.0051	14.2358	180.881	165.444	82.9077	0	180.881	165.444	82.9077	193.555	192.508	175.919	139.713	138.957	126.984	4.17834	3.82176	1.91517	0.895359	0.818949	0.410393	3.47666	3.10501
														2	5	292	19195	IA	AA	1	0	0.0233333	0.22733	0.208719	0.208719	0.208719	31.0051	14.2358	0	0	0	242.178	242.178	242.178	242.178	194.478	194.478	194.478	140.38	140.38	140.38	54.5037	54.5037	54.5037	2.39756	2.39756	2.39756	5.0965	5.0965
														3	5	292	19195	IA	Urea	0	0	0.17	0.22733	0.10239	0.0064785	0	31.0051	14.2358	180.881	155.51	19.3475	0	180.881	155.51	19.3475	193.555	191.592	140.007	139.713	138.297	101.061	30.4422	26.1724	3.25619	0.895359	0.769776	0.0957703	3.54298	2.92417
														4	5	292	19195	IA	Urea	1	0	0.17	0.22733	0.208719	0.208719	0.208719	31.0051	14.2358	0	0	0	242.178	242.178	242.178	242.178	194.478	194.478	194.478	140.38	140.38	140.38	54.5037	54.5037	54.5037	2.39756	2.39756	2.39756	5.0965	5.0965
														5	5	292	19195	IA	UAN	0	0	0.07	0.22733	0.194093	0.078678	0	31.0051	14.2358	180.881	151.331	60.0107	0	180.881	151.331	60.0107	193.555	191.143	165.921	139.713	137.972	119.767	12.535	10.4872	4.15874	0.895359	0.749089	0.297053	3.49776	2.78508
														6	5	292	19195	IA	UAN	1	0	0.07	0.22733	0.208719	0.208719	0.208719	31.0051	14.2358	0	0	0	242.178	242.178	242.178	242.178	194.478	194.478	194.478	140.38	140.38	140.38	54.5037	54.5037	54.5037	2.39756	2.39756	2.39756	5.0965	5.0965
														1	5	293	19197	IA	AA	0	0	0.0233333	0.22733	0.24804	0.189543	0	32.9322	15.133	180.881	164.777	81.0517	0	180.881	164.777	81.0517	190.508	189.423	172.466	137.514	136.73	124.491	4.17834	3.80634	1.87229	0.895359	0.815644	0.401206	3.49315	3.1054
														2	5	293	19197	IA	AA	1	0	0.0233333	0.22733	0.217268	0.217268	0.217268	32.9322	15.133	0	0	0	242.178	242.178	242.178	242.178	191.416	191.416	191.416	138.17	138.17	138.17	54.5037	54.5037	54.5037	2.39756	2.39756	2.39756	5.11308	5.11308
														3	5	293	19197	IA	Urea	0	0	0.17	0.22733	0.113542	0.0160682	0	32.9322	15.133	180.881	154.774	2.3452	0	180.881	154.774	2.3452	190.508	188.501	124.832	137.514	136.065	90.1072	30.4422	26.0484	0.394698	0.895359	0.76613	0.0116088	3.55948	2.92263
														4	5	293	19197	IA	Urea	1	0	0.17	0.22733	0.217268	0.217268	0.217268	32.9322	15.133	0	0	0	242.178	242.178	242.178	242.178	191.416	191.416	191.416	138.17	138.17	138.17	54.5037	54.5037	54.5037	2.39756	2.39756	2.39756	5.11308	5.11308
														5	5	293	19197	IA	UAN	0	0	0.07	0.22733	0.205245	0.0882693	0	32.9322	15.133	180.881	150.568	56.957	0	180.881	150.568	56.957	190.508	188.049	161.752	137.514	135.739	116.757	12.535	10.4344	3.94712	0.895359	0.745314	0.281937	3.51426	2.7831
														6	5	293	19197	IA	UAN	1	0	0.07	0.22733	0.217268	0.217268	0.217268	32.9322	15.133	0	0	0	242.178	242.178	242.178	242.178	191.416	191.416	191.416	138.17	138.17	138.17	54.5037	54.5037	54.5037	2.39756	2.39756	2.39756	5.11308	5.11308
														1	6	198	19007	IA	AA	0	0	0.0233333	0.22733	0.370545	0.354585	0	40.6818	16.0207	180.881	175.097	81.1877	0	180.881	175.097	81.1877	157.032	156.585	137.317	113.35	113.028	99.1194	4.17834	4.04473	1.87544	0.895359	0.866728	0.401879	3.67438	3.53542
														2	6	198	19007	IA	AA	1	0	0.0233333	0.22733	0.30733	0.30733	0.30733	40.6818	16.0207	0	0	0	242.178	242.178	242.178	242.178	159.158	159.158	159.158	114.885	114.885	114.885	54.5037	54.5037	54.5037	2.39756	2.39756	2.39756	5.28771	5.28771
														3	6	198	19007	IA	Urea	0	0	0.17	0.22733	0.236047	0.187146	0	40.6818	16.0207	180.881	163.593	0	0	180.881	163.593	0	157.032	155.525	86.2075	113.35	112.263	62.227	30.4422	27.5327	0	0.895359	0.809786	0	3.7407	3.31996
														4	6	198	19007	IA	Urea	1	0	0.17	0.22733	0.30733	0.30733	0.30733	40.6818	16.0207	0	0	0	242.178	242.178	242.178	242.178	159.158	159.158	159.158	114.885	114.885	114.885	54.5037	54.5037	54.5037	2.39756	2.39756	2.39756	5.28771	5.28771
														5	6	198	19007	IA	UAN	0	0	0.07	0.22733	0.32775	0.262994	0	40.6818	16.0207	180.881	158.817	52.7765	0	180.881	158.817	52.7765	157.032	155.012	123.844	113.35	111.892	89.3943	12.535	11.006	3.65741	0.895359	0.786145	0.261244	3.69548	3.16454
														6	6	198	19007	IA	UAN	1	0	0.07	0.22733	0.30733	0.30733	0.30733	40.6818	16.0207	0	0	0	242.178	242.178	242.178	242.178	159.158	159.158	159.158	114.885	114.885	114.885	54.5037	54.5037	54.5037	2.39756	2.39756	2.39756	5.28771	5.28771
														1	6	214	19039	IA	AA	0	0	0.0233333	0.22733	0.38622	0.36692	0	37.6141	15.7967	180.881	173.734	80.3388	0	180.881	173.734	80.3388	152.749	152.204	133.249	110.258	109.865	96.1825	4.17834	4.01326	1.85583	0.895359	0.859984	0.397677	3.69757	3.52584
														2	6	214	19039	IA	AA	1	0	0.0233333	0.22733	0.31945	0.31945	0.31945	37.6141	15.7967	0	0	0	242.178	242.178	242.178	242.178	154.817	154.817	154.817	111.751	111.751	111.751	54.5037	54.5037	54.5037	2.39756	2.39756	2.39756	5.31121	5.31121
														3	6	214	19039	IA	Urea	0	0	0.17	0.22733	0.251722	0.199779	0	37.6141	15.7967	180.881	162.119	0	0	180.881	162.119	0	152.749	151.134	83.856	110.258	109.093	60.5296	30.4422	27.2846	0	0.895359	0.802488	0	3.76389	3.30716
														4	6	214	19039	IA	Urea	1	0	0.17	0.22733	0.31945	0.31945	0.31945	37.6141	15.7967	0	0	0	242.178	242.178	242.178	242.178	154.817	154.817	154.817	111.751	111.751	111.751	54.5037	54.5037	54.5037	2.39756	2.39756	2.39756	5.31121	5.31121
														5	6	214	19039	IA	UAN	0	0	0.07	0.22733	0.343425	0.27564	0	37.6141	15.7967	180.881	157.303	53.1409	0	180.881	157.303	53.1409	152.749	150.616	120.666	110.258	108.719	87.1002	12.535	10.9011	3.68267	0.895359	0.778648	0.263048	3.71867	3.15114
														6	6	214	19039	IA	UAN	1	0	0.07	0.22733	0.31945	0.31945	0.31945	37.6141	15.7967	0	0	0	242.178	242.178	242.178	242.178	154.817	154.817	154.817	111.751	111.751	111.751	54.5037	54.5037	54.5037	2.39756	2.39756	2.39756	5.31121	5.31121
														1	6	220	19051	IA	AA	0	0	0.0233333	0.22733	0.374624	0.357793	0	42.9339	16.1161	180.881	174.747	79.8957	0	180.881	174.747	79.8957	155.918	155.445	135.839	112.546	112.205	98.0524	4.17834	4.03666	1.84559	0.895359	0.864998	0.395483	3.68041	3.53305
														2	6	220	19051	IA	AA	1	0	0.0233333	0.22733	0.310484	0.310484	0.310484	42.9339	16.1161	0	0	0	242.178	242.178	242.178	242.178	158.028	158.028	158.028	114.069	114.069	114.069	54.5037	54.5037	54.5037	2.39756	2.39756	2.39756	5.29383	5.29383
														3	6	220	19051	IA	Urea	0	0	0.17	0.22733	0.240125	0.19043	0	42.9339	16.1161	180.881	163.215	0	0	180.881	163.215	0	155.918	154.383	85.5957	112.546	111.438	61.7853	30.4422	27.469	0	0.895359	0.807912	0	3.74674	3.31675
														4	6	220	19051	IA	Urea	1	0	0.17	0.22733	0.310484	0.310484	0.310484	42.9339	16.1161	0	0	0	242.178	242.178	242.178	242.178	158.028	158.028	158.028	114.069	114.069	114.069	54.5037	54.5037	54.5037	2.39756	2.39756	2.39756	5.29383	5.29383
														5	6	220	19051	IA	UAN	0	0	0.07	0.22733	0.331829	0.266281	0	42.9339	16.1161	180.881	158.428	50.1955	0	180.881	158.428	50.1955	155.918	153.869	121.496	112.546	111.067	87.6991	12.535	10.9791	3.47855	0.895359	0.78422	0.248468	3.70152	3.16118
														6	6	220	19051	IA	UAN	1	0	0.07	0.22733	0.310484	0.310484	0.310484	42.9339	16.1161	0	0	0	242.178	242.178	242.178	242.178	158.028	158.028	158.028	114.069	114.069	114.069	54.5037	54.5037	54.5037	2.39756	2.39756	2.39756	5.29383	5.29383
														1	6	221	19053	IA	AA	0	0	0.0233333	0.22733	0.362708	0.348424	0	36.1931	15.4268	180.881	175.759	83.778	0	180.881	175.759	83.778	159.174	158.775	140.193	114.896	114.609	101.195	4.17834	4.06003	1.93527	0.895359	0.870006	0.414701	3.66279	3.53975
														2	6	221	19053	IA	AA	1	0	0.0233333	0.22733	0.30127	0.30127	0.30127	36.1931	15.4268	0	0	0	242.178	242.178	242.178	242.178	161.329	161.329	161.329	116.452	116.452	116.452	54.5037	54.5037	54.5037	2.39756	2.39756	2.39756	5.27596	5.27596
														3	6	221	19053	IA	Urea	0	0	0.17	0.22733	0.228209	0.180841	0	36.1931	15.4268	180.881	164.31	0	0	180.881	164.31	0	159.174	157.721	87.3832	114.896	113.847	63.0756	30.4422	27.6534	0	0.895359	0.813337	0	3.72911	3.32587
														4	6	221	19053	IA	Urea	1	0	0.17	0.22733	0.30127	0.30127	0.30127	36.1931	15.4268	0	0	0	242.178	242.178	242.178	242.178	161.329	161.329	161.329	116.452	116.452	116.452	54.5037	54.5037	54.5037	2.39756	2.39756	2.39756	5.27596	5.27596
														5	6	221	19053	IA	UAN	0	0	0.07	0.22733	0.319913	0.25668	0	36.1931	15.4268	180.881	159.554	57.8423	0	180.881	159.554	57.8423	159.174	157.21	128.348	114.896	113.478	92.6452	12.535	11.0571	4.00847	0.895359	0.789795	0.286319	3.68389	3.17075
														6	6	221	19053	IA	UAN	1	0	0.07	0.22733	0.30127	0.30127	0.30127	36.1931	15.4268	0	0	0	242.178	242.178	242.178	242.178	161.329	161.329	161.329	116.452	116.452	116.452	54.5037	54.5037	54.5037	2.39756	2.39756	2.39756	5.27596	5.27596
														1	6	223	19057	IA	AA	0	0	0.0233333	0.22733	0.253347	0.262862	0	55.0914	17.3043	180.881	183.856	89.1592	0	180.881	183.856	89.1592	189.057	189.31	168.849	136.467	136.649	121.88	4.17834	4.24708	2.05958	0.895359	0.91009	0.441338	3.501	3.57238
														2	6	223	19057	IA	AA	1	0	0.0233333	0.22733	0.216708	0.216708	0.216708	55.0914	17.3043	0	0	0	242.178	242.178	242.178	242.178	191.617	191.617	191.617	138.314	138.314	138.314	54.5037	54.5037	54.5037	2.39756	2.39756	2.39756	5.11199	5.11199
														3	6	223	19057	IA	Urea	0	0	0.17	0.22733	0.118848	0.0934997	0	55.0914	17.3043	180.881	173.14	0	0	180.881	173.14	0	189.057	188.322	103.789	136.467	135.936	74.9176	30.4422	29.1394	0	0.895359	0.857042	0	3.56733	3.37926
														4	6	223	19057	IA	Urea	1	0	0.17	0.22733	0.216708	0.216708	0.216708	55.0914	17.3043	0	0	0	242.178	242.178	242.178	242.178	191.617	191.617	191.617	138.314	138.314	138.314	54.5037	54.5037	54.5037	2.39756	2.39756	2.39756	5.11199	5.11199
														5	6	223	19057	IA	UAN	0	0	0.07	0.22733	0.210552	0.169204	0	55.0914	17.3043	180.881	168.652	56.7531	0	180.881	168.652	56.7531	189.057	187.84	151.743	136.467	135.588	109.532	12.535	11.6876	3.93299	0.895359	0.834826	0.280928	3.52211	3.22836
														6	6	223	19057	IA	UAN	1	0	0.07	0.22733	0.216708	0.216708	0.216708	55.0914	17.3043	0	0	0	242.178	242.178	242.178	242.178	191.617	191.617	191.617	138.314	138.314	138.314	54.5037	54.5037	54.5037	2.39756	2.39756	2.39756	5.11199	5.11199
														1	6	238	19087	IA	AA	0	0	0.0233333	0.22733	0.290454	0.291816	0	50.3584	16.8084	180.881	181.326	86.9396	0	180.881	181.326	86.9396	178.918	178.954	158.902	129.148	129.174	114.7	4.17834	4.18862	2.0083	0.895359	0.897562	0.430351	3.5559	3.56658
														2	6	238	19087	IA	AA	1	0	0.0233333	0.22733	0.2454	0.2454	0.2454	50.3584	16.8084	0	0	0	242.178	242.178	242.178	242.178	181.34	181.34	181.34	130.896	130.896	130.896	54.5037	54.5037	54.5037	2.39756	2.39756	2.39756	5.16763	5.16763
														3	6	238	19087	IA	Urea	0	0	0.17	0.22733	0.155956	0.123012	0	50.3584	16.8084	180.881	170.369	0	0	180.881	170.369	0	178.918	177.945	98.2222	129.148	128.446	70.8995	30.4422	28.6731	0	0.895359	0.843327	0	3.62222	3.3667
														4	6	238	19087	IA	Urea	1	0	0.17	0.22733	0.2454	0.2454	0.2454	50.3584	16.8084	0	0	0	242.178	242.178	242.178	242.178	181.34	181.34	181.34	130.896	130.896	130.896	54.5037	54.5037	54.5037	2.39756	2.39756	2.39756	5.16763	5.16763
														5	6	238	19087	IA	UAN	0	0	0.07	0.22733	0.247659	0.198767	0	50.3584	16.8084	180.881	165.793	55.7836	0	180.881	165.793	55.7836	178.918	177.453	143.006	129.148	128.091	103.226	12.535	11.4894	3.8658	0.895359	0.820673	0.276129	3.577	3.21437
														6	6	238	19087	IA	UAN	1	0	0.07	0.22733	0.2454	0.2454	0.2454	50.3584	16.8084	0	0	0	242.178	242.178	242.178	242.178	181.34	181.34	181.34	130.896	130.896	130.896	54.5037	54.5037	54.5037	2.39756	2.39756	2.39756	5.16763	5.16763
														1	6	245	19101	IA	AA	0	0	0.0233333	0.22733	0.308398	0.305844	0	47.3784	16.6014	180.881	180.027	86.0179	0	180.881	180.027	86.0179	174.014	173.945	154.179	125.608	125.558	111.291	4.17834	4.15862	1.98701	0.895359	0.891134	0.425789	3.58244	3.56196
														2	6	245	19101	IA	AA	1	0	0.0233333	0.22733	0.259275	0.259275	0.259275	47.3784	16.6014	0	0	0	242.178	242.178	242.178	242.178	176.37	176.37	176.37	127.309	127.309	127.309	54.5037	54.5037	54.5037	2.39756	2.39756	2.39756	5.19453	5.19453
														3	6	245	19101	IA	Urea	0	0	0.17	0.22733	0.173899	0.137326	0	47.3784	16.6014	180.881	168.951	0	0	180.881	168.951	0	174.014	172.925	95.5304	125.608	124.822	68.9565	30.4422	28.4345	0	0.895359	0.836309	0	3.64877	3.3587
														4	6	245	19101	IA	Urea	1	0	0.17	0.22733	0.259275	0.259275	0.259275	47.3784	16.6014	0	0	0	242.178	242.178	242.178	242.178	176.37	176.37	176.37	127.309	127.309	127.309	54.5037	54.5037	54.5037	2.39756	2.39756	2.39756	5.19453	5.19453
														5	6	245	19101	IA	UAN	0	0	0.07	0.22733	0.265603	0.213104	0	47.3784	16.6014	180.881	164.331	55.8143	0	180.881	164.331	55.8143	174.014	172.428	139.105	125.608	124.463	100.41	12.535	11.3881	3.86793	0.895359	0.813439	0.276281	3.60355	3.20568
														6	6	245	19101	IA	UAN	1	0	0.07	0.22733	0.259275	0.259275	0.259275	47.3784	16.6014	0	0	0	242.178	242.178	242.178	242.178	176.37	176.37	176.37	127.309	127.309	127.309	54.5037	54.5037	54.5037	2.39756	2.39756	2.39756	5.19453	5.19453
														1	6	248	19107	IA	AA	0	0	0.0233333	0.22733	0.287066	0.289169	0	47.0406	16.7996	180.881	181.565	88.3726	0	180.881	181.565	88.3726	179.844	179.9	160.306	129.816	129.857	115.713	4.17834	4.19416	2.04141	0.895359	0.898748	0.437444	3.55089	3.56732
														2	6	248	19107	IA	AA	1	0	0.0233333	0.22733	0.24278	0.24278	0.24278	47.0406	16.7996	0	0	0	242.178	242.178	242.178	242.178	182.278	182.278	182.278	131.573	131.573	131.573	54.5037	54.5037	54.5037	2.39756	2.39756	2.39756	5.16255	5.16255
														3	6	248	19107	IA	Urea	0	0	0.17	0.22733	0.152567	0.120312	0	47.0406	16.7996	180.881	170.631	0	0	180.881	170.631	0	179.844	178.893	98.7305	129.816	129.13	71.2664	30.4422	28.7172	0	0.895359	0.844623	0	3.61721	3.36806
														4	6	248	19107	IA	Urea	1	0	0.17	0.22733	0.24278	0.24278	0.24278	47.0406	16.7996	0	0	0	242.178	242.178	242.178	242.178	182.278	182.278	182.278	131.573	131.573	131.573	54.5037	54.5037	54.5037	2.39756	2.39756	2.39756	5.16255	5.16255
														5	6	248	19107	IA	UAN	0	0	0.07	0.22733	0.244271	0.196063	0	47.0406	16.7996	180.881	166.063	58.7426	0	180.881	166.063	58.7426	179.844	178.402	145.56	129.816	128.775	105.069	12.535	11.5081	4.07086	0.895359	0.82201	0.290776	3.57199	3.21586
														6	6	248	19107	IA	UAN	1	0	0.07	0.22733	0.24278	0.24278	0.24278	47.0406	16.7996	0	0	0	242.178	242.178	242.178	242.178	182.278	182.278	182.278	131.573	131.573	131.573	54.5037	54.5037	54.5037	2.39756	2.39756	2.39756	5.16255	5.16255
														1	6	250	19111	IA	AA	0	0	0.0233333	0.22733	0.307369	0.305039	0	47.9545	16.413	180.881	180.103	85.9637	0	180.881	180.103	85.9637	174.296	174.232	154.406	125.811	125.766	111.455	4.17834	4.16038	1.98576	0.895359	0.891509	0.42552	3.58092	3.56226
														2	6	250	19111	IA	AA	1	0	0.0233333	0.22733	0.25848	0.25848	0.25848	47.9545	16.413	0	0	0	242.178	242.178	242.178	242.178	176.655	176.655	176.655	127.515	127.515	127.515	54.5037	54.5037	54.5037	2.39756	2.39756	2.39756	5.19299	5.19299
														3	6	250	19111	IA	Urea	0	0	0.17	0.22733	0.17287	0.136505	0	47.9545	16.413	180.881	169.034	0	0	180.881	169.034	0	174.296	173.212	95.6847	125.811	125.03	69.0679	30.4422	28.4484	0	0.895359	0.836719	0	3.64724	3.3592
														4	6	250	19111	IA	Urea	1	0	0.17	0.22733	0.25848	0.25848	0.25848	47.9545	16.413	0	0	0	242.178	242.178	242.178	242.178	176.655	176.655	176.655	127.515	127.515	127.515	54.5037	54.5037	54.5037	2.39756	2.39756	2.39756	5.19299	5.19299
														5	6	250	19111	IA	UAN	0	0	0.07	0.22733	0.264574	0.212282	0	47.9545	16.413	180.881	164.416	55.5147	0	180.881	164.416	55.5147	174.296	172.716	139.148	125.811	124.671	100.441	12.535	11.3941	3.84717	0.895359	0.813861	0.274798	3.60202	3.20621
														6	6	250	19111	IA	UAN	1	0	0.07	0.22733	0.25848	0.25848	0.25848	47.9545	16.413	0	0	0	242.178	242.178	242.178	242.178	176.655	176.655	176.655	127.515	127.515	127.515	54.5037	54.5037	54.5037	2.39756	2.39756	2.39756	5.19299	5.19299
														1	6	252	19115	IA	AA	0	0	0.0233333	0.22733	0.259058	0.267314	0	54.4257	17.1742	180.881	183.48	88.8164	0	180.881	183.48	88.8164	187.497	187.716	167.313	135.34	135.499	120.771	4.17834	4.23838	2.05166	0.895359	0.908225	0.439641	3.50945	3.5718
														2	6	252	19115	IA	AA	1	0	0.0233333	0.22733	0.221124	0.221124	0.221124	54.4257	17.1742	0	0	0	242.178	242.178	242.178	242.178	190.035	190.035	190.035	137.173	137.173	137.173	54.5037	54.5037	54.5037	2.39756	2.39756	2.39756	5.12055	5.12055
														3	6	252	19115	IA	Urea	0	0	0.17	0.22733	0.12456	0.0980348	0	54.4257	17.1742	180.881	172.727	0	0	180.881	172.727	0	187.497	186.725	102.932	135.34	134.784	74.2991	30.4422	29.0699	0	0.895359	0.854998	0	3.57578	3.37766
														4	6	252	19115	IA	Urea	1	0	0.17	0.22733	0.221124	0.221124	0.221124	54.4257	17.1742	0	0	0	242.178	242.178	242.178	242.178	190.035	190.035	190.035	137.173	137.173	137.173	54.5037	54.5037	54.5037	2.39756	2.39756	2.39756	5.12055	5.12055
														5	6	252	19115	IA	UAN	0	0	0.07	0.22733	0.216263	0.173747	0	54.4257	17.1742	180.881	168.225	56.5696	0	180.881	168.225	56.5696	187.497	186.242	150.372	135.34	134.434	108.543	12.535	11.658	3.92027	0.895359	0.832715	0.28002	3.53056	3.22654
														6	6	252	19115	IA	UAN	1	0	0.07	0.22733	0.221124	0.221124	0.221124	54.4257	17.1742	0	0	0	242.178	242.178	242.178	242.178	190.035	190.035	190.035	137.173	137.173	137.173	54.5037	54.5037	54.5037	2.39756	2.39756	2.39756	5.12055	5.12055
														1	6	253	19117	IA	AA	0	0	0.0233333	0.22733	0.394173	0.373186	0	39.4373	15.9856	180.881	173.023	78.6557	0	180.881	173.023	78.6557	150.576	149.98	130.71	108.69	108.26	94.3499	4.17834	3.99682	1.81695	0.895359	0.856462	0.389345	3.70933	3.52048
														2	6	253	19117	IA	AA	1	0	0.0233333	0.22733	0.3256	0.3256	0.3256	39.4373	15.9856	0	0	0	242.178	242.178	242.178	242.178	152.614	152.614	152.614	110.161	110.161	110.161	54.5037	54.5037	54.5037	2.39756	2.39756	2.39756	5.32314	5.32314
														3	6	253	19117	IA	Urea	0	0	0.17	0.22733	0.259675	0.2062	0	39.4373	15.9856	180.881	161.35	0	0	180.881	161.35	0	150.576	148.905	82.6629	108.69	107.484	59.6684	30.4422	27.1552	0	0.895359	0.798682	0	3.77566	3.30015
														4	6	253	19117	IA	Urea	1	0	0.17	0.22733	0.3256	0.3256	0.3256	39.4373	15.9856	0	0	0	242.178	242.178	242.178	242.178	152.614	152.614	152.614	110.161	110.161	110.161	54.5037	54.5037	54.5037	2.39756	2.39756	2.39756	5.32314	5.32314
														5	6	253	19117	IA	UAN	0	0	0.07	0.22733	0.351378	0.282067	0	39.4373	15.9856	180.881	156.513	50.2506	0	180.881	156.513	50.2506	150.576	148.385	117.364	108.69	107.109	84.7165	12.535	10.8464	3.48237	0.895359	0.77474	0.24874	3.73044	3.14383
														6	6	253	19117	IA	UAN	1	0	0.07	0.22733	0.3256	0.3256	0.3256	39.4373	15.9856	0	0	0	242.178	242.178	242.178	242.178	152.614	152.614	152.614	110.161	110.161	110.161	54.5037	54.5037	54.5037	2.39756	2.39756	2.39756	5.32314	5.32314
														1	6	256	19123	IA	AA	0	0	0.0233333	0.22733	0.254052	0.263411	0	44.5588	17.1236	180.881	183.81	92.4765	0	180.881	183.81	92.4765	188.865	189.113	170.027	136.328	136.507	122.73	4.17834	4.24602	2.13621	0.895359	0.909861	0.457759	3.50205	3.57232
														2	6	256	19123	IA	AA	1	0	0.0233333	0.22733	0.217253	0.217253	0.217253	44.5588	17.1236	0	0	0	242.178	242.178	242.178	242.178	191.422	191.422	191.422	138.173	138.173	138.173	54.5037	54.5037	54.5037	2.39756	2.39756	2.39756	5.11305	5.11305
														3	6	256	19123	IA	Urea	0	0	0.17	0.22733	0.119553	0.0940593	0	44.5588	17.1236	180.881	173.089	13.1624	0	180.881	173.089	13.1624	188.865	188.125	116.274	136.328	135.794	83.9302	30.4422	29.1309	2.21524	0.895359	0.856791	0.065154	3.56837	3.37907
														4	6	256	19123	IA	Urea	1	0	0.17	0.22733	0.217253	0.217253	0.217253	44.5588	17.1236	0	0	0	242.178	242.178	242.178	242.178	191.422	191.422	191.422	138.173	138.173	138.173	54.5037	54.5037	54.5037	2.39756	2.39756	2.39756	5.11305	5.11305
														5	6	256	19123	IA	UAN	0	0	0.07	0.22733	0.211257	0.169765	0	44.5588	17.1236	180.881	168.599	64.4408	0	180.881	168.599	64.4408	188.865	187.643	156.337	136.328	135.446	112.848	12.535	11.6839	4.46575	0.895359	0.834567	0.318982	3.52315	3.22814
														6	6	256	19123	IA	UAN	1	0	0.07	0.22733	0.217253	0.217253	0.217253	44.5588	17.1236	0	0	0	242.178	242.178	242.178	242.178	191.422	191.422	191.422	138.173	138.173	138.173	54.5037	54.5037	54.5037	2.39756	2.39756	2.39756	5.11305	5.11305
														1	6	262	19135	IA	AA	0	0	0.0233333	0.22733	0.35999	0.346289	0	41.7804	16.3882	180.881	175.985	82.0405	0	180.881	175.985	82.0405	159.916	159.535	140.175	115.432	115.157	101.182	4.17834	4.06526	1.89514	0.895359	0.871128	0.406101	3.65877	3.54118
														2	6	262	19135	IA	AA	1	0	0.0233333	0.22733	0.299169	0.299169	0.299169	41.7804	16.3882	0	0	0	242.178	242.178	242.178	242.178	162.081	162.081	162.081	116.995	116.995	116.995	54.5037	54.5037	54.5037	2.39756	2.39756	2.39756	5.27189	5.27189
														3	6	262	19135	IA	Urea	0	0	0.17	0.22733	0.225492	0.178656	0	41.7804	16.3882	180.881	164.556	0	0	180.881	164.556	0	159.916	158.482	87.7908	115.432	114.397	63.3699	30.4422	27.6948	0	0.895359	0.814553	0	3.72509	3.32785
														4	6	262	19135	IA	Urea	1	0	0.17	0.22733	0.299169	0.299169	0.299169	41.7804	16.3882	0	0	0	242.178	242.178	242.178	242.178	162.081	162.081	162.081	116.995	116.995	116.995	54.5037	54.5037	54.5037	2.39756	2.39756	2.39756	5.27189	5.27189
														5	6	262	19135	IA	UAN	0	0	0.07	0.22733	0.317195	0.254493	0	41.7804	16.3882	180.881	159.807	53.341	0	180.881	159.807	53.341	159.916	157.971	126.443	115.432	114.028	91.2698	12.535	11.0746	3.69653	0.895359	0.791045	0.264038	3.67987	3.17283
														6	6	262	19135	IA	UAN	1	0	0.07	0.22733	0.299169	0.299169	0.299169	41.7804	16.3882	0	0	0	242.178	242.178	242.178	242.178	162.081	162.081	162.081	116.995	116.995	116.995	54.5037	54.5037	54.5037	2.39756	2.39756	2.39756	5.27189	5.27189
														1	6	274	19159	IA	AA	0	0	0.0233333	0.22733	0.371294	0.355173	0	34.7359	15.2513	180.881	175.033	83.2789	0	180.881	175.033	83.2789	156.828	156.376	137.939	113.203	112.877	99.568	4.17834	4.04326	1.92374	0.895359	0.866412	0.412231	3.67549	3.53499
														2	6	274	19159	IA	AA	1	0	0.0233333	0.22733	0.307909	0.307909	0.307909	34.7359	15.2513	0	0	0	242.178	242.178	242.178	242.178	158.951	158.951	158.951	114.735	114.735	114.735	54.5037	54.5037	54.5037	2.39756	2.39756	2.39756	5.28883	5.28883
														3	6	274	19159	IA	Urea	0	0	0.17	0.22733	0.236795	0.187749	0	34.7359	15.2513	180.881	163.524	0	0	180.881	163.524	0	156.828	155.316	86.0952	113.203	112.111	62.1459	30.4422	27.5211	0	0.895359	0.809443	0	3.74181	3.31938
														4	6	274	19159	IA	Urea	1	0	0.17	0.22733	0.307909	0.307909	0.307909	34.7359	15.2513	0	0	0	242.178	242.178	242.178	242.178	158.951	158.951	158.951	114.735	114.735	114.735	54.5037	54.5037	54.5037	2.39756	2.39756	2.39756	5.28883	5.28883
														5	6	274	19159	IA	UAN	0	0	0.07	0.22733	0.328499	0.263597	0	34.7359	15.2513	180.881	158.746	57.9254	0	180.881	158.746	57.9254	156.828	154.802	126.5	113.203	111.741	91.3114	12.535	11.0011	4.01423	0.895359	0.785793	0.286731	3.69659	3.16393
														6	6	274	19159	IA	UAN	1	0	0.07	0.22733	0.307909	0.307909	0.307909	34.7359	15.2513	0	0	0	242.178	242.178	242.178	242.178	158.951	158.951	158.951	114.735	114.735	114.735	54.5037	54.5037	54.5037	2.39756	2.39756	2.39756	5.28883	5.28883
														1	6	283	19177	IA	AA	0	0	0.0233333	0.22733	0.347979	0.336858	0	45.4311	16.2317	180.881	176.97	82.2453	0	180.881	176.97	82.2453	163.198	162.89	143.134	117.801	117.579	103.318	4.17834	4.088	1.89987	0.895359	0.876001	0.407114	3.641	3.54708
														2	6	283	19177	IA	AA	1	0	0.0233333	0.22733	0.289881	0.289881	0.289881	45.4311	16.2317	0	0	0	242.178	242.178	242.178	242.178	165.408	165.408	165.408	119.396	119.396	119.396	54.5037	54.5037	54.5037	2.39756	2.39756	2.39756	5.25388	5.25388
														3	6	283	19177	IA	Urea	0	0	0.17	0.22733	0.213481	0.16901	0	45.4311	16.2317	180.881	165.624	0	0	180.881	165.624	0	163.198	161.845	89.5926	117.801	116.824	64.6704	30.4422	27.8746	0	0.895359	0.819841	0	3.70732	3.33614
														4	6	283	19177	IA	Urea	1	0	0.17	0.22733	0.289881	0.289881	0.289881	45.4311	16.2317	0	0	0	242.178	242.178	242.178	242.178	165.408	165.408	165.408	119.396	119.396	119.396	54.5037	54.5037	54.5037	2.39756	2.39756	2.39756	5.25388	5.25388
														5	6	283	19177	IA	UAN	0	0	0.07	0.22733	0.305185	0.244834	0	45.4311	16.2317	180.881	160.906	52.0202	0	180.881	160.906	52.0202	163.198	161.338	128.261	117.801	116.458	92.5827	12.535	11.1508	3.605	0.895359	0.796484	0.2575	3.6621	3.18159
														6	6	283	19177	IA	UAN	1	0	0.07	0.22733	0.289881	0.289881	0.289881	45.4311	16.2317	0	0	0	242.178	242.178	242.178	242.178	165.408	165.408	165.408	119.396	119.396	119.396	54.5037	54.5037	54.5037	2.39756	2.39756	2.39756	5.25388	5.25388
														1	6	284	19179	IA	AA	0	0	0.0233333	0.22733	0.315397	0.311321	0	45.8615	16.8119	180.881	179.506	85.7278	0	180.881	179.506	85.7278	172.102	171.991	152.369	124.228	124.148	109.984	4.17834	4.1466	1.98031	0.895359	0.888556	0.424353	3.5928	3.55981
														2	6	284	19179	IA	AA	1	0	0.0233333	0.22733	0.264687	0.264687	0.264687	45.8615	16.8119	0	0	0	242.178	242.178	242.178	242.178	174.432	174.432	174.432	125.91	125.91	125.91	54.5037	54.5037	54.5037	2.39756	2.39756	2.39756	5.20502	5.20502
														3	6	284	19179	IA	Urea	0	0	0.17	0.22733	0.180898	0.142917	0	45.8615	16.8119	180.881	168.384	0	0	180.881	168.384	0	172.102	170.966	94.4805	124.228	123.408	68.1986	30.4422	28.339	0	0.895359	0.833499	0	3.65912	3.35522
														4	6	284	19179	IA	Urea	1	0	0.17	0.22733	0.264687	0.264687	0.264687	45.8615	16.8119	0	0	0	242.178	242.178	242.178	242.178	174.432	174.432	174.432	125.91	125.91	125.91	54.5037	54.5037	54.5037	2.39756	2.39756	2.39756	5.20502	5.20502
														5	6	284	19179	IA	UAN	0	0	0.07	0.22733	0.272602	0.218704	0	45.8615	16.8119	180.881	163.746	56.0791	0	180.881	163.746	56.0791	172.102	170.468	137.734	124.228	123.048	99.4205	12.535	11.3476	3.88628	0.895359	0.810544	0.277592	3.6139	3.20193
														6	6	284	19179	IA	UAN	1	0	0.07	0.22733	0.264687	0.264687	0.264687	45.8615	16.8119	0	0	0	242.178	242.178	242.178	242.178	174.432	174.432	174.432	125.91	125.91	125.91	54.5037	54.5037	54.5037	2.39756	2.39756	2.39756	5.20502	5.20502
														1	6	286	19183	IA	AA	0	0	0.0233333	0.22733	0.241197	0.253396	0	50.3074	17.0537	180.881	184.643	91.884	0	180.881	184.643	91.884	192.378	192.699	172.949	138.863	139.096	124.839	4.17834	4.26525	2.12252	0.895359	0.913983	0.454826	3.48303	3.57326
														2	6	286	19183	IA	AA	1	0	0.0233333	0.22733	0.207313	0.207313	0.207313	50.3074	17.0537	0	0	0	242.178	242.178	242.178	242.178	194.982	194.982	194.982	140.743	140.743	140.743	54.5037	54.5037	54.5037	2.39756	2.39756	2.39756	5.09377	5.09377
														3	6	286	19183	IA	Urea	0	0	0.17	0.22733	0.106699	0.0838606	0	50.3074	17.0537	180.881	174.003	0	0	180.881	174.003	0	192.378	191.719	105.611	138.863	138.388	76.2332	30.4422	29.2847	0	0.895359	0.861316	0	3.54935	3.38229
														4	6	286	19183	IA	Urea	1	0	0.17	0.22733	0.207313	0.207313	0.207313	50.3074	17.0537	0	0	0	242.178	242.178	242.178	242.178	194.982	194.982	194.982	140.743	140.743	140.743	54.5037	54.5037	54.5037	2.39756	2.39756	2.39756	5.09377	5.09377
														5	6	286	19183	IA	UAN	0	0	0.07	0.22733	0.198402	0.159548	0	50.3074	17.0537	180.881	169.544	61.6376	0	180.881	169.544	61.6376	192.378	191.24	157.535	138.863	138.042	113.713	12.535	11.7494	4.27149	0.895359	0.83924	0.305106	3.50413	3.23186
														6	6	286	19183	IA	UAN	1	0	0.07	0.22733	0.207313	0.207313	0.207313	50.3074	17.0537	0	0	0	242.178	242.178	242.178	242.178	194.982	194.982	194.982	140.743	140.743	140.743	54.5037	54.5037	54.5037	2.39756	2.39756	2.39756	5.09377	5.09377
														1	6	287	19185	IA	AA	0	0	0.0233333	0.22733	0.351366	0.339516	0	38.3473	15.687	180.881	176.695	84.3358	0	180.881	176.695	84.3358	162.273	161.944	143.137	117.133	116.896	103.321	4.17834	4.08166	1.94816	0.895359	0.874641	0.417462	3.64601	3.54548
														2	6	287	19185	IA	AA	1	0	0.0233333	0.22733	0.2925	0.2925	0.2925	38.3473	15.687	0	0	0	242.178	242.178	242.178	242.178	164.47	164.47	164.47	118.719	118.719	118.719	54.5037	54.5037	54.5037	2.39756	2.39756	2.39756	5.25896	5.25896
														3	6	287	19185	IA	Urea	0	0	0.17	0.22733	0.216868	0.171728	0	38.3473	15.687	180.881	165.326	0	0	180.881	165.326	0	162.273	160.897	89.0846	117.133	116.14	64.3037	30.4422	27.8244	0	0.895359	0.818364	0	3.71233	3.33388
														4	6	287	19185	IA	Urea	1	0	0.17	0.22733	0.2925	0.2925	0.2925	38.3473	15.687	0	0	0	242.178	242.178	242.178	242.178	164.47	164.47	164.47	118.719	118.719	118.719	54.5037	54.5037	54.5037	2.39756	2.39756	2.39756	5.25896	5.25896
														5	6	287	19185	IA	UAN	0	0	0.07	0.22733	0.308571	0.247556	0	38.3473	15.687	180.881	160.599	57.5391	0	180.881	160.599	57.5391	162.273	160.389	130.68	117.133	115.773	94.3286	12.535	11.1295	3.98746	0.895359	0.794965	0.284819	3.66711	3.17919
														6	6	287	19185	IA	UAN	1	0	0.07	0.22733	0.2925	0.2925	0.2925	38.3473	15.687	0	0	0	242.178	242.178	242.178	242.178	164.47	164.47	164.47	118.719	118.719	118.719	54.5037	54.5037	54.5037	2.39756	2.39756	2.39756	5.25896	5.25896
														1	7	361	27001	MN	AA	0	0	0.0233333	0.224583	0.477888	0.325956	0	13.0318	7.78166	182.825	131.653	50.5188	0	182.825	131.653	50.5188	128.984	126.339	111.609	93.1044	91.195	80.5625	4.22326	3.04117	1.16698	0.904983	0.65168	0.250068	3.87375	2.63725
														2	7	361	27001	MN	AA	1	0	0.0233333	0.224583	0.345253	0.147466	0.129094	13.0318	7.78166	54.73	3.55763	0	128.095	182.825	131.653	128.095	128.984	126.339	126.037	93.1044	91.195	90.9773	29.7446	28.5625	28.4803	1.53905	1.28575	1.26814	3.9398	2.7033
														3	7	361	27001	MN	Urea	0	0	0.17	0.224583	0.343271	0.145686	0	13.0318	7.78166	182.825	119.278	14.4823	0	182.825	119.278	14.4823	128.984	125.2	96.5322	93.1044	90.3729	69.6796	30.7694	20.0744	2.43737	0.904983	0.590425	0.0716873	3.94079	2.38467
														4	7	361	27001	MN	Urea	1	0	0.17	0.224583	0.304954	0.129094	0.129094	13.0318	7.78166	54.73	0	0	128.095	182.825	128.095	128.095	128.984	126.037	126.037	93.1044	90.9773	90.9773	37.6914	28.4803	28.4803	1.53905	1.26814	1.26814	3.95987	2.61797
														5	7	361	27001	MN	UAN	0	0	0.07	0.224583	0.435056	0.210982	0	13.0318	7.78166	182.825	114.32	36.6639	0	182.825	114.32	36.6639	128.984	124.667	106.55	93.1044	89.9885	76.911	12.6698	7.9224	2.54081	0.904983	0.565886	0.181486	3.89508	2.23598
														6	7	361	27001	MN	UAN	1	0	0.07	0.224583	0.33243	0.129094	0.129094	13.0318	7.78166	54.73	0	0	128.095	182.825	128.095	128.095	128.984	126.037	126.037	93.1044	90.9773	90.9773	32.2731	28.4803	28.4803	1.53905	1.26814	1.26814	3.94618	2.61797
														1	7	362	27003	MN	AA	0	0	0.0233333	0.224583	0.454376	0.305496	0	40.2578	12.1718	182.825	134.301	43.2267	0	182.825	134.301	43.2267	135.472	132.917	114.555	97.7877	95.9431	82.6887	4.22326	3.10236	0.998536	0.904983	0.664792	0.213972	3.83863	2.66639
														2	7	362	27003	MN	AA	1	0	0.0233333	0.224583	0.321741	0.130144	0.0974144	40.2578	12.1718	54.73	6.20655	0	128.095	182.825	134.301	128.095	135.472	132.917	132.377	97.7877	95.9431	95.5537	29.7446	28.6237	28.4803	1.53905	1.29886	1.26814	3.90467	2.73243
														3	7	362	27003	MN	Urea	0	0	0.17	0.224583	0.319759	0.124373	0	40.2578	12.1718	182.825	122.001	0	0	182.825	122.001	0	135.472	131.785	93.6346	97.7877	95.1259	67.588	30.7694	20.5328	0	0.904983	0.603906	0	3.90566	2.41659
														4	7	362	27003	MN	Urea	1	0	0.17	0.224583	0.281442	0.0974144	0.0974144	40.2578	12.1718	54.73	0	0	128.095	182.825	128.095	128.095	135.472	132.377	132.377	97.7877	95.5537	95.5537	37.6914	28.4803	28.4803	1.53905	1.26814	1.26814	3.92474	2.58365
														5	7	362	27003	MN	UAN	0	0	0.07	0.224583	0.411543	0.189694	0	40.2578	12.1718	182.825	117.067	0	0	182.825	117.067	0	135.472	131.255	93.6346	97.7877	94.7432	67.588	12.6698	8.11272	0	0.904983	0.57948	0	3.85996	2.26776
														6	7	362	27003	MN	UAN	1	0	0.07	0.224583	0.308918	0.0974144	0.0974144	40.2578	12.1718	54.73	0	0	128.095	182.825	128.095	128.095	135.472	132.377	132.377	97.7877	95.5537	95.5537	32.2731	28.4803	28.4803	1.53905	1.26814	1.26814	3.91106	2.58365
														1	7	363	27005	MN	AA	0	0	0.0233333	0.224583	0.392647	0.252202	0	11.3932	8.17076	182.825	140.609	61.8021	0	182.825	140.609	61.8021	152.507	150.179	136.005	110.083	108.403	98.1725	4.22326	3.24807	1.42763	0.904983	0.696014	0.30592	3.74641	2.72711
														2	7	363	27005	MN	AA	1	0	0.0233333	0.224583	0.260012	0.0838958	0.014243	11.3932	8.17076	54.73	12.514	0	128.095	182.825	140.609	128.095	152.507	150.179	149.022	110.083	108.403	107.569	29.7446	28.7694	28.4803	1.53905	1.33008	1.26814	3.81246	2.79316
														3	7	363	27005	MN	Urea	0	0	0.17	0.224583	0.25803	0.0690047	0	11.3932	8.17076	182.825	128.514	36.7953	0	182.825	128.514	36.7953	152.507	149.066	126.044	110.083	107.6	90.9819	30.7694	21.6289	6.19264	0.904983	0.636144	0.182136	3.81344	2.48462
														4	7	363	27005	MN	Urea	1	0	0.17	0.224583	0.219713	0.0163238	0.014243	11.3932	8.17076	54.73	0.419094	0	128.095	182.825	128.514	128.095	152.507	149.066	149.022	110.083	107.6	107.569	37.6914	28.5508	28.4803	1.53905	1.27021	1.26814	3.83252	2.5037
														5	7	363	27005	MN	UAN	0	0	0.07	0.224583	0.349814	0.1343	0	11.3932	8.17076	182.825	123.642	50.3677	0	182.825	123.642	50.3677	152.507	148.542	131.904	110.083	107.222	95.2118	12.6698	8.56841	3.49048	0.904983	0.612029	0.24932	3.76774	2.33567
														6	7	363	27005	MN	UAN	1	0	0.07	0.224583	0.247189	0.014243	0.014243	11.3932	8.17076	54.73	0	0	128.095	182.825	128.095	128.095	152.507	149.022	149.022	110.083	107.569	107.569	32.2731	28.4803	28.4803	1.53905	1.26814	1.26814	3.81884	2.49353
														1	7	364	27007	MN	AA	0	0	0.0233333	0.224583	0.475449	0.323829	0	7.06624	6.04497	182.825	131.934	53.4377	0	182.825	131.934	53.4377	129.657	127.021	113.139	93.5902	91.6876	81.6669	4.22326	3.04768	1.23441	0.904983	0.653075	0.264517	3.87011	2.64044
														2	7	364	27007	MN	AA	1	0	0.0233333	0.224583	0.342814	0.145678	0.125808	7.06624	6.04497	54.73	3.83943	0	128.095	182.825	131.934	128.095	129.657	127.021	126.695	93.5902	91.6876	91.4521	29.7446	28.569	28.4803	1.53905	1.28714	1.26814	3.93616	2.70649
														3	7	364	27007	MN	Urea	0	0	0.17	0.224583	0.340832	0.143469	0	7.06624	6.04497	182.825	119.567	35.0174	0	182.825	119.567	35.0174	129.657	125.883	106.437	93.5902	90.866	76.8291	30.7694	20.1231	5.89343	0.904983	0.591857	0.173336	3.93714	2.38815
														4	7	364	27007	MN	Urea	1	0	0.17	0.224583	0.302515	0.125808	0.125808	7.06624	6.04497	54.73	0	0	128.095	182.825	128.095	128.095	129.657	126.695	126.695	93.5902	91.4521	91.4521	37.6914	28.4803	28.4803	1.53905	1.26814	1.26814	3.95622	2.61441
														5	7	364	27007	MN	UAN	0	0	0.07	0.224583	0.432617	0.208769	0	7.06624	6.04497	182.825	114.612	43.9954	0	182.825	114.612	43.9954	129.657	125.351	109.919	93.5902	90.4817	79.3429	12.6698	7.94262	3.04888	0.904983	0.56733	0.217777	3.89144	2.23944
														6	7	364	27007	MN	UAN	1	0	0.07	0.224583	0.329992	0.125808	0.125808	7.06624	6.04497	54.73	0	0	128.095	182.825	128.095	128.095	129.657	126.695	126.695	93.5902	91.4521	91.4521	32.2731	28.4803	28.4803	1.53905	1.26814	1.26814	3.94254	2.61441
														1	7	365	27009	MN	AA	0	0	0.0233333	0.224583	0.397887	0.256704	0	23.5644	10.4643	182.825	140.106	56.5928	0	182.825	140.106	56.5928	151.061	148.714	132.955	109.04	107.346	95.9704	4.22326	3.23646	1.30729	0.904983	0.693526	0.280134	3.75424	2.72275
														2	7	365	27009	MN	AA	1	0	0.0233333	0.224583	0.265252	0.0878573	0.0213036	23.5644	10.4643	54.73	12.0114	0	128.095	182.825	140.106	128.095	151.061	148.714	147.609	109.04	107.346	106.549	29.7446	28.7578	28.4803	1.53905	1.3276	1.26814	3.82028	2.7888
														3	7	365	27009	MN	Urea	0	0	0.17	0.224583	0.26327	0.0736741	0	23.5644	10.4643	182.825	127.994	0	0	182.825	127.994	0	151.061	147.599	104.409	109.04	106.541	75.3651	30.7694	21.5413	0	0.904983	0.633568	0	3.82127	2.47965
														4	7	365	27009	MN	Urea	1	0	0.17	0.224583	0.224953	0.0213036	0.0213036	23.5644	10.4643	54.73	0	0	128.095	182.825	128.095	128.095	151.061	147.609	147.609	109.04	106.549	106.549	37.6914	28.4803	28.4803	1.53905	1.26814	1.26814	3.84035	2.50118
														5	7	365	27009	MN	UAN	0	0	0.07	0.224583	0.355055	0.138976	0	23.5644	10.4643	182.825	123.116	37.7045	0	182.825	123.116	37.7045	151.061	147.075	125.272	109.04	106.163	90.4247	12.6698	8.53196	2.61292	0.904983	0.609426	0.186637	3.77557	2.3307
														6	7	365	27009	MN	UAN	1	0	0.07	0.224583	0.25243	0.0213036	0.0213036	23.5644	10.4643	54.73	0	0	128.095	182.825	128.095	128.095	151.061	147.609	147.609	109.04	106.549	106.549	32.2731	28.4803	28.4803	1.53905	1.26814	1.26814	3.82667	2.50118
														1	7	366	27011	MN	AA	0	0	0.0233333	0.224583	0.316088	0.186839	0	17.2488	10.2226	182.825	147.36	67.4189	0	182.825	147.36	67.4189	173.633	171.575	156.846	125.333	123.847	113.216	4.22326	3.40401	1.55738	0.904983	0.729432	0.333723	3.63203	2.7763
														2	7	366	27011	MN	AA	1	0	0.0233333	0.224583	0.183452	0.0254726	0	17.2488	10.2226	54.73	19.265	0	128.095	182.825	147.36	128.095	173.633	171.575	169.666	125.333	123.847	122.47	29.7446	28.9253	28.4803	1.53905	1.3635	1.26814	3.69808	2.84235
														3	7	366	27011	MN	Urea	0	0	0.17	0.224583	0.181471	0.0013646	0	17.2488	10.2226	182.825	135.533	34.1946	0	182.825	135.533	34.1946	173.633	170.486	142.082	125.333	123.061	102.559	30.7694	22.8103	5.75495	0.904983	0.67089	0.169263	3.69907	2.5428
														4	7	366	27011	MN	Urea	1	0	0.17	0.224583	0.143154	0	0	17.2488	10.2226	54.73	7.4384	0	128.095	182.825	135.533	128.095	173.633	170.486	169.666	125.333	123.061	122.47	37.6914	29.7322	28.4803	1.53905	1.30496	1.26814	3.71815	2.61757
														5	7	366	27011	MN	UAN	0	0	0.07	0.224583	0.273255	0.0665129	0	17.2488	10.2226	182.825	130.746	53.2636	0	182.825	130.746	53.2636	173.633	169.971	151.438	125.333	122.69	109.312	12.6698	9.06067	3.69117	0.904983	0.647191	0.263655	3.65336	2.39412
														6	7	366	27011	MN	UAN	1	0	0.07	0.224583	0.17063	0	0	17.2488	10.2226	54.73	2.65073	0	128.095	182.825	130.746	128.095	173.633	169.971	169.666	125.333	122.69	122.47	32.2731	28.664	28.4803	1.53905	1.28126	1.26814	3.70447	2.52515
														1	7	367	27013	MN	AA	0	0	0.0233333	0.224583	0.249189	0.130275	0	29.8748	14.1435	182.825	152.486	68.9109	0	182.825	152.486	68.9109	192.094	190.259	174.076	138.659	137.334	125.653	4.22326	3.52243	1.59184	0.904983	0.754807	0.341109	3.53209	2.80045
														2	7	367	27013	MN	AA	1	0	0.0233333	0.224583	0.116554	0	0	29.8748	14.1435	54.73	24.3913	0	128.095	182.825	152.486	128.095	192.094	190.259	187.705	138.659	137.334	135.491	29.7446	29.0437	28.4803	1.53905	1.38888	1.26814	3.59814	2.89967
														3	7	367	27013	MN	Urea	0	0	0.17	0.224583	0.114572	0	0	29.8748	14.1435	182.825	140.901	15.167	0	182.825	140.901	15.167	192.094	189.192	144.268	138.659	136.564	104.136	30.7694	23.7137	2.5526	0.904983	0.697461	0.0750765	3.59913	2.6419
														4	7	367	27013	MN	Urea	1	0	0.17	0.224583	0.0762552	0	0	29.8748	14.1435	54.73	12.8063	0	128.095	182.825	140.901	128.095	192.094	189.192	187.705	138.659	136.564	135.491	37.6914	30.6356	28.4803	1.53905	1.33153	1.26814	3.61821	2.71822
														5	7	367	27013	MN	UAN	0	0	0.07	0.224583	0.206357	0.00799953	0	29.8748	14.1435	182.825	136.191	49.1853	0	182.825	136.191	49.1853	192.094	188.686	165.555	138.659	136.199	119.502	12.6698	9.43805	3.40854	0.904983	0.674146	0.243467	3.55342	2.42655
														6	7	367	27013	MN	UAN	1	0	0.07	0.224583	0.103732	0	0	29.8748	14.1435	54.73	8.09627	0	128.095	182.825	136.191	128.095	192.094	188.686	187.705	138.659	136.199	135.491	32.2731	29.0414	28.4803	1.53905	1.30822	1.26814	3.60453	2.62181
														1	7	368	27015	MN	AA	0	0	0.0233333	0.224583	0.273806	0.151035	0	27.3338	13.1582	182.825	150.674	67.6604	0	182.825	150.674	67.6604	185.301	183.385	167.473	133.755	132.372	120.887	4.22326	3.48056	1.56296	0.904983	0.745835	0.334919	3.56887	2.79336
														2	7	368	27015	MN	AA	1	0	0.0233333	0.224583	0.14117	0	0	27.3338	13.1582	54.73	22.5788	0	128.095	182.825	150.674	128.095	185.301	183.385	181.068	133.755	132.372	130.7	29.7446	29.0019	28.4803	1.53905	1.37991	1.26814	3.63492	2.86834
														3	7	368	27015	MN	Urea	0	0	0.17	0.224583	0.139188	0	0	27.3338	13.1582	182.825	138.999	17.3554	0	182.825	138.999	17.3554	185.301	182.31	140.705	133.755	131.597	101.565	30.7694	23.3936	2.92092	0.904983	0.688047	0.0859094	3.6359	2.60624
														4	7	368	27015	MN	Urea	1	0	0.17	0.224583	0.100872	0	0	27.3338	13.1582	54.73	10.9044	0	128.095	182.825	138.999	128.095	185.301	182.31	181.068	133.755	131.597	130.7	37.6914	30.3155	28.4803	1.53905	1.32212	1.26814	3.65498	2.68256
														5	7	368	27015	MN	UAN	0	0	0.07	0.224583	0.230973	0.0294588	0	27.3338	13.1582	182.825	134.26	48.8439	0	182.825	134.26	48.8439	185.301	181.801	159.535	133.755	131.229	115.157	12.6698	9.30425	3.38488	0.904983	0.664589	0.241777	3.5902	2.4164
														6	7	368	27015	MN	UAN	1	0	0.07	0.224583	0.128348	0	0	27.3338	13.1582	54.73	6.16547	0	128.095	182.825	134.26	128.095	185.301	181.801	181.068	133.755	131.229	130.7	32.2731	28.9076	28.4803	1.53905	1.29866	1.26814	3.6413	2.58754
														1	7	369	27019	MN	AA	0	0	0.0233333	0.224583	0.283363	0.159111	0	50.665	15.7971	182.825	149.948	59.3276	0	182.825	149.948	59.3276	182.664	180.716	161.91	131.852	130.446	116.871	4.22326	3.46379	1.37047	0.904983	0.742241	0.293672	3.58315	2.79006
														2	7	369	27019	MN	AA	1	0	0.0233333	0.224583	0.150727	0.000255671	0	50.665	15.7971	54.73	21.8528	0	128.095	182.825	149.948	128.095	182.664	180.716	178.491	131.852	130.446	128.84	29.7446	28.9851	28.4803	1.53905	1.37631	1.26814	3.64919	2.85611
														3	7	369	27019	MN	Urea	0	0	0.17	0.224583	0.148746	0	0	50.665	15.7971	182.825	138.239	0	0	182.825	138.239	0	182.664	179.638	126.252	131.852	129.668	91.1321	30.7694	23.2656	0	0.904983	0.684282	0	3.65018	2.59198
														4	7	369	27019	MN	Urea	1	0	0.17	0.224583	0.110429	0	0	50.665	15.7971	54.73	10.1438	0	128.095	182.825	138.239	128.095	182.664	179.638	178.491	131.852	129.668	128.84	37.6914	30.1875	28.4803	1.53905	1.31835	1.26814	3.66926	2.6683
														5	7	369	27019	MN	UAN	0	0	0.07	0.224583	0.24053	0.0378121	0	50.665	15.7971	182.825	133.489	28.7344	0	182.825	133.489	28.7344	182.664	179.127	146.177	131.852	129.299	105.515	12.6698	9.25076	1.99129	0.904983	0.660769	0.142235	3.60447	2.41192
														6	7	369	27019	MN	UAN	1	0	0.07	0.224583	0.137905	0	0	50.665	15.7971	54.73	5.39369	0	128.095	182.825	133.489	128.095	182.664	179.127	178.491	131.852	129.299	128.84	32.2731	28.8541	28.4803	1.53905	1.29484	1.26814	3.65558	2.57384
														1	7	370	27021	MN	AA	0	0	0.0233333	0.224583	0.436553	0.290048	0	13.7272	8.09596	182.825	136.214	55.7466	0	182.825	136.214	55.7466	140.391	137.902	123.285	101.338	99.5415	88.9904	4.22326	3.14654	1.28775	0.904983	0.674258	0.275946	3.812	2.68614
														2	7	370	27021	MN	AA	1	0	0.0233333	0.224583	0.303918	0.116893	0.0734002	13.7272	8.09596	54.73	8.11886	0	128.095	182.825	136.214	128.095	140.391	137.902	137.183	101.338	99.5415	99.0228	29.7446	28.6679	28.4803	1.53905	1.30833	1.26814	3.87805	2.75219
														3	7	370	27021	MN	Urea	0	0	0.17	0.224583	0.301936	0.108302	0	13.7272	8.09596	182.825	123.972	23.1494	0	182.825	123.972	23.1494	140.391	136.775	109.601	101.338	98.7282	79.1132	30.7694	20.8644	3.89605	0.904983	0.613659	0.11459	3.87903	2.43846
														4	7	370	27021	MN	Urea	1	0	0.17	0.224583	0.263619	0.0734002	0.0734002	13.7272	8.09596	54.73	0	0	128.095	182.825	128.095	128.095	140.391	137.183	137.183	101.338	99.0228	99.0228	37.6914	28.4803	28.4803	1.53905	1.26814	1.26814	3.89812	2.55763
														5	7	370	27021	MN	UAN	0	0	0.07	0.224583	0.39372	0.173627	0	13.7272	8.09596	182.825	119.055	42.2886	0	182.825	119.055	42.2886	140.391	136.247	118.336	101.338	98.3469	85.4186	12.6698	8.25048	2.9306	0.904983	0.58932	0.209329	3.83333	2.28956
														6	7	370	27021	MN	UAN	1	0	0.07	0.224583	0.291095	0.0734002	0.0734002	13.7272	8.09596	54.73	0	0	128.095	182.825	128.095	128.095	140.391	137.183	137.183	101.338	99.0228	99.0228	32.2731	28.4803	28.4803	1.53905	1.26814	1.26814	3.88443	2.55763
														1	7	371	27023	MN	AA	0	0	0.0233333	0.224583	0.264223	0.142946	0	21.2111	11.1871	182.825	151.389	70.7414	0	182.825	151.389	70.7414	187.945	186.061	170.964	135.664	134.304	123.407	4.22326	3.49709	1.63413	0.904983	0.749376	0.35017	3.55455	2.79636
														2	7	371	27023	MN	AA	1	0	0.0233333	0.224583	0.131587	0	0	21.2111	11.1871	54.73	23.2941	0	128.095	182.825	151.389	128.095	187.945	186.061	183.652	135.664	134.304	132.565	29.7446	29.0184	28.4803	1.53905	1.38345	1.26814	3.6206	2.8807
														3	7	371	27023	MN	Urea	0	0	0.17	0.224583	0.129606	0	0	21.2111	11.1871	182.825	139.749	32.796	0	182.825	139.749	32.796	187.945	184.989	152.946	135.664	133.531	110.4	30.7694	23.5198	5.51957	0.904983	0.691759	0.16234	3.62159	2.6203
														4	7	371	27023	MN	Urea	1	0	0.17	0.224583	0.0912887	0	0	21.2111	11.1871	54.73	11.6544	0	128.095	182.825	139.749	128.095	187.945	184.989	183.652	135.664	133.531	132.565	37.6914	30.4417	28.4803	1.53905	1.32583	1.26814	3.64067	2.69662
														5	7	371	27023	MN	UAN	0	0	0.07	0.224583	0.22139	0.0210954	0	21.2111	11.1871	182.825	135.022	54.9312	0	182.825	135.022	54.9312	187.945	184.481	164.681	135.664	133.164	118.871	12.6698	9.357	3.80673	0.904983	0.668357	0.271909	3.57588	2.42059
														6	7	371	27023	MN	UAN	1	0	0.07	0.224583	0.118765	0	0	21.2111	11.1871	54.73	6.92671	0	128.095	182.825	135.022	128.095	187.945	184.481	183.652	135.664	133.164	132.565	32.2731	28.9603	28.4803	1.53905	1.30243	1.26814	3.62699	2.60105
														1	7	372	27025	MN	AA	0	0	0.0233333	0.224583	0.40091	0.259302	0	22.375	9.83195	182.825	139.814	56.7359	0	182.825	139.814	56.7359	150.227	147.869	132.271	108.438	106.736	95.4767	4.22326	3.2297	1.3106	0.904983	0.692079	0.280843	3.75875	2.72018
														2	7	372	27025	MN	AA	1	0	0.0233333	0.224583	0.268274	0.0901394	0.0253757	22.375	9.83195	54.73	11.719	0	128.095	182.825	139.814	128.095	150.227	147.869	146.795	108.438	106.736	105.96	29.7446	28.751	28.4803	1.53905	1.32615	1.26814	3.8248	2.78623
														3	7	372	27025	MN	Urea	0	0	0.17	0.224583	0.266292	0.0763695	0	22.375	9.83195	182.825	127.691	0	0	182.825	127.691	0	150.227	146.753	103.832	108.438	105.931	74.949	30.7694	21.4904	0	0.904983	0.63207	0	3.82579	2.47671
														4	7	372	27025	MN	Urea	1	0	0.17	0.224583	0.227975	0.0253757	0.0253757	22.375	9.83195	54.73	0	0	128.095	182.825	128.095	128.095	150.227	146.795	146.795	108.438	105.96	105.96	37.6914	28.4803	28.4803	1.53905	1.26814	1.26814	3.84487	2.5056
														5	7	372	27025	MN	UAN	0	0	0.07	0.224583	0.358077	0.141675	0	22.375	9.83195	182.825	122.81	38.5023	0	182.825	122.81	38.5023	150.227	146.229	124.945	108.438	105.552	90.1891	12.6698	8.51076	2.66821	0.904983	0.607911	0.190587	3.78008	2.32777
														6	7	372	27025	MN	UAN	1	0	0.07	0.224583	0.255452	0.0253757	0.0253757	22.375	9.83195	54.73	0	0	128.095	182.825	128.095	128.095	150.227	146.795	146.795	108.438	105.96	105.96	32.2731	28.4803	28.4803	1.53905	1.26814	1.26814	3.83118	2.5056
														1	7	373	27027	MN	AA	0	0	0.0233333	0.224583	0.362183	0.226104	0	12.6086	8.34349	182.825	143.423	64.6472	0	182.825	143.423	64.6472	160.913	158.694	144.462	116.152	114.55	104.277	4.22326	3.31306	1.49335	0.904983	0.709941	0.320004	3.7009	2.74978
														2	7	373	27027	MN	AA	1	0	0.0233333	0.224583	0.229548	0.0607614	0	12.6086	8.34349	54.73	15.3276	0	128.095	182.825	143.423	128.095	160.913	158.694	157.237	116.152	114.55	113.498	29.7446	28.8344	28.4803	1.53905	1.34401	1.26814	3.76695	2.81583
														3	7	373	27027	MN	Urea	0	0	0.17	0.224583	0.227566	0.0419646	0	12.6086	8.34349	182.825	131.433	38.2167	0	182.825	131.433	38.2167	160.913	157.591	133.694	116.152	113.753	96.504	30.7694	22.1202	6.43187	0.904983	0.650593	0.189173	3.76793	2.51088
														4	7	373	27027	MN	Urea	1	0	0.17	0.224583	0.189249	0	0	12.6086	8.34349	54.73	3.33798	0	128.095	182.825	131.433	128.095	160.913	157.591	157.237	116.152	113.753	113.498	37.6914	29.0421	28.4803	1.53905	1.28466	1.26814	3.78701	2.54069
														5	7	373	27027	MN	UAN	0	0	0.07	0.224583	0.319351	0.107213	0	12.6086	8.34349	182.825	126.594	52.7267	0	182.825	126.594	52.7267	160.913	157.071	140.131	116.152	113.378	101.151	12.6698	8.77296	3.65396	0.904983	0.62664	0.260997	3.72223	2.36199
														6	7	373	27027	MN	UAN	1	0	0.07	0.224583	0.216726	0	0	12.6086	8.34349	54.73	0	0	128.095	182.825	128.095	128.095	160.913	157.237	157.237	116.152	113.498	113.498	32.2731	28.4803	28.4803	1.53905	1.26814	1.26814	3.77333	2.4781
														1	7	374	27029	MN	AA	0	0	0.0233333	0.224583	0.447846	0.29983	0	7.45467	6.7186	182.825	135.011	56.864	0	182.825	135.011	56.864	137.274	134.744	120.908	99.0885	97.2616	87.2744	4.22326	3.11876	1.31356	0.904983	0.668306	0.281477	3.82887	2.67385
														2	7	374	27029	MN	AA	1	0	0.0233333	0.224583	0.31521	0.1253	0.0886156	7.45467	6.7186	54.73	6.91642	0	128.095	182.825	135.011	128.095	137.274	134.744	134.138	99.0885	97.2616	96.8248	29.7446	28.6401	28.4803	1.53905	1.30238	1.26814	3.89492	2.7399
														3	7	374	27029	MN	Urea	0	0	0.17	0.224583	0.313229	0.118476	0	7.45467	6.7186	182.825	122.732	38.4079	0	182.825	122.732	38.4079	137.274	133.613	114.134	99.0885	96.4458	82.3849	30.7694	20.6558	6.46405	0.904983	0.607525	0.190119	3.89591	2.42483
														4	7	374	27029	MN	Urea	1	0	0.17	0.224583	0.274912	0.0886156	0.0886156	7.45467	6.7186	54.73	0	0	128.095	182.825	128.095	128.095	137.274	134.138	134.138	99.0885	96.8248	96.8248	37.6914	28.4803	28.4803	1.53905	1.26814	1.26814	3.91499	2.57411
														5	7	374	27029	MN	UAN	0	0	0.07	0.224583	0.405013	0.1838	0	7.45467	6.7186	182.825	117.804	47.4656	0	182.825	117.804	47.4656	137.274	133.084	117.685	99.0885	96.0636	84.9484	12.6698	8.16382	3.28937	0.904983	0.58313	0.234955	3.8502	2.27597
														6	7	374	27029	MN	UAN	1	0	0.07	0.224583	0.302388	0.0886156	0.0886156	7.45467	6.7186	54.73	0	0	128.095	182.825	128.095	128.095	137.274	134.138	134.138	99.0885	96.8248	96.8248	32.2731	28.4803	28.4803	1.53905	1.26814	1.26814	3.9013	2.57411
														1	7	375	27033	MN	AA	0	0	0.0233333	0.224583	0.258207	0.137873	0	25.9459	13.2812	182.825	151.832	69.4754	0	182.825	151.832	69.4754	189.605	187.741	172.025	136.863	135.517	124.172	4.22326	3.50731	1.60488	0.904983	0.751567	0.343903	3.54556	2.79808
														2	7	375	27033	MN	AA	1	0	0.0233333	0.224583	0.125571	0	0	25.9459	13.2812	54.73	23.7368	0	128.095	182.825	151.832	128.095	189.605	187.741	185.274	136.863	135.517	133.736	29.7446	29.0286	28.4803	1.53905	1.38564	1.26814	3.61161	2.88835
														3	7	375	27033	MN	Urea	0	0	0.17	0.224583	0.12359	0	0	25.9459	13.2812	182.825	140.214	23.6527	0	182.825	140.214	23.6527	189.605	186.671	148.365	136.863	134.745	107.094	30.7694	23.598	3.98075	0.904983	0.694059	0.117081	3.6126	2.62901
														4	7	375	27033	MN	Urea	1	0	0.17	0.224583	0.0852728	0	0	25.9459	13.2812	54.73	12.1189	0	128.095	182.825	140.214	128.095	189.605	186.671	185.274	136.863	134.745	133.736	37.6914	30.5199	28.4803	1.53905	1.32813	1.26814	3.63168	2.70533
														5	7	375	27033	MN	UAN	0	0	0.07	0.224583	0.215374	0.0158513	0	25.9459	13.2812	182.825	135.493	51.4716	0	182.825	135.493	51.4716	189.605	186.164	164.523	136.863	134.378	118.758	12.6698	9.38968	3.56699	0.904983	0.670691	0.254785	3.56689	2.42306
														6	7	375	27033	MN	UAN	1	0	0.07	0.224583	0.112749	0	0	25.9459	13.2812	54.73	7.39829	0	128.095	182.825	135.493	128.095	189.605	186.164	185.274	136.863	134.378	133.736	32.2731	28.993	28.4803	1.53905	1.30476	1.26814	3.618	2.60942
														1	7	376	27035	MN	AA	0	0	0.0233333	0.224583	0.515045	0.358491	0	17.2198	9.1329	182.825	127.14	42.9322	0	182.825	127.14	42.9322	118.731	115.941	100.298	85.7032	83.6892	72.3982	4.22326	2.93694	0.991734	0.904983	0.629345	0.212514	3.92926	2.58325
														2	7	376	27035	MN	AA	1	0	0.0233333	0.224583	0.382409	0.179157	0.179157	17.2198	9.1329	54.73	0	0	128.095	182.825	128.095	128.095	118.731	116.018	116.018	85.7032	83.7453	83.7453	29.7446	28.4803	28.4803	1.53905	1.26814	1.26814	3.99531	2.67221
														3	7	376	27035	MN	Urea	0	0	0.17	0.224583	0.380427	0.179649	0	17.2198	9.1329	182.825	114.652	0	0	182.825	114.652	0	118.731	114.791	82.0633	85.7032	82.8597	59.2356	30.7694	19.296	0	0.904983	0.567528	0	3.9963	2.32625
														4	7	376	27035	MN	Urea	1	0	0.17	0.224583	0.34211	0.179157	0.179157	17.2198	9.1329	54.73	0	0	128.095	182.825	128.095	128.095	118.731	116.018	116.018	85.7032	83.7453	83.7453	37.6914	28.4803	28.4803	1.53905	1.26814	1.26814	4.01538	2.67221
														5	7	376	27035	MN	UAN	0	0	0.07	0.224583	0.472212	0.244847	0	17.2198	9.1329	182.825	109.66	23.608	0	182.825	109.66	23.608	118.731	114.255	92.8871	85.7032	82.4725	67.0485	12.6698	7.59946	1.63603	0.904983	0.542819	0.11686	3.95059	2.1779
														6	7	376	27035	MN	UAN	1	0	0.07	0.224583	0.369587	0.179157	0.179157	17.2198	9.1329	54.73	0	0	128.095	182.825	128.095	128.095	118.731	116.018	116.018	85.7032	83.7453	83.7453	32.2731	28.4803	28.4803	1.53905	1.26814	1.26814	4.00169	2.67221
														1	7	377	27037	MN	AA	0	0	0.0233333	0.224583	0.265019	0.143618	0	36.5509	14.0379	182.825	151.33	65.456	0	182.825	151.33	65.456	187.726	185.839	168.843	135.506	134.144	121.876	4.22326	3.49573	1.51203	0.904983	0.749084	0.324007	3.55574	2.79612
														2	7	377	27037	MN	AA	1	0	0.0233333	0.224583	0.132383	0	0	36.5509	14.0379	54.73	23.2352	0	128.095	182.825	151.33	128.095	187.726	185.839	183.437	135.506	134.144	132.41	29.7446	29.017	28.4803	1.53905	1.38315	1.26814	3.62179	2.87968
														3	7	377	27037	MN	Urea	0	0	0.17	0.224583	0.130402	0	0	36.5509	14.0379	182.825	139.688	0	0	182.825	139.688	0	187.726	184.767	129.751	135.506	133.37	93.6576	30.7694	23.5094	0	0.904983	0.691453	0	3.62278	2.61914
														4	7	377	27037	MN	Urea	1	0	0.17	0.224583	0.0920847	0	0	36.5509	14.0379	54.73	11.5926	0	128.095	182.825	139.688	128.095	187.726	184.767	183.437	135.506	133.37	132.41	37.6914	30.4313	28.4803	1.53905	1.32552	1.26814	3.64186	2.69546
														5	7	377	27037	MN	UAN	0	0	0.07	0.224583	0.222186	0.0217896	0	36.5509	14.0379	182.825	134.959	42.4512	0	182.825	134.959	42.4512	187.726	184.259	158.323	135.506	133.003	114.282	12.6698	9.35265	2.94187	0.904983	0.668046	0.210134	3.57707	2.42025
														6	7	377	27037	MN	UAN	1	0	0.07	0.224583	0.119561	0	0	36.5509	14.0379	54.73	6.86395	0	128.095	182.825	134.959	128.095	187.726	184.259	183.437	135.506	133.003	132.41	32.2731	28.956	28.4803	1.53905	1.30212	1.26814	3.62817	2.59994
														1	7	378	27039	MN	AA	0	0	0.0233333	0.224583	0.223707	0.108846	0	29.9425	13.9818	182.825	154.28	71.0677	0	182.825	154.28	71.0677	199.126	197.373	181.255	143.734	142.47	130.835	4.22326	3.56386	1.64166	0.904983	0.763685	0.351785	3.49402	2.80577
														2	7	378	27039	MN	AA	1	0	0.0233333	0.224583	0.0910719	0	0	29.9425	13.9818	54.73	26.1848	0	128.095	182.825	154.28	128.095	199.126	197.373	194.577	143.734	142.47	140.451	29.7446	29.0852	28.4803	1.53905	1.39775	1.26814	3.56007	2.93066
														3	7	378	27039	MN	Urea	0	0	0.17	0.224583	0.0890902	0	0	29.9425	13.9818	182.825	142.788	20.0861	0	182.825	142.788	20.0861	199.126	196.315	153.231	143.734	141.706	110.607	30.7694	24.0312	3.38048	0.904983	0.706799	0.099426	3.56106	2.67727
														4	7	378	27039	MN	Urea	1	0	0.17	0.224583	0.0507732	0	0	29.9425	13.9818	54.73	14.6927	0	128.095	182.825	142.788	128.095	199.126	196.315	194.577	143.734	141.706	140.451	37.6914	30.9531	28.4803	1.53905	1.34087	1.26814	3.58014	2.75359
														5	7	378	27039	MN	UAN	0	0	0.07	0.224583	0.180875	0	0	29.9425	13.9818	182.825	138.108	51.5495	0	182.825	138.108	51.5495	199.126	195.812	172.823	143.734	141.343	124.749	12.6698	9.57088	3.57238	0.904983	0.683634	0.25517	3.51535	2.45142
														6	7	378	27039	MN	UAN	1	0	0.07	0.224583	0.0782496	0	0	29.9425	13.9818	54.73	10.013	0	128.095	182.825	138.108	128.095	199.126	195.812	194.577	143.734	141.343	140.451	32.2731	29.1742	28.4803	1.53905	1.3177	1.26814	3.56646	2.65583
														1	7	379	27041	MN	AA	0	0	0.0233333	0.224583	0.349059	0.214898	0	17.86	10.3171	182.825	144.581	63.9165	0	182.825	144.581	63.9165	164.535	162.362	147.466	118.766	117.197	106.445	4.22326	3.33982	1.47647	0.904983	0.715675	0.316386	3.68129	2.75824
														2	7	379	27041	MN	AA	1	0	0.0233333	0.224583	0.216424	0.0507457	0	17.86	10.3171	54.73	16.486	0	128.095	182.825	144.581	128.095	164.535	162.362	160.776	118.766	117.197	116.052	29.7446	28.8611	28.4803	1.53905	1.34975	1.26814	3.74734	2.82429
														3	7	379	27041	MN	Urea	0	0	0.17	0.224583	0.214442	0.0303681	0	17.86	10.3171	182.825	132.637	28.0695	0	182.825	132.637	28.0695	164.535	161.263	131.295	118.766	116.404	94.7726	30.7694	22.3229	4.7241	0.904983	0.656555	0.138944	3.74833	2.52089
														4	7	379	27041	MN	Urea	1	0	0.17	0.224583	0.176125	0	0	17.86	10.3171	54.73	4.54236	0	128.095	182.825	132.637	128.095	164.535	161.263	160.776	118.766	116.404	116.052	37.6914	29.2448	28.4803	1.53905	1.29062	1.26814	3.76741	2.56327
														5	7	379	27041	MN	UAN	0	0	0.07	0.224583	0.306227	0.0955911	0	17.86	10.3171	182.825	127.813	49.1411	0	182.825	127.813	49.1411	164.535	160.744	141.784	118.766	116.03	102.344	12.6698	8.85742	3.40548	0.904983	0.632673	0.243249	3.70262	2.37204
														6	7	379	27041	MN	UAN	1	0	0.07	0.224583	0.203602	0	0	17.86	10.3171	54.73	0	0	128.095	182.825	128.095	128.095	164.535	160.776	160.776	118.766	116.052	116.052	32.2731	28.4803	28.4803	1.53905	1.26814	1.26814	3.75372	2.4781
														1	7	380	27043	MN	AA	0	0	0.0233333	0.224583	0.242035	0.124253	0	28.7518	13.8373	182.825	152.998	69.9154	0	182.825	152.998	69.9154	194.068	192.256	176.235	140.084	138.776	127.211	4.22326	3.53425	1.61505	0.904983	0.75734	0.346081	3.52141	2.80214
														2	7	380	27043	MN	AA	1	0	0.0233333	0.224583	0.1094	0	0	28.7518	13.8373	54.73	24.9031	0	128.095	182.825	152.998	128.095	194.068	192.256	189.634	140.084	138.776	136.883	29.7446	29.0556	28.4803	1.53905	1.39141	1.26814	3.58745	2.90851
														3	7	380	27043	MN	Urea	0	0	0.17	0.224583	0.107418	0	0	28.7518	13.8373	182.825	141.439	19.7362	0	182.825	141.439	19.7362	194.068	191.192	149.088	140.084	138.008	107.616	30.7694	23.8042	3.3216	0.904983	0.700123	0.0976941	3.58844	2.65198
														4	7	380	27043	MN	Urea	1	0	0.17	0.224583	0.0691013	0	0	28.7518	13.8373	54.73	13.3441	0	128.095	182.825	141.439	128.095	194.068	191.192	189.634	140.084	138.008	136.883	37.6914	30.7261	28.4803	1.53905	1.33419	1.26814	3.60752	2.7283
														5	7	380	27043	MN	UAN	0	0	0.07	0.224583	0.199203	0.0017779	0	28.7518	13.8373	182.825	136.737	50.7661	0	182.825	136.737	50.7661	194.068	190.687	168.048	140.084	137.643	121.302	12.6698	9.47591	3.51809	0.904983	0.676851	0.251292	3.54274	2.42913
														6	7	380	27043	MN	UAN	1	0	0.07	0.224583	0.0965777	0	0	28.7518	13.8373	54.73	8.64256	0	128.095	182.825	136.737	128.095	194.068	190.687	189.634	140.084	137.643	136.883	32.2731	29.0792	28.4803	1.53905	1.31092	1.26814	3.59384	2.63151
														1	7	381	27045	MN	AA	0	0	0.0233333	0.224583	0.245647	0.127292	0	31.6982	13.9859	182.825	152.74	68.6654	0	182.825	152.74	68.6654	193.071	191.248	174.872	139.364	138.048	126.227	4.22326	3.5283	1.58617	0.904983	0.756065	0.339894	3.5268	2.80131
														2	7	381	27045	MN	AA	1	0	0.0233333	0.224583	0.113011	0	0	31.6982	13.9859	54.73	24.6455	0	128.095	182.825	152.74	128.095	193.071	191.248	188.661	139.364	138.048	136.181	29.7446	29.0496	28.4803	1.53905	1.39014	1.26814	3.59285	2.90406
														3	7	381	27045	MN	Urea	0	0	0.17	0.224583	0.11103	0	0	31.6982	13.9859	182.825	141.168	9.51097	0	182.825	141.168	9.51097	193.071	190.183	140.762	139.364	137.279	101.606	30.7694	23.7586	1.6007	0.904983	0.698783	0.0470793	3.59384	2.64691
														4	7	381	27045	MN	Urea	1	0	0.17	0.224583	0.0727126	0	0	31.6982	13.9859	54.73	13.0734	0	128.095	182.825	141.168	128.095	193.071	190.183	188.661	139.364	137.279	136.181	37.6914	30.6806	28.4803	1.53905	1.33285	1.26814	3.61292	2.72323
														5	7	381	27045	MN	UAN	0	0	0.07	0.224583	0.202814	0.00491773	0	31.6982	13.9859	182.825	136.463	48.1454	0	182.825	136.463	48.1454	193.071	189.677	165.87	139.364	136.914	119.729	12.6698	9.45685	3.33648	0.904983	0.67549	0.23832	3.54813	2.42785
														6	7	381	27045	MN	UAN	1	0	0.07	0.224583	0.100189	0	0	31.6982	13.9859	54.73	8.3676	0	128.095	182.825	136.463	128.095	193.071	189.677	188.661	139.364	136.914	136.181	32.2731	29.0602	28.4803	1.53905	1.30956	1.26814	3.59923	2.62663
														1	7	382	27047	MN	AA	0	0	0.0233333	0.224583	0.249312	0.130378	0	30.7628	14.5635	182.825	152.477	68.5724	0	182.825	152.477	68.5724	192.06	190.225	173.921	138.634	137.31	125.541	4.22326	3.52223	1.58402	0.904983	0.754763	0.339433	3.53228	2.80042
														2	7	382	27047	MN	AA	1	0	0.0233333	0.224583	0.116677	0	0	30.7628	14.5635	54.73	24.3825	0	128.095	182.825	152.477	128.095	192.06	190.225	187.672	138.634	137.31	135.467	29.7446	29.0435	28.4803	1.53905	1.38883	1.26814	3.59833	2.89951
														3	7	382	27047	MN	Urea	0	0	0.17	0.224583	0.114695	0	0	30.7628	14.5635	182.825	140.892	12.0745	0	182.825	140.892	12.0745	192.06	189.158	141.951	138.634	136.54	102.464	30.7694	23.7121	2.03213	0.904983	0.697415	0.0597686	3.59931	2.64172
														4	7	382	27047	MN	Urea	1	0	0.17	0.224583	0.0763779	0	0	30.7628	14.5635	54.73	12.797	0	128.095	182.825	140.892	128.095	192.06	189.158	187.672	138.634	136.54	135.467	37.6914	30.634	28.4803	1.53905	1.33148	1.26814	3.61839	2.71805
														5	7	382	27047	MN	UAN	0	0	0.07	0.224583	0.206479	0.00810628	0	30.7628	14.5635	182.825	136.182	48.4489	0	182.825	136.182	48.4489	192.06	188.652	165.155	138.634	136.174	119.213	12.6698	9.4374	3.35751	0.904983	0.6741	0.239822	3.55361	2.4265
														6	7	382	27047	MN	UAN	1	0	0.07	0.224583	0.103854	0	0	30.7628	14.5635	54.73	8.08684	0	128.095	182.825	136.182	128.095	192.06	188.652	187.672	138.634	136.174	135.467	32.2731	29.0407	28.4803	1.53905	1.30817	1.26814	3.60471	2.62164
														1	7	383	27049	MN	AA	0	0	0.0233333	0.224583	0.233486	0.117062	0	27.5079	12.6956	182.825	153.601	71.1688	0	182.825	153.601	71.1688	196.427	194.644	178.835	141.787	140.499	129.088	4.22326	3.54819	1.644	0.904983	0.760325	0.352286	3.50863	2.80396
														2	7	383	27049	MN	AA	1	0	0.0233333	0.224583	0.10085	0	0	27.5079	12.6956	54.73	25.5062	0	128.095	182.825	153.601	128.095	196.427	194.644	191.94	141.787	140.499	138.548	29.7446	29.0695	28.4803	1.53905	1.3944	1.26814	3.57468	2.91893
														3	7	383	27049	MN	Urea	0	0	0.17	0.224583	0.0988683	0	0	27.5079	12.6956	182.825	142.073	24.1312	0	182.825	142.073	24.1312	196.427	193.582	154.039	141.787	139.733	111.19	30.7694	23.9109	4.06128	0.904983	0.703263	0.119449	3.57567	2.66387
														4	7	383	27049	MN	Urea	1	0	0.17	0.224583	0.0605514	0	0	27.5079	12.6956	54.73	13.9783	0	128.095	182.825	142.073	128.095	196.427	193.582	191.94	141.787	139.733	138.548	37.6914	30.8329	28.4803	1.53905	1.33733	1.26814	3.59475	2.7402
														5	7	383	27049	MN	UAN	0	0	0.07	0.224583	0.190653	0	0	27.5079	12.6956	182.825	137.382	52.6344	0	182.825	137.382	52.6344	196.427	193.078	171.014	141.787	139.369	123.443	12.6698	9.52057	3.64756	0.904983	0.680041	0.26054	3.52996	2.43853
														6	7	383	27049	MN	UAN	1	0	0.07	0.224583	0.0880277	0	0	27.5079	12.6956	54.73	9.28701	0	128.095	182.825	137.382	128.095	196.427	193.078	191.94	141.787	139.369	138.548	32.2731	29.1239	28.4803	1.53905	1.31411	1.26814	3.58107	2.64295
														1	7	384	27051	MN	AA	0	0	0.0233333	0.224583	0.306169	0.178422	0	16.3374	9.81727	182.825	148.161	68.7269	0	182.825	148.161	68.7269	176.37	174.346	159.766	127.309	125.848	115.323	4.22326	3.42253	1.58759	0.904983	0.733399	0.340198	3.61722	2.78089
														2	7	384	27051	MN	AA	1	0	0.0233333	0.224583	0.173533	0.0178418	0	16.3374	9.81727	54.73	20.0666	0	128.095	182.825	148.161	128.095	176.37	174.346	172.341	127.309	125.848	124.401	29.7446	28.9438	28.4803	1.53905	1.36747	1.26814	3.68326	2.84694
														3	7	384	27051	MN	Urea	0	0	0.17	0.224583	0.171551	0	0	16.3374	9.81727	182.825	136.37	37.3569	0	182.825	136.37	37.3569	176.37	173.26	146.073	127.309	125.064	105.439	30.7694	22.9511	6.28717	0.904983	0.675033	0.184917	3.68425	2.55694
														4	7	384	27051	MN	Urea	1	0	0.17	0.224583	0.133234	0	0	16.3374	9.81727	54.73	8.27544	0	128.095	182.825	136.37	128.095	176.37	173.26	172.341	127.309	125.064	124.401	37.6914	29.8731	28.4803	1.53905	1.3091	1.26814	3.70333	2.63327
														5	7	384	27051	MN	UAN	0	0	0.07	0.224583	0.263336	0.057797	0	16.3374	9.81727	182.825	131.594	55.1216	0	182.825	131.594	55.1216	176.37	172.747	154.619	127.309	124.694	111.608	12.6698	9.11946	3.81993	0.904983	0.65139	0.272852	3.63854	2.39993
														6	7	384	27051	MN	UAN	1	0	0.07	0.224583	0.160711	0	0	16.3374	9.81727	54.73	3.49908	0	128.095	182.825	131.594	128.095	176.37	172.747	172.341	127.309	124.694	124.401	32.2731	28.7228	28.4803	1.53905	1.28546	1.26814	3.68965	2.54021
														1	7	385	27053	MN	AA	0	0	0.0233333	0.224583	0.31902	0.189329	0	73.9277	17.0173	182.825	147.12	48.8869	0	182.825	147.12	48.8869	172.824	170.755	148.813	124.749	123.256	107.417	4.22326	3.39847	1.12929	0.904983	0.728244	0.24199	3.63641	2.77487
														2	7	385	27053	MN	AA	1	0	0.0233333	0.224583	0.186384	0.0277258	0	73.9277	17.0173	54.73	19.0252	0	128.095	182.825	147.12	128.095	172.824	170.755	168.876	124.749	123.256	121.899	29.7446	28.9198	28.4803	1.53905	1.36231	1.26814	3.70246	2.84092
														3	7	385	27053	MN	Urea	0	0	0.17	0.224583	0.184403	0.00393634	0	73.9277	17.0173	182.825	135.283	0	0	182.825	135.283	0	172.824	169.666	119.451	124.749	122.469	86.2231	30.7694	22.7681	0	0.904983	0.669651	0	3.70345	2.54103
														4	7	385	27053	MN	Urea	1	0	0.17	0.224583	0.146086	0	0	73.9277	17.0173	54.73	7.18806	0	128.095	182.825	135.283	128.095	172.824	169.666	168.876	124.749	122.469	121.899	37.6914	29.6901	28.4803	1.53905	1.30372	1.26814	3.72253	2.61288
														5	7	385	27053	MN	UAN	0	0	0.07	0.224583	0.276187	0.0690919	0	73.9277	17.0173	182.825	130.492	0	0	182.825	130.492	0	172.824	169.151	119.451	124.749	122.098	86.2231	12.6698	9.0431	0	0.904983	0.645935	0	3.65774	2.39233
														6	7	385	27053	MN	UAN	1	0	0.07	0.224583	0.173562	0	0	73.9277	17.0173	54.73	2.39707	0	128.095	182.825	130.492	128.095	172.824	169.151	168.876	124.749	122.098	121.899	32.2731	28.6464	28.4803	1.53905	1.28001	1.26814	3.70885	2.52065
														1	7	386	27055	MN	AA	0	0	0.0233333	0.224583	0.270675	0.148392	0	32.5969	14.0118	182.825	150.909	66.1758	0	182.825	150.909	66.1758	186.165	184.259	167.709	134.379	133.003	121.057	4.22326	3.48599	1.52866	0.904983	0.746999	0.32757	3.56419	2.79437
														2	7	386	27055	MN	AA	1	0	0.0233333	0.224583	0.13804	0	0	32.5969	14.0118	54.73	22.8139	0	128.095	182.825	150.909	128.095	186.165	184.259	181.912	134.379	133.003	131.309	29.7446	29.0073	28.4803	1.53905	1.38107	1.26814	3.63024	2.8724
														3	7	386	27055	MN	Urea	0	0	0.17	0.224583	0.136058	0	0	32.5969	14.0118	182.825	139.246	0	0	182.825	139.246	0	186.165	183.185	128.672	134.379	132.228	92.8789	30.7694	23.4351	0	0.904983	0.689266	0	3.63123	2.61086
														4	7	386	27055	MN	Urea	1	0	0.17	0.224583	0.097741	0	0	32.5969	14.0118	54.73	11.1508	0	128.095	182.825	139.246	128.095	186.165	183.185	181.912	134.379	132.228	131.309	37.6914	30.357	28.4803	1.53905	1.32334	1.26814	3.65031	2.68718
														5	7	386	27055	MN	UAN	0	0	0.07	0.224583	0.227842	0.0267253	0	32.5969	14.0118	182.825	134.51	44.9263	0	182.825	134.51	44.9263	186.165	182.677	158.309	134.379	131.861	114.272	12.6698	9.32157	3.11339	0.904983	0.665827	0.222385	3.58552	2.4178
														6	7	386	27055	MN	UAN	1	0	0.07	0.224583	0.125217	0	0	32.5969	14.0118	54.73	6.41552	0	128.095	182.825	134.51	128.095	186.165	182.677	181.912	134.379	131.861	131.309	32.2731	28.9249	28.4803	1.53905	1.2999	1.26814	3.63663	2.59198
														1	7	387	27057	MN	AA	0	0	0.0233333	0.224583	0.429044	0.283554	0	11.348	7.49213	182.825	136.996	57.6453	0	182.825	136.996	57.6453	142.463	140.002	125.734	102.834	101.057	90.7585	4.22326	3.16462	1.33161	0.904983	0.678132	0.285344	3.80078	2.6939
														2	7	387	27057	MN	AA	1	0	0.0233333	0.224583	0.296408	0.111283	0.0632823	11.348	7.49213	54.73	8.9014	0	128.095	182.825	136.996	128.095	142.463	140.002	139.208	102.834	101.057	100.484	29.7446	28.6859	28.4803	1.53905	1.3122	1.26814	3.86683	2.75995
														3	7	387	27057	MN	Urea	0	0	0.17	0.224583	0.294426	0.101552	0	11.348	7.49213	182.825	124.779	31.3261	0	182.825	124.779	31.3261	142.463	138.878	115.246	102.834	100.246	83.1877	30.7694	21.0003	5.27217	0.904983	0.617656	0.155064	3.86782	2.4471
														4	7	387	27057	MN	Urea	1	0	0.17	0.224583	0.256109	0.0632823	0.0632823	11.348	7.49213	54.73	0	0	128.095	182.825	128.095	128.095	142.463	139.208	139.208	102.834	100.484	100.484	37.6914	28.4803	28.4803	1.53905	1.26814	1.26814	3.8869	2.54667
														5	7	387	27057	MN	UAN	0	0	0.07	0.224583	0.386211	0.166876	0	11.348	7.49213	182.825	119.869	45.8539	0	182.825	119.869	45.8539	142.463	138.35	121.511	102.834	99.865	87.7101	12.6698	8.30695	3.17768	0.904983	0.593354	0.226977	3.82211	2.29819
														6	7	387	27057	MN	UAN	1	0	0.07	0.224583	0.283586	0.0632823	0.0632823	11.348	7.49213	54.73	0	0	128.095	182.825	128.095	128.095	142.463	139.208	139.208	102.834	100.484	100.484	32.2731	28.4803	28.4803	1.53905	1.26814	1.26814	3.87321	2.54667
														1	7	388	27059	MN	AA	0	0	0.0233333	0.224583	0.433672	0.287555	0	24.2685	10.0865	182.825	136.516	52.0178	0	182.825	136.516	52.0178	141.186	138.708	122.703	101.912	100.123	88.5702	4.22326	3.15351	1.20161	0.904983	0.675752	0.257488	3.80769	2.68916
														2	7	388	27059	MN	AA	1	0	0.0233333	0.224583	0.301036	0.114743	0.0695181	24.2685	10.0865	54.73	8.42069	0	128.095	182.825	136.516	128.095	141.186	138.708	137.96	101.912	100.123	99.5836	29.7446	28.6748	28.4803	1.53905	1.30982	1.26814	3.87374	2.7552
														3	7	388	27059	MN	Urea	0	0	0.17	0.224583	0.299054	0.10571	0	24.2685	10.0865	182.825	124.283	0	0	182.825	124.283	0	141.186	137.582	97.5835	101.912	99.3105	70.4385	30.7694	20.9168	0	0.904983	0.6152	0	3.87473	2.44181
														4	7	388	27059	MN	Urea	1	0	0.17	0.224583	0.260738	0.0695181	0.0695181	24.2685	10.0865	54.73	0	0	128.095	182.825	128.095	128.095	141.186	137.96	137.96	101.912	99.5836	99.5836	37.6914	28.4803	28.4803	1.53905	1.26814	1.26814	3.89381	2.55342
														5	7	388	27059	MN	UAN	0	0	0.07	0.224583	0.390839	0.171036	0	24.2685	10.0865	182.825	119.369	31.4703	0	182.825	119.369	31.4703	141.186	137.054	114.28	101.912	98.9294	82.4905	12.6698	8.27226	2.18089	0.904983	0.590875	0.155778	3.82902	2.29291
														6	7	388	27059	MN	UAN	1	0	0.07	0.224583	0.288214	0.0695181	0.0695181	24.2685	10.0865	54.73	0	0	128.095	182.825	128.095	128.095	141.186	137.96	137.96	101.912	99.5836	99.5836	32.2731	28.4803	28.4803	1.53905	1.26814	1.26814	3.88013	2.55342
														1	7	389	27061	MN	AA	0	0	0.0233333	0.224583	0.497259	0.342886	0	10.1851	6.25271	182.825	129.353	49.0224	0	182.825	129.353	49.0224	123.639	120.919	106.505	89.2459	87.2824	76.8782	4.22326	2.98806	1.13242	0.904983	0.640298	0.242661	3.90269	2.61039
														2	7	389	27061	MN	AA	1	0	0.0233333	0.224583	0.364623	0.161579	0.155193	10.1851	6.25271	54.73	1.25819	0	128.095	182.825	129.353	128.095	123.639	120.919	120.814	89.2459	87.2824	87.2071	29.7446	28.5094	28.4803	1.53905	1.27437	1.26814	3.96874	2.67644
														3	7	389	27061	MN	Urea	0	0	0.17	0.224583	0.362642	0.163348	0	10.1851	6.25271	182.825	116.918	20.6582	0	182.825	116.918	20.6582	123.639	119.774	95.4031	89.2459	86.4564	68.8646	30.7694	19.6774	3.47678	0.904983	0.578746	0.102258	3.96972	2.35551
														4	7	389	27061	MN	Urea	1	0	0.17	0.224583	0.324325	0.155193	0.155193	10.1851	6.25271	54.73	0	0	128.095	182.825	128.095	128.095	123.639	120.814	120.814	89.2459	87.2071	87.2071	37.6914	28.4803	28.4803	1.53905	1.26814	1.26814	3.98881	2.64625
														5	7	389	27061	MN	UAN	0	0	0.07	0.224583	0.454426	0.228603	0	10.1851	6.25271	182.825	111.943	36.8371	0	182.825	111.943	36.8371	123.639	119.24	102.201	89.2459	86.0705	73.7716	12.6698	7.75764	2.55281	0.904983	0.554117	0.182344	3.92402	2.20697
														6	7	389	27061	MN	UAN	1	0	0.07	0.224583	0.351801	0.155193	0.155193	10.1851	6.25271	54.73	0	0	128.095	182.825	128.095	128.095	123.639	120.814	120.814	89.2459	87.2071	87.2071	32.2731	28.4803	28.4803	1.53905	1.26814	1.26814	3.97512	2.64625
														1	7	390	27063	MN	AA	0	0	0.0233333	0.224583	0.268571	0.146615	0	26.6536	13.8635	182.825	151.066	68.2624	0	182.825	151.066	68.2624	186.746	184.847	168.997	134.798	133.428	121.987	4.22326	3.48963	1.57686	0.904983	0.747777	0.337899	3.56105	2.79503
														2	7	390	27063	MN	AA	1	0	0.0233333	0.224583	0.135935	0	0	26.6536	13.8635	54.73	22.9711	0	128.095	182.825	151.066	128.095	186.746	184.847	182.479	134.798	133.428	131.719	29.7446	29.0109	28.4803	1.53905	1.38185	1.26814	3.6271	2.87512
														3	7	390	27063	MN	Urea	0	0	0.17	0.224583	0.133954	0	0	26.6536	13.8635	182.825	139.411	20.1211	0	182.825	139.411	20.1211	186.746	183.774	143.729	134.798	132.653	103.747	30.7694	23.4628	3.38639	0.904983	0.690082	0.0995996	3.62808	2.61395
														4	7	390	27063	MN	Urea	1	0	0.17	0.224583	0.0956367	0	0	26.6536	13.8635	54.73	11.3157	0	128.095	182.825	139.411	128.095	186.746	183.774	182.479	134.798	132.653	131.719	37.6914	30.3847	28.4803	1.53905	1.32415	1.26814	3.64716	2.69027
														5	7	390	27063	MN	UAN	0	0	0.07	0.224583	0.225738	0.0248886	0	26.6536	13.8635	182.825	134.678	49.8387	0	182.825	134.678	49.8387	186.746	183.265	161.263	134.798	132.286	116.404	12.6698	9.33317	3.45382	0.904983	0.666655	0.246702	3.58238	2.41872
														6	7	390	27063	MN	UAN	1	0	0.07	0.224583	0.123113	0	0	26.6536	13.8635	54.73	6.58286	0	128.095	182.825	134.678	128.095	186.746	183.265	182.479	134.798	132.286	131.719	32.2731	28.9365	28.4803	1.53905	1.30072	1.26814	3.63348	2.59495
														1	7	391	27065	MN	AA	0	0	0.0233333	0.224583	0.455648	0.306601	0	18.0485	8.84775	182.825	134.162	51.5533	0	182.825	134.162	51.5533	135.121	132.561	117.274	97.5343	95.6862	84.652	4.22326	3.09914	1.19088	0.904983	0.664102	0.255189	3.84053	2.6649
														2	7	391	27065	MN	AA	1	0	0.0233333	0.224583	0.323013	0.131086	0.0991284	18.0485	8.84775	54.73	6.067	0	128.095	182.825	134.162	128.095	135.121	132.561	132.034	97.5343	95.6862	95.3061	29.7446	28.6205	28.4803	1.53905	1.29817	1.26814	3.90657	2.73095
														3	7	391	27065	MN	Urea	0	0	0.17	0.224583	0.321031	0.125522	0	18.0485	8.84775	182.825	121.858	0	0	182.825	121.858	0	135.121	131.429	93.3919	97.5343	94.8688	67.4129	30.7694	20.5086	0	0.904983	0.603195	0	3.90756	2.41496
														4	7	391	27065	MN	Urea	1	0	0.17	0.224583	0.282714	0.0991284	0.0991284	18.0485	8.84775	54.73	0	0	128.095	182.825	128.095	128.095	135.121	132.034	132.034	97.5343	95.3061	95.3061	37.6914	28.4803	28.4803	1.53905	1.26814	1.26814	3.92664	2.5855
														5	7	391	27065	MN	UAN	0	0	0.07	0.224583	0.412816	0.190843	0	18.0485	8.84775	182.825	116.922	34.6714	0	182.825	116.922	34.6714	135.121	130.898	110.774	97.5343	94.486	79.9598	12.6698	8.10267	2.40273	0.904983	0.578762	0.171623	3.86186	2.26614
														6	7	391	27065	MN	UAN	1	0	0.07	0.224583	0.31019	0.0991284	0.0991284	18.0485	8.84775	54.73	0	0	128.095	182.825	128.095	128.095	135.121	132.034	132.034	97.5343	95.3061	95.3061	32.2731	28.4803	28.4803	1.53905	1.26814	1.26814	3.91296	2.5855
														1	7	392	27067	MN	AA	0	0	0.0233333	0.224583	0.277806	0.154414	0	25.6951	12.3906	182.825	150.371	67.9194	0	182.825	150.371	67.9194	184.197	182.268	166.569	132.959	131.566	120.234	4.22326	3.47358	1.56894	0.904983	0.744339	0.336201	3.57484	2.79202
														2	7	392	27067	MN	AA	1	0	0.0233333	0.224583	0.14517	0	0	25.6951	12.3906	54.73	22.2765	0	128.095	182.825	150.371	128.095	184.197	182.268	179.989	132.959	131.566	129.921	29.7446	28.9949	28.4803	1.53905	1.37841	1.26814	3.64089	2.86312
														3	7	392	27067	MN	Urea	0	0	0.17	0.224583	0.143188	0	0	25.6951	12.3906	182.825	138.683	21.0317	0	182.825	138.683	21.0317	184.197	181.192	142.384	132.959	130.789	102.777	30.7694	23.3403	3.53963	0.904983	0.686479	0.104107	3.64188	2.6003
														4	7	392	27067	MN	Urea	1	0	0.17	0.224583	0.104871	0	0	25.6951	12.3906	54.73	10.5876	0	128.095	182.825	138.683	128.095	184.197	181.192	179.989	132.959	130.789	129.921	37.6914	30.2622	28.4803	1.53905	1.32055	1.26814	3.66096	2.67662
														5	7	392	27067	MN	UAN	0	0	0.07	0.224583	0.234973	0.0329533	0	25.6951	12.3906	182.825	133.939	49.8347	0	182.825	133.939	49.8347	184.197	180.682	159.06	132.959	130.421	114.814	12.6698	9.28197	3.45355	0.904983	0.662998	0.246682	3.59617	2.41456
														6	7	392	27067	MN	UAN	1	0	0.07	0.224583	0.132348	0	0	25.6951	12.3906	54.73	5.84401	0	128.095	182.825	133.939	128.095	184.197	180.682	179.989	132.959	130.421	129.921	32.2731	28.8853	28.4803	1.53905	1.29707	1.26814	3.64728	2.58183
														1	7	393	27069	MN	AA	0	0	0.0233333	0.224583	0.464792	0.314548	0	5.13704	5.84988	182.825	133.146	55.6715	0	182.825	133.146	55.6715	132.598	130.003	116.418	95.7129	93.8398	84.0338	4.22326	3.07568	1.28601	0.904983	0.659074	0.275574	3.85419	2.65393
														2	7	393	27069	MN	AA	1	0	0.0233333	0.224583	0.332157	0.137842	0.111449	5.13704	5.84988	54.73	5.05143	0	128.095	182.825	133.146	128.095	132.598	130.003	129.569	95.7129	93.8398	93.5263	29.7446	28.597	28.4803	1.53905	1.29314	1.26814	3.92024	2.71997
														3	7	393	27069	MN	Urea	0	0	0.17	0.224583	0.330175	0.133799	0	5.13704	5.84988	182.825	120.813	41.9752	0	182.825	120.813	41.9752	132.598	128.868	111.648	95.7129	93.0204	80.5906	30.7694	20.3328	7.06442	0.904983	0.598023	0.207777	3.92122	2.4029
														4	7	393	27069	MN	Urea	1	0	0.17	0.224583	0.291858	0.111449	0.111449	5.13704	5.84988	54.73	0	0	128.095	182.825	128.095	128.095	132.598	129.569	129.569	95.7129	93.5263	93.5263	37.6914	28.4803	28.4803	1.53905	1.26814	1.26814	3.9403	2.59885
														5	7	393	27069	MN	UAN	0	0	0.07	0.224583	0.42196	0.199112	0	5.13704	5.84988	182.825	115.868	47.7357	0	182.825	115.868	47.7357	132.598	128.337	113.772	95.7129	92.6369	82.1236	12.6698	8.02965	3.30809	0.904983	0.573547	0.236292	3.87552	2.25412
														6	7	393	27069	MN	UAN	1	0	0.07	0.224583	0.319335	0.111449	0.111449	5.13704	5.84988	54.73	0	0	128.095	182.825	128.095	128.095	132.598	129.569	129.569	95.7129	93.5263	93.5263	32.2731	28.4803	28.4803	1.53905	1.26814	1.26814	3.92662	2.59885
														1	7	394	27071	MN	AA	0	0	0.0233333	0.224583	0.268353	0.146431	0	6.19753	5.46036	182.825	151.082	76.2699	0	182.825	151.082	76.2699	186.806	184.908	171.755	134.842	133.472	123.978	4.22326	3.49	1.76183	0.904983	0.747858	0.377536	3.56072	2.7951
														2	7	394	27071	MN	AA	1	0	0.0233333	0.224583	0.135717	0	0	6.19753	5.46036	54.73	22.9874	0	128.095	182.825	151.082	128.095	186.806	184.908	182.538	134.842	133.472	131.761	29.7446	29.0113	28.4803	1.53905	1.38193	1.26814	3.62677	2.8754
														3	7	394	27071	MN	Urea	0	0	0.17	0.224583	0.133735	0	0	6.19753	5.46036	182.825	139.428	62.2128	0	182.825	139.428	62.2128	186.806	183.835	166.758	134.842	132.697	120.37	30.7694	23.4657	10.4704	0.904983	0.690167	0.307954	3.62776	2.61427
														4	7	394	27071	MN	Urea	1	0	0.17	0.224583	0.0954183	0	0	6.19753	5.46036	54.73	11.3327	0	128.095	182.825	139.428	128.095	186.806	183.835	182.538	134.842	132.697	131.761	37.6914	30.3876	28.4803	1.53905	1.32424	1.26814	3.64684	2.69059
														5	7	394	27071	MN	UAN	0	0	0.07	0.224583	0.22552	0.024698	0	6.19753	5.46036	182.825	134.695	68.466	0	182.825	134.695	68.466	186.806	183.326	169.125	134.842	132.33	122.079	12.6698	9.33437	4.74469	0.904983	0.666741	0.338907	3.58205	2.41882
														6	7	394	27071	MN	UAN	1	0	0.07	0.224583	0.122895	0	0	6.19753	5.46036	54.73	6.60019	0	128.095	182.825	134.695	128.095	186.806	183.326	182.538	134.842	132.33	131.761	32.2731	28.9377	28.4803	1.53905	1.30081	1.26814	3.63316	2.59526
														1	7	395	27073	MN	AA	0	0	0.0233333	0.224583	0.285371	0.16081	0	19.9562	11.1186	182.825	149.793	69.2711	0	182.825	149.793	69.2711	182.109	180.155	165.153	131.452	130.041	119.212	4.22326	3.46023	1.60016	0.904983	0.741478	0.342892	3.58615	2.78933
														2	7	395	27073	MN	AA	1	0	0.0233333	0.224583	0.152736	0.00180664	0	19.9562	11.1186	54.73	21.6985	0	128.095	182.825	149.793	128.095	182.109	180.155	177.949	131.452	130.041	128.449	29.7446	28.9815	28.4803	1.53905	1.37555	1.26814	3.65219	2.85538
														3	7	395	27073	MN	Urea	0	0	0.17	0.224583	0.150754	0	0	19.9562	11.1186	182.825	138.077	32.5859	0	182.825	138.077	32.5859	182.109	179.076	148.072	131.452	129.262	106.882	30.7694	23.2384	5.4842	0.904983	0.683482	0.1613	3.65318	2.58895
														4	7	395	27073	MN	Urea	1	0	0.17	0.224583	0.112437	0	0	19.9562	11.1186	54.73	9.98227	0	128.095	182.825	138.077	128.095	182.109	179.076	177.949	131.452	129.262	128.449	37.6914	30.1603	28.4803	1.53905	1.31755	1.26814	3.67226	2.66527
														5	7	395	27073	MN	UAN	0	0	0.07	0.224583	0.242538	0.0395692	0	19.9562	11.1186	182.825	133.325	53.9417	0	182.825	133.325	53.9417	182.109	178.566	159.133	131.452	128.894	114.867	12.6698	9.23941	3.73816	0.904983	0.659958	0.267012	3.60748	2.41094
														6	7	395	27073	MN	UAN	1	0	0.07	0.224583	0.139913	0	0	19.9562	11.1186	54.73	5.22987	0	128.095	182.825	133.325	128.095	182.109	178.566	177.949	131.452	128.894	128.449	32.2731	28.8427	28.4803	1.53905	1.29403	1.26814	3.65858	2.57093
														1	7	396	27077	MN	AA	0	0	0.0233333	0.224583	0.268353	0.146431	0	3.59357	5.01217	182.825	151.082	77.2702	0	182.825	151.082	77.2702	186.806	184.908	172.068	134.842	133.472	124.204	4.22326	3.49	1.78494	0.904983	0.747858	0.382487	3.56072	2.7951
														2	7	396	27077	MN	AA	1	0	0.0233333	0.224583	0.135717	0	0	3.59357	5.01217	54.73	22.9874	0	128.095	182.825	151.082	128.095	186.806	184.908	182.538	134.842	133.472	131.761	29.7446	29.0113	28.4803	1.53905	1.38193	1.26814	3.62677	2.8754
														3	7	396	27077	MN	Urea	0	0	0.17	0.224583	0.133735	0	0	3.59357	5.01217	182.825	139.428	68.1017	0	182.825	139.428	68.1017	186.806	183.835	168.994	134.842	132.697	121.984	30.7694	23.4657	11.4615	0.904983	0.690167	0.337103	3.62776	2.61427
														4	7	396	27077	MN	Urea	1	0	0.17	0.224583	0.0954183	0	0	3.59357	5.01217	54.73	11.3327	0	128.095	182.825	139.428	128.095	186.806	183.835	182.538	134.842	132.697	131.761	37.6914	30.3876	28.4803	1.53905	1.32424	1.26814	3.64684	2.69059
														5	7	396	27077	MN	UAN	0	0	0.07	0.224583	0.22552	0.024698	0	3.59357	5.01217	182.825	134.695	71.0725	0	182.825	134.695	71.0725	186.806	183.326	170.042	134.842	132.33	122.741	12.6698	9.33437	4.92533	0.904983	0.666741	0.351809	3.58205	2.41882
														6	7	396	27077	MN	UAN	1	0	0.07	0.224583	0.122895	0	0	3.59357	5.01217	54.73	6.60019	0	128.095	182.825	134.695	128.095	186.806	183.326	182.538	134.842	132.33	131.761	32.2731	28.9377	28.4803	1.53905	1.30081	1.26814	3.63316	2.59526
														1	7	397	27079	MN	AA	0	0	0.0233333	0.224583	0.254223	0.134515	0	35.3536	14.7428	182.825	152.122	66.7003	0	182.825	152.122	66.7003	190.705	188.854	171.998	137.656	136.32	124.153	4.22326	3.51402	1.54078	0.904983	0.753005	0.330167	3.53961	2.79916
														2	7	397	27079	MN	AA	1	0	0.0233333	0.224583	0.121587	0	0	35.3536	14.7428	54.73	24.0273	0	128.095	182.825	152.122	128.095	190.705	188.854	186.348	137.656	136.32	134.511	29.7446	29.0353	28.4803	1.53905	1.38707	1.26814	3.60566	2.89337
														3	7	397	27079	MN	Urea	0	0	0.17	0.224583	0.119606	0	0	35.3536	14.7428	182.825	140.519	0	0	182.825	140.519	0	190.705	187.785	131.81	137.656	135.549	95.1439	30.7694	23.6493	0	0.904983	0.695568	0	3.60665	2.63473
														4	7	397	27079	MN	Urea	1	0	0.17	0.224583	0.0812886	0	0	35.3536	14.7428	54.73	12.4239	0	128.095	182.825	140.519	128.095	190.705	187.785	186.348	137.656	135.549	134.511	37.6914	30.5713	28.4803	1.53905	1.32964	1.26814	3.62573	2.71105
														5	7	397	27079	MN	UAN	0	0	0.07	0.224583	0.21139	0.0123809	0	35.3536	14.7428	182.825	135.803	44.4305	0	182.825	135.803	44.4305	190.705	187.278	161.907	137.656	135.183	116.869	12.6698	9.41114	3.07903	0.904983	0.672224	0.219931	3.56094	2.42463
														6	7	397	27079	MN	UAN	1	0	0.07	0.224583	0.108765	0	0	35.3536	14.7428	54.73	7.70798	0	128.095	182.825	135.803	128.095	190.705	187.278	186.348	137.656	135.183	134.511	32.2731	29.0145	28.4803	1.53905	1.30629	1.26814	3.61205	2.61492
														1	7	398	27081	MN	AA	0	0	0.0233333	0.224583	0.324788	0.19423	0	21.9318	12.2067	182.825	146.644	64.7401	0	182.825	146.644	64.7401	171.232	169.144	153.759	123.6	122.093	110.988	4.22326	3.38748	1.4955	0.904983	0.725889	0.320464	3.64503	2.77196
														2	7	398	27081	MN	AA	1	0	0.0233333	0.224583	0.192152	0.0321554	0	21.9318	12.2067	54.73	18.5492	0	128.095	182.825	146.644	128.095	171.232	169.144	167.321	123.6	122.093	120.777	29.7446	28.9088	28.4803	1.53905	1.35996	1.26814	3.71108	2.83801
														3	7	398	27081	MN	Urea	0	0	0.17	0.224583	0.190171	0.00900002	0	21.9318	12.2067	182.825	134.786	21.9906	0	182.825	134.786	21.9906	171.232	168.052	132.961	123.6	121.305	95.9753	30.7694	22.6846	3.70102	0.904983	0.667193	0.108853	3.71207	2.53745
														4	7	398	27081	MN	Urea	1	0	0.17	0.224583	0.151854	0	0	21.9318	12.2067	54.73	6.69156	0	128.095	182.825	134.786	128.095	171.232	168.052	167.321	123.6	121.305	120.777	37.6914	29.6065	28.4803	1.53905	1.30126	1.26814	3.73115	2.60357
														5	7	398	27081	MN	UAN	0	0	0.07	0.224583	0.281955	0.0741694	0	21.9318	12.2067	182.825	129.989	48.0552	0	182.825	129.989	48.0552	171.232	167.537	147.066	123.6	120.933	106.157	12.6698	9.00824	3.33022	0.904983	0.643445	0.237873	3.66636	2.38872
														6	7	398	27081	MN	UAN	1	0	0.07	0.224583	0.17933	0	0	21.9318	12.2067	54.73	1.89404	0	128.095	182.825	129.989	128.095	171.232	167.537	167.321	123.6	120.933	120.777	32.2731	28.6116	28.4803	1.53905	1.27752	1.26814	3.71747	2.51172
														1	7	399	27083	MN	AA	0	0	0.0233333	0.224583	0.300739	0.173819	0	22.8421	12.3121	182.825	148.594	66.7422	0	182.825	148.594	66.7422	177.869	175.862	160.435	128.391	126.942	115.807	4.22326	3.43252	1.54174	0.904983	0.735539	0.330374	3.6091	2.78324
														2	7	399	27083	MN	AA	1	0	0.0233333	0.224583	0.168103	0.0136597	0	22.8421	12.3121	54.73	20.4989	0	128.095	182.825	148.594	128.095	177.869	175.862	173.805	128.391	126.942	125.458	29.7446	28.9538	28.4803	1.53905	1.36961	1.26814	3.67515	2.84929
														3	7	399	27083	MN	Urea	0	0	0.17	0.224583	0.166121	0	0	22.8421	12.3121	182.825	136.822	23.9786	0	182.825	136.822	23.9786	177.869	174.779	139.389	128.391	126.16	100.615	30.7694	23.0272	4.0356	0.904983	0.67727	0.118694	3.67614	2.56542
														4	7	399	27083	MN	Urea	1	0	0.17	0.224583	0.127804	0	0	22.8421	12.3121	54.73	8.72727	0	128.095	182.825	136.822	128.095	177.869	174.779	173.805	128.391	126.16	125.458	37.6914	29.9491	28.4803	1.53905	1.31134	1.26814	3.69522	2.64174
														5	7	399	27083	MN	UAN	0	0	0.07	0.224583	0.257906	0.0530319	0	22.8421	12.3121	182.825	132.052	49.8429	0	182.825	132.052	49.8429	177.869	174.266	153.599	128.391	125.79	110.872	12.6698	9.15121	3.45411	0.904983	0.653658	0.246722	3.63043	2.40296
														6	7	399	27083	MN	UAN	1	0	0.07	0.224583	0.155281	0	0	22.8421	12.3121	54.73	3.95713	0	128.095	182.825	132.052	128.095	177.869	174.266	173.805	128.391	125.79	125.458	32.2731	28.7545	28.4803	1.53905	1.28773	1.26814	3.68154	2.54834
														1	7	400	27085	MN	AA	0	0	0.0233333	0.224583	0.282876	0.158699	0	35.0552	14.1002	182.825	149.985	64.2845	0	182.825	149.985	64.2845	182.798	180.852	163.974	131.949	130.544	118.361	4.22326	3.46465	1.48497	0.904983	0.742426	0.318209	3.58242	2.79024
														2	7	400	27085	MN	AA	1	0	0.0233333	0.224583	0.15024	0	0	35.0552	14.1002	54.73	21.8901	0	128.095	182.825	149.985	128.095	182.798	180.852	178.622	131.949	130.544	128.934	29.7446	28.986	28.4803	1.53905	1.3765	1.26814	3.64847	2.85644
														3	7	400	27085	MN	Urea	0	0	0.17	0.224583	0.148258	0	0	35.0552	14.1002	182.825	138.278	0	0	182.825	138.278	0	182.798	179.774	126.345	131.949	129.766	91.1992	30.7694	23.2722	0	0.904983	0.684475	0	3.64945	2.59271
														4	7	400	27085	MN	Urea	1	0	0.17	0.224583	0.109941	0	0	35.0552	14.1002	54.73	10.1829	0	128.095	182.825	138.278	128.095	182.798	179.774	178.622	131.949	129.766	128.934	37.6914	30.1941	28.4803	1.53905	1.31854	1.26814	3.66853	2.66903
														5	7	400	27085	MN	UAN	0	0	0.07	0.224583	0.240043	0.0373859	0	35.0552	14.1002	182.825	133.528	41.673	0	182.825	133.528	41.673	182.798	179.264	153.756	131.949	129.398	110.986	12.6698	9.25351	2.88794	0.904983	0.660965	0.206282	3.60375	2.41216
														6	7	400	27085	MN	UAN	1	0	0.07	0.224583	0.137418	0	0	35.0552	14.1002	54.73	5.43335	0	128.095	182.825	133.528	128.095	182.798	179.264	178.622	131.949	129.398	128.934	32.2731	28.8568	28.4803	1.53905	1.29503	1.26814	3.65485	2.57455
														1	7	401	27087	MN	AA	0	0	0.0233333	0.224583	0.430641	0.284935	0	9.38509	7.43673	182.825	136.831	58.1879	0	182.825	136.831	58.1879	142.022	139.555	125.521	102.516	100.735	90.6047	4.22326	3.1608	1.34414	0.904983	0.677313	0.28803	3.80317	2.69228
														2	7	401	27087	MN	AA	1	0	0.0233333	0.224583	0.298005	0.112478	0.0654345	9.38509	7.43673	54.73	8.73606	0	128.095	182.825	136.831	128.095	142.022	139.555	138.778	102.516	100.735	100.174	29.7446	28.6821	28.4803	1.53905	1.31138	1.26814	3.86922	2.75832
														3	7	401	27087	MN	Urea	0	0	0.17	0.224583	0.296024	0.102986	0	9.38509	7.43673	182.825	124.608	36.0782	0	182.825	124.608	36.0782	142.022	138.43	117.062	102.516	99.923	84.4983	30.7694	20.9716	6.07195	0.904983	0.616811	0.178587	3.8702	2.44529
														4	7	401	27087	MN	Urea	1	0	0.17	0.224583	0.257707	0.0654345	0.0654345	9.38509	7.43673	54.73	0	0	128.095	182.825	128.095	128.095	142.022	138.778	138.778	102.516	100.174	100.174	37.6914	28.4803	28.4803	1.53905	1.26814	1.26814	3.88928	2.549
														5	7	401	27087	MN	UAN	0	0	0.07	0.224583	0.387808	0.168311	0	9.38509	7.43673	182.825	119.697	47.6682	0	182.825	119.697	47.6682	142.022	137.903	121.832	102.516	99.5421	87.9419	12.6698	8.29502	3.30341	0.904983	0.592501	0.235958	3.8245	2.29638
														6	7	401	27087	MN	UAN	1	0	0.07	0.224583	0.285183	0.0654345	0.0654345	9.38509	7.43673	54.73	0	0	128.095	182.825	128.095	128.095	142.022	138.778	138.778	102.516	100.174	100.174	32.2731	28.4803	28.4803	1.53905	1.26814	1.26814	3.8756	2.549
														1	7	402	27089	MN	AA	0	0	0.0233333	0.224583	0.478374	0.32638	0	6.50688	6.38992	182.825	131.596	53.1993	0	182.825	131.596	53.1993	128.85	126.203	112.36	93.0077	91.097	81.1042	4.22326	3.03987	1.2289	0.904983	0.651402	0.263337	3.87448	2.63661
														2	7	402	27089	MN	AA	1	0	0.0233333	0.224583	0.345738	0.147821	0.129748	6.50688	6.38992	54.73	3.50134	0	128.095	182.825	131.596	128.095	128.85	126.203	125.907	93.0077	91.097	90.8829	29.7446	28.5612	28.4803	1.53905	1.28547	1.26814	3.94052	2.70266
														3	7	402	27089	MN	Urea	0	0	0.17	0.224583	0.343756	0.146128	0	6.50688	6.38992	182.825	119.22	36.0109	0	182.825	119.22	36.0109	128.85	125.064	106.178	93.0077	90.2748	76.6419	30.7694	20.0647	6.06063	0.904983	0.590138	0.178254	3.94151	2.38397
														4	7	402	27089	MN	Urea	1	0	0.17	0.224583	0.30544	0.129748	0.129748	6.50688	6.38992	54.73	0	0	128.095	182.825	128.095	128.095	128.85	125.907	125.907	93.0077	90.8829	90.8829	37.6914	28.4803	28.4803	1.53905	1.26814	1.26814	3.96059	2.61868
														5	7	402	27089	MN	UAN	0	0	0.07	0.224583	0.435541	0.211423	0	6.50688	6.38992	182.825	114.262	44.1306	0	182.825	114.262	44.1306	128.85	124.531	109.284	93.0077	89.8903	78.8844	12.6698	7.91836	3.05825	0.904983	0.565597	0.218447	3.89581	2.23528
														6	7	402	27089	MN	UAN	1	0	0.07	0.224583	0.332916	0.129748	0.129748	6.50688	6.38992	54.73	0	0	128.095	182.825	128.095	128.095	128.85	125.907	125.907	93.0077	90.8829	90.8829	32.2731	28.4803	28.4803	1.53905	1.26814	1.26814	3.94691	2.61868
														1	7	403	27091	MN	AA	0	0	0.0233333	0.224583	0.24342	0.125418	0	27.8329	13.8646	182.825	152.899	70.0839	0	182.825	152.899	70.0839	193.686	191.87	175.949	139.808	138.497	127.005	4.22326	3.53198	1.61894	0.904983	0.756852	0.346915	3.52347	2.80183
														2	7	403	27091	MN	AA	1	0	0.0233333	0.224583	0.110784	0	0	27.8329	13.8646	54.73	24.8045	0	128.095	182.825	152.899	128.095	193.686	191.87	189.261	139.808	138.497	136.614	29.7446	29.0533	28.4803	1.53905	1.39092	1.26814	3.58952	2.90681
														3	7	403	27091	MN	Urea	0	0	0.17	0.224583	0.108803	0	0	27.8329	13.8646	182.825	141.335	21.6925	0	182.825	141.335	21.6925	193.686	190.805	150.187	139.808	137.728	108.409	30.7694	23.7868	3.65084	0.904983	0.69961	0.107378	3.59051	2.65004
														4	7	403	27091	MN	Urea	1	0	0.17	0.224583	0.0704858	0	0	27.8329	13.8646	54.73	13.2405	0	128.095	182.825	141.335	128.095	193.686	190.805	189.261	139.808	137.728	136.614	37.6914	30.7087	28.4803	1.53905	1.33368	1.26814	3.60959	2.72636
														5	7	403	27091	MN	UAN	0	0	0.07	0.224583	0.200587	0.00298143	0	27.8329	13.8646	182.825	136.632	51.3433	0	182.825	136.632	51.3433	193.686	190.3	168.001	139.808	137.364	121.268	12.6698	9.46862	3.55809	0.904983	0.67633	0.254149	3.5448	2.42864
														6	7	403	27091	MN	UAN	1	0	0.07	0.224583	0.0979621	0	0	27.8329	13.8646	54.73	8.53734	0	128.095	182.825	136.632	128.095	193.686	190.3	189.261	139.808	137.364	136.614	32.2731	29.0719	28.4803	1.53905	1.3104	1.26814	3.59591	2.62964
														1	7	404	27093	MN	AA	0	0	0.0233333	0.224583	0.325139	0.194529	0	29.7115	12.6675	182.825	146.615	62.0912	0	182.825	146.615	62.0912	171.135	169.046	152.724	123.53	122.022	110.241	4.22326	3.38681	1.43431	0.904983	0.725744	0.307351	3.64556	2.77178
														2	7	404	27093	MN	AA	1	0	0.0233333	0.224583	0.192504	0.0324251	0	29.7115	12.6675	54.73	18.5201	0	128.095	182.825	146.615	128.095	171.135	169.046	167.226	123.53	122.022	120.708	29.7446	28.9081	28.4803	1.53905	1.35981	1.26814	3.7116	2.83783
														3	7	404	27093	MN	Urea	0	0	0.17	0.224583	0.190522	0.00930865	0	29.7115	12.6675	182.825	134.756	0	0	182.825	134.756	0	171.135	167.954	118.284	123.53	121.234	85.3806	30.7694	22.6794	0	0.904983	0.667043	0	3.71259	2.53723
														4	7	404	27093	MN	Urea	1	0	0.17	0.224583	0.152205	0	0	29.7115	12.6675	54.73	6.66114	0	128.095	182.825	134.756	128.095	171.135	167.954	167.226	123.53	121.234	120.708	37.6914	29.6014	28.4803	1.53905	1.30111	1.26814	3.73167	2.603
														5	7	404	27093	MN	UAN	0	0	0.07	0.224583	0.282307	0.0744789	0	29.7115	12.6675	182.825	129.958	41.3471	0	182.825	129.958	41.3471	171.135	167.439	143.784	123.53	120.862	103.787	12.6698	9.0061	2.86535	0.904983	0.643293	0.204668	3.66689	2.38849
														6	7	404	27093	MN	UAN	1	0	0.07	0.224583	0.179682	0	0	29.7115	12.6675	54.73	1.86323	0	128.095	182.825	129.958	128.095	171.135	167.439	167.226	123.53	120.862	120.708	32.2731	28.6094	28.4803	1.53905	1.27736	1.26814	3.71799	2.51118
														1	7	405	27095	MN	AA	0	0	0.0233333	0.224583	0.427249	0.282003	0	21.4007	9.61209	182.825	137.181	53.9204	0	182.825	137.181	53.9204	142.958	140.504	124.914	103.191	101.42	90.1663	4.22326	3.16889	1.24556	0.904983	0.679048	0.266906	3.7981	2.69571
														2	7	405	27095	MN	AA	1	0	0.0233333	0.224583	0.294613	0.10994	0.0608639	21.4007	9.61209	54.73	9.08648	0	128.095	182.825	137.181	128.095	142.958	140.504	139.692	103.191	101.42	100.834	29.7446	28.6902	28.4803	1.53905	1.31312	1.26814	3.86415	2.76175
														3	7	405	27095	MN	Urea	0	0	0.17	0.224583	0.292631	0.09994	0	21.4007	9.61209	182.825	124.97	0	0	182.825	124.97	0	142.958	139.38	98.8086	103.191	100.608	71.3228	30.7694	21.0324	0	0.904983	0.618601	0	3.86514	2.44912
														4	7	405	27095	MN	Urea	1	0	0.17	0.224583	0.254315	0.0608639	0.0608639	21.4007	9.61209	54.73	0	0	128.095	182.825	128.095	128.095	142.958	139.692	139.692	103.191	100.834	100.834	37.6914	28.4803	28.4803	1.53905	1.26814	1.26814	3.88422	2.54405
														5	7	405	27095	MN	UAN	0	0	0.07	0.224583	0.384416	0.165264	0	21.4007	9.61209	182.825	120.062	35.5992	0	182.825	120.062	35.5992	142.958	138.853	117.618	103.191	100.228	84.9003	12.6698	8.32032	2.46703	0.904983	0.594308	0.176216	3.81943	2.3002
														6	7	405	27095	MN	UAN	1	0	0.07	0.224583	0.281791	0.0608639	0.0608639	21.4007	9.61209	54.73	0	0	128.095	182.825	128.095	128.095	142.958	139.692	139.692	103.191	100.834	100.834	32.2731	28.4803	28.4803	1.53905	1.26814	1.26814	3.87053	2.54405
														1	7	406	27097	MN	AA	0	0	0.0233333	0.224583	0.397961	0.256767	0	18.2301	9.43699	182.825	140.099	58.5842	0	182.825	140.099	58.5842	151.04	148.694	133.627	109.025	107.331	96.4559	4.22326	3.23629	1.3533	0.904983	0.693491	0.289992	3.75435	2.72269
														2	7	406	27097	MN	AA	1	0	0.0233333	0.224583	0.265325	0.0879126	0.0214022	18.2301	9.43699	54.73	12.0044	0	128.095	182.825	140.099	128.095	151.04	148.694	147.59	109.025	107.331	106.534	29.7446	28.7576	28.4803	1.53905	1.32756	1.26814	3.82039	2.78874
														3	7	406	27097	MN	Urea	0	0	0.17	0.224583	0.263343	0.0737393	0	18.2301	9.43699	182.825	127.986	17.4559	0	182.825	127.986	17.4559	151.04	147.579	114.747	109.025	106.526	82.8277	30.7694	21.5401	2.93784	0.904983	0.633532	0.0864069	3.82138	2.47957
														4	7	406	27097	MN	Urea	1	0	0.17	0.224583	0.225026	0.0214022	0.0214022	18.2301	9.43699	54.73	0	0	128.095	182.825	128.095	128.095	151.04	147.59	147.59	109.025	106.534	106.534	37.6914	28.4803	28.4803	1.53905	1.26814	1.26814	3.84046	2.50129
														5	7	406	27097	MN	UAN	0	0	0.07	0.224583	0.355128	0.139041	0	18.2301	9.43699	182.825	123.109	42.9399	0	182.825	123.109	42.9399	151.04	147.055	127.595	109.025	106.148	92.1019	12.6698	8.53145	2.97574	0.904983	0.609389	0.212553	3.77567	2.33063
														6	7	406	27097	MN	UAN	1	0	0.07	0.224583	0.252503	0.0214022	0.0214022	18.2301	9.43699	54.73	0	0	128.095	182.825	128.095	128.095	151.04	147.59	147.59	109.025	106.534	106.534	32.2731	28.4803	28.4803	1.53905	1.26814	1.26814	3.82678	2.50129
														1	7	407	27099	MN	AA	0	0	0.0233333	0.224583	0.238635	0.121392	0	31.7615	14.613	182.825	153.239	69.1729	0	182.825	153.239	69.1729	195.006	193.206	176.813	140.761	139.461	127.629	4.22326	3.53982	1.59789	0.904983	0.758533	0.342406	3.51633	2.80289
														2	7	407	27099	MN	AA	1	0	0.0233333	0.224583	0.106	0	0	31.7615	14.613	54.73	25.144	0	128.095	182.825	153.239	128.095	195.006	193.206	190.551	140.761	139.461	137.545	29.7446	29.0611	28.4803	1.53905	1.3926	1.26814	3.58237	2.91268
														3	7	407	27099	MN	Urea	0	0	0.17	0.224583	0.104018	0	0	31.7615	14.613	182.825	141.692	11.4003	0	182.825	141.692	11.4003	195.006	192.143	143.617	140.761	138.694	103.666	30.7694	23.8468	1.91866	0.904983	0.701377	0.0564313	3.58336	2.65673
														4	7	407	27099	MN	Urea	1	0	0.17	0.224583	0.065701	0	0	31.7615	14.613	54.73	13.5974	0	128.095	182.825	141.692	128.095	195.006	192.143	190.551	140.761	138.694	137.545	37.6914	30.7688	28.4803	1.53905	1.33545	1.26814	3.60244	2.73305
														5	7	407	27099	MN	UAN	0	0	0.07	0.224583	0.195802	0	0	31.7615	14.613	182.825	136.995	48.7147	0	182.825	136.995	48.7147	195.006	191.638	167.825	140.761	138.33	121.141	12.6698	9.49374	3.37593	0.904983	0.678125	0.241138	3.53766	2.43166
														6	7	407	27099	MN	UAN	1	0	0.07	0.224583	0.0931773	0	0	31.7615	14.613	54.73	8.89995	0	128.095	182.825	136.995	128.095	195.006	191.638	190.551	140.761	138.33	137.545	32.2731	29.0971	28.4803	1.53905	1.31219	1.26814	3.58876	2.63608
														1	7	408	27101	MN	AA	0	0	0.0233333	0.224583	0.277014	0.153745	0	24.1832	12.8973	182.825	150.431	68.4189	0	182.825	150.431	68.4189	184.416	182.489	166.944	133.116	131.726	120.505	4.22326	3.47497	1.58048	0.904983	0.744636	0.338673	3.57366	2.79229
														2	7	408	27101	MN	AA	1	0	0.0233333	0.224583	0.144379	0	0	24.1832	12.8973	54.73	22.3365	0	128.095	182.825	150.431	128.095	184.416	182.489	180.203	133.116	131.726	130.075	29.7446	28.9963	28.4803	1.53905	1.37871	1.26814	3.63971	2.86415
														3	7	408	27101	MN	Urea	0	0	0.17	0.224583	0.142397	0	0	24.1832	12.8973	182.825	138.745	24.6749	0	182.825	138.745	24.6749	184.416	181.413	144.976	133.116	130.949	104.648	30.7694	23.3509	4.15278	0.904983	0.68679	0.122141	3.6407	2.60148
														4	7	408	27101	MN	Urea	1	0	0.17	0.224583	0.10408	0	0	24.1832	12.8973	54.73	10.6505	0	128.095	182.825	138.745	128.095	184.416	181.413	180.203	133.116	130.949	130.075	37.6914	30.2728	28.4803	1.53905	1.32086	1.26814	3.65978	2.6778
														5	7	408	27101	MN	UAN	0	0	0.07	0.224583	0.234181	0.0322617	0	24.1832	12.8973	182.825	134.003	51.0873	0	182.825	134.003	51.0873	184.416	180.903	159.841	133.116	130.581	115.377	12.6698	9.28639	3.54035	0.904983	0.663313	0.252882	3.59499	2.41493
														6	7	408	27101	MN	UAN	1	0	0.07	0.224583	0.131556	0	0	24.1832	12.8973	54.73	5.90779	0	128.095	182.825	134.003	128.095	184.416	180.903	180.203	133.116	130.581	130.075	32.2731	28.8897	28.4803	1.53905	1.29738	1.26814	3.64609	2.58297
														1	7	409	27103	MN	AA	0	0	0.0233333	0.224583	0.238889	0.121605	0	31.5996	14.0197	182.825	153.221	69.2712	0	182.825	153.221	69.2712	194.936	193.135	176.786	140.711	139.41	127.609	4.22326	3.53941	1.60016	0.904983	0.758444	0.342892	3.5167	2.80284
														2	7	409	27103	MN	AA	1	0	0.0233333	0.224583	0.106253	0	0	31.5996	14.0197	54.73	25.1261	0	128.095	182.825	153.221	128.095	194.936	193.135	190.483	140.711	139.41	137.496	29.7446	29.0607	28.4803	1.53905	1.39251	1.26814	3.58275	2.91237
														3	7	409	27103	MN	Urea	0	0	0.17	0.224583	0.104272	0	0	31.5996	14.0197	182.825	141.673	12.0543	0	182.825	141.673	12.0543	194.936	192.072	144.062	140.711	138.643	103.988	30.7694	23.8436	2.02874	0.904983	0.701284	0.0596688	3.58374	2.65638
														4	7	409	27103	MN	Urea	1	0	0.17	0.224583	0.0659546	0	0	31.5996	14.0197	54.73	13.5786	0	128.095	182.825	141.673	128.095	194.936	192.072	190.483	140.711	138.643	137.496	37.6914	30.7656	28.4803	1.53905	1.33535	1.26814	3.60282	2.7327
														5	7	409	27103	MN	UAN	0	0	0.07	0.224583	0.196056	0	0	31.5996	14.0197	182.825	136.976	48.8699	0	182.825	136.976	48.8699	194.936	191.567	167.844	140.711	138.278	121.155	12.6698	9.49242	3.38668	0.904983	0.67803	0.241906	3.53803	2.43132
														6	7	409	27103	MN	UAN	1	0	0.07	0.224583	0.0934309	0	0	31.5996	14.0197	54.73	8.8808	0	128.095	182.825	136.976	128.095	194.936	191.567	190.483	140.711	138.278	137.496	32.2731	29.0957	28.4803	1.53905	1.3121	1.26814	3.58914	2.63574
														1	7	410	27105	MN	AA	0	0	0.0233333	0.224583	0.289026	0.163901	0	25.69	13.6975	182.825	149.511	66.7345	0	182.825	149.511	66.7345	181.101	179.134	163.348	130.724	129.304	117.909	4.22326	3.45371	1.54157	0.904983	0.740081	0.330336	3.59161	2.78796
														2	7	410	27105	MN	AA	1	0	0.0233333	0.224583	0.15639	0.00462761	0	25.69	13.6975	54.73	21.4164	0	128.095	182.825	149.511	128.095	181.101	179.134	176.964	130.724	129.304	127.737	29.7446	28.975	28.4803	1.53905	1.37415	1.26814	3.65765	2.85401
														3	7	410	27105	MN	Urea	0	0	0.17	0.224583	0.154408	0	0	25.69	13.6975	182.825	137.782	18.7162	0	182.825	137.782	18.7162	181.101	178.054	138.44	130.724	128.525	99.9299	30.7694	23.1887	3.14993	0.904983	0.68202	0.092645	3.65864	2.58341
														4	7	410	27105	MN	Urea	1	0	0.17	0.224583	0.116091	0	0	25.69	13.6975	54.73	9.68694	0	128.095	182.825	137.782	128.095	181.101	178.054	176.964	130.724	128.525	127.737	37.6914	30.1106	28.4803	1.53905	1.31609	1.26814	3.67772	2.65973
														5	7	410	27105	MN	UAN	0	0	0.07	0.224583	0.246193	0.0427676	0	25.69	13.6975	182.825	133.025	48.5618	0	182.825	133.025	48.5618	181.101	177.543	155.785	130.724	128.156	112.45	12.6698	9.21865	3.36533	0.904983	0.658475	0.240381	3.61293	2.40912
														6	7	410	27105	MN	UAN	1	0	0.07	0.224583	0.143568	0	0	25.69	13.6975	54.73	4.93031	0	128.095	182.825	133.025	128.095	181.101	177.543	176.964	130.724	128.156	127.737	32.2731	28.822	28.4803	1.53905	1.29254	1.26814	3.66404	2.56562
														1	7	411	27107	MN	AA	0	0	0.0233333	0.224583	0.440191	0.293197	0	9.78262	7.59776	182.825	135.83	56.8283	0	182.825	135.83	56.8283	139.387	136.884	122.756	100.613	98.807	88.609	4.22326	3.13767	1.31273	0.904983	0.672358	0.2813	3.81743	2.68226
														2	7	411	27107	MN	AA	1	0	0.0233333	0.224583	0.307556	0.119606	0.0783022	9.78262	7.59776	54.73	7.73487	0	128.095	182.825	135.83	128.095	139.387	136.884	136.202	100.613	98.807	98.3146	29.7446	28.659	28.4803	1.53905	1.30643	1.26814	3.88348	2.74831
														3	7	411	27107	MN	Urea	0	0	0.17	0.224583	0.305574	0.111576	0	9.78262	7.59776	182.825	123.576	33.5064	0	182.825	123.576	33.5064	139.387	135.757	113.751	100.613	97.9929	82.1083	30.7694	20.7978	5.63912	0.904983	0.6117	0.165857	3.88447	2.43415
														4	7	411	27107	MN	Urea	1	0	0.17	0.224583	0.267257	0.0783022	0.0783022	9.78262	7.59776	54.73	0	0	128.095	182.825	128.095	128.095	139.387	136.202	136.202	100.613	98.3146	98.3146	37.6914	28.4803	28.4803	1.53905	1.26814	1.26814	3.90355	2.56294
														5	7	411	27107	MN	UAN	0	0	0.07	0.224583	0.397359	0.176902	0	9.78262	7.59776	182.825	118.655	45.9398	0	182.825	118.655	45.9398	139.387	135.228	118.92	100.613	97.6113	85.8398	12.6698	8.22279	3.18363	0.904983	0.587342	0.227402	3.83876	2.28527
														6	7	411	27107	MN	UAN	1	0	0.07	0.224583	0.294733	0.0783022	0.0783022	9.78262	7.59776	54.73	0	0	128.095	182.825	128.095	128.095	139.387	136.202	136.202	100.613	98.3146	98.3146	32.2731	28.4803	28.4803	1.53905	1.26814	1.26814	3.88987	2.56294
														1	7	412	27109	MN	AA	0	0	0.0233333	0.224583	0.247546	0.128891	0	32.2601	14.9146	182.825	152.604	68.2177	0	182.825	152.604	68.2177	192.547	190.718	174.231	138.986	137.665	125.765	4.22326	3.52516	1.57583	0.904983	0.755392	0.337678	3.52964	2.80085
														2	7	412	27109	MN	AA	1	0	0.0233333	0.224583	0.11491	0	0	32.2601	14.9146	54.73	24.5094	0	128.095	182.825	152.604	128.095	192.547	190.718	188.149	138.986	137.665	135.811	29.7446	29.0465	28.4803	1.53905	1.38946	1.26814	3.59569	2.90171
														3	7	412	27109	MN	Urea	0	0	0.17	0.224583	0.112929	0	0	32.2601	14.9146	182.825	141.025	4.94915	0	182.825	141.025	4.94915	192.547	189.652	136.898	138.986	136.896	98.8167	30.7694	23.7346	0.832942	0.904983	0.698075	0.0244983	3.59667	2.64422
														4	7	412	27109	MN	Urea	1	0	0.17	0.224583	0.0746118	0	0	32.2601	14.9146	54.73	12.9304	0	128.095	182.825	141.025	128.095	192.547	189.652	188.149	138.986	136.896	135.811	37.6914	30.6565	28.4803	1.53905	1.33215	1.26814	3.61575	2.72055
														5	7	412	27109	MN	UAN	0	0	0.07	0.224583	0.204713	0.00656968	0	32.2601	14.9146	182.825	136.317	47.4417	0	182.825	136.317	47.4417	192.547	189.146	165.058	138.986	136.531	119.144	12.6698	9.44679	3.28771	0.904983	0.67477	0.234836	3.55097	2.42715
														6	7	412	27109	MN	UAN	1	0	0.07	0.224583	0.102088	0	0	32.2601	14.9146	54.73	8.22234	0	128.095	182.825	136.317	128.095	192.547	189.146	188.149	138.986	136.531	135.811	32.2731	29.0501	28.4803	1.53905	1.30884	1.26814	3.60207	2.62405
														1	7	413	27111	MN	AA	0	0	0.0233333	0.224583	0.34563	0.211973	0	14.9044	9.38084	182.825	144.879	65.4129	0	182.825	144.879	65.4129	165.481	163.32	148.822	119.449	117.889	107.424	4.22326	3.34669	1.51104	0.904983	0.717149	0.323794	3.67617	2.76033
														2	7	413	27111	MN	AA	1	0	0.0233333	0.224583	0.212994	0.0481238	0	14.9044	9.38084	54.73	16.7836	0	128.095	182.825	144.879	128.095	165.481	163.32	161.701	119.449	117.889	116.72	29.7446	28.868	28.4803	1.53905	1.35122	1.26814	3.74222	2.82638
														3	7	413	27111	MN	Urea	0	0	0.17	0.224583	0.211012	0.0273424	0	14.9044	9.38084	182.825	132.947	35.3137	0	182.825	132.947	35.3137	165.481	162.222	136	119.449	117.096	98.1687	30.7694	22.375	5.94329	0.904983	0.658088	0.174803	3.7432	2.52338
														4	7	413	27111	MN	Urea	1	0	0.17	0.224583	0.172695	0	0	14.9044	9.38084	54.73	4.85212	0	128.095	182.825	132.947	128.095	165.481	162.222	161.701	119.449	117.096	116.72	37.6914	29.2969	28.4803	1.53905	1.29216	1.26814	3.76228	2.56908
														5	7	413	27111	MN	UAN	0	0	0.07	0.224583	0.302797	0.0925584	0	14.9044	9.38084	182.825	128.126	52.3102	0	182.825	128.126	52.3102	165.481	161.704	143.938	119.449	116.723	103.899	12.6698	8.87915	3.62509	0.904983	0.634225	0.258935	3.6975	2.37454
														6	7	413	27111	MN	UAN	1	0	0.07	0.224583	0.200172	0	0	14.9044	9.38084	54.73	0.0312925	0	128.095	182.825	128.126	128.095	165.481	161.704	161.701	119.449	116.723	116.72	32.2731	28.4825	28.4803	1.53905	1.26829	1.26814	3.7486	2.47866
														1	7	414	27113	MN	AA	0	0	0.0233333	0.224583	0.497122	0.342766	0	6.44533	6.34369	182.825	129.37	50.5283	0	182.825	129.37	50.5283	123.676	120.957	107.019	89.2731	87.31	77.2496	4.22326	2.98844	1.1672	0.904983	0.64038	0.250115	3.90249	2.61059
														2	7	414	27113	MN	AA	1	0	0.0233333	0.224583	0.364487	0.16148	0.155009	6.44533	6.34369	54.73	1.27478	0	128.095	182.825	129.37	128.095	123.676	120.957	120.851	89.2731	87.31	87.2336	29.7446	28.5098	28.4803	1.53905	1.27445	1.26814	3.96853	2.67663
														3	7	414	27113	MN	Urea	0	0	0.17	0.224583	0.362505	0.163223	0	6.44533	6.34369	182.825	116.935	32.8098	0	182.825	116.935	32.8098	123.676	119.812	100.651	89.2731	86.484	72.6524	30.7694	19.6802	5.5219	0.904983	0.57883	0.162409	3.96952	2.35572
														4	7	414	27113	MN	Urea	1	0	0.17	0.224583	0.324188	0.155009	0.155009	6.44533	6.34369	54.73	0	0	128.095	182.825	128.095	128.095	123.676	120.851	120.851	89.2731	87.2336	87.2336	37.6914	28.4803	28.4803	1.53905	1.26814	1.26814	3.9886	2.64605
														5	7	414	27113	MN	UAN	0	0	0.07	0.224583	0.45429	0.228478	0	6.44533	6.34369	182.825	111.96	41.2405	0	182.825	111.96	41.2405	123.676	119.278	103.872	89.2731	86.0981	74.9775	12.6698	7.75883	2.85797	0.904983	0.554202	0.204141	3.92381	2.20719
														6	7	414	27113	MN	UAN	1	0	0.07	0.224583	0.351665	0.155009	0.155009	6.44533	6.34369	54.73	0	0	128.095	182.825	128.095	128.095	123.676	120.851	120.851	89.2731	87.2336	87.2336	32.2731	28.4803	28.4803	1.53905	1.26814	1.26814	3.97492	2.64605
														1	7	415	27115	MN	AA	0	0	0.0233333	0.224583	0.418683	0.274609	0	16.1996	8.27933	182.825	138.054	57.0223	0	182.825	138.054	57.0223	145.322	142.9	128.049	104.897	103.149	92.4293	4.22326	3.18906	1.31721	0.904983	0.68337	0.28226	3.7853	2.70408
														2	7	415	27115	MN	AA	1	0	0.0233333	0.224583	0.286047	0.103519	0.0493223	16.1996	8.27933	54.73	9.95955	0	128.095	182.825	138.054	128.095	145.322	142.9	142.002	104.897	103.149	102.501	29.7446	28.7104	28.4803	1.53905	1.31744	1.26814	3.85135	2.77013
														3	7	415	27115	MN	Urea	0	0	0.17	0.224583	0.284065	0.0922584	0	16.1996	8.27933	182.825	125.872	19.3521	0	182.825	125.872	19.3521	145.322	141.778	111.433	104.897	102.339	80.4357	30.7694	21.1842	3.25696	0.904983	0.623064	0.0957928	3.85234	2.45851
														4	7	415	27115	MN	Urea	1	0	0.17	0.224583	0.245748	0.0493223	0.0493223	16.1996	8.27933	54.73	0	0	128.095	182.825	128.095	128.095	145.322	142.002	142.002	104.897	102.501	102.501	37.6914	28.4803	28.4803	1.53905	1.26814	1.26814	3.87142	2.53154
														5	7	415	27115	MN	UAN	0	0	0.07	0.224583	0.37585	0.157578	0	16.1996	8.27933	182.825	120.973	42.2708	0	182.825	120.973	42.2708	145.322	141.252	122.486	104.897	101.96	88.4136	12.6698	8.3834	2.92937	0.904983	0.598814	0.209241	3.80663	2.30957
														6	7	415	27115	MN	UAN	1	0	0.07	0.224583	0.273225	0.0493223	0.0493223	16.1996	8.27933	54.73	0	0	128.095	182.825	128.095	128.095	145.322	142.002	142.002	104.897	102.501	102.501	32.2731	28.4803	28.4803	1.53905	1.26814	1.26814	3.85774	2.53154
														1	7	416	27117	MN	AA	0	0	0.0233333	0.224583	0.314619	0.185592	0	23.1197	12.7427	182.825	147.48	65.2716	0	182.825	147.48	65.2716	174.038	171.985	156.468	125.626	124.143	112.943	4.22326	3.40678	1.50777	0.904983	0.730024	0.323094	3.62984	2.777
														2	7	416	27117	MN	AA	1	0	0.0233333	0.224583	0.181984	0.0243436	0	23.1197	12.7427	54.73	19.3847	0	128.095	182.825	147.48	128.095	174.038	171.985	170.062	125.626	124.143	122.756	29.7446	28.9281	28.4803	1.53905	1.36409	1.26814	3.69589	2.84305
														3	7	416	27117	MN	Urea	0	0	0.17	0.224583	0.180002	7.68614e-05	0	23.1197	12.7427	182.825	135.658	20.7271	0	182.825	135.658	20.7271	174.038	170.897	134.337	125.626	123.358	96.9682	30.7694	22.8313	3.48838	0.904983	0.671508	0.102599	3.69688	2.54368
														4	7	416	27117	MN	Urea	1	0	0.17	0.224583	0.141685	0	0	23.1197	12.7427	54.73	7.56329	0	128.095	182.825	135.658	128.095	174.038	170.897	170.062	125.626	123.358	122.756	37.6914	29.7532	28.4803	1.53905	1.30558	1.26814	3.71596	2.61991
														5	7	416	27117	MN	UAN	0	0	0.07	0.224583	0.271787	0.0652216	0	23.1197	12.7427	182.825	130.872	48.092	0	182.825	130.872	48.092	174.038	170.382	149.493	125.626	122.987	107.908	12.6698	9.06944	3.33277	0.904983	0.647817	0.238055	3.65117	2.395
														6	7	416	27117	MN	UAN	1	0	0.07	0.224583	0.169162	0	0	23.1197	12.7427	54.73	2.77729	0	128.095	182.825	130.872	128.095	174.038	170.382	170.062	125.626	122.987	122.756	32.2731	28.6728	28.4803	1.53905	1.28189	1.26814	3.70227	2.5274
														1	7	417	27119	MN	AA	0	0	0.0233333	0.224583	0.449466	0.301235	0	8.37137	7.01063	182.825	134.836	56.2642	0	182.825	134.836	56.2642	136.827	134.29	120.322	98.7657	96.9345	86.852	4.22326	3.11472	1.2997	0.904983	0.667439	0.278508	3.83129	2.67202
														2	7	417	27119	MN	AA	1	0	0.0233333	0.224583	0.316831	0.126503	0.0907988	8.37137	7.01063	54.73	6.74129	0	128.095	182.825	134.836	128.095	136.827	134.29	133.701	98.7657	96.9345	96.5094	29.7446	28.636	28.4803	1.53905	1.30151	1.26814	3.89734	2.73807
														3	7	417	27119	MN	Urea	0	0	0.17	0.224583	0.314849	0.119938	0	8.37137	7.01063	182.825	122.552	35.7383	0	182.825	122.552	35.7383	136.827	133.16	112.634	98.7657	96.1183	81.3024	30.7694	20.6255	6.01476	0.904983	0.606632	0.176905	3.89833	2.42281
														4	7	417	27119	MN	Urea	1	0	0.17	0.224583	0.276532	0.0907988	0.0907988	8.37137	7.01063	54.73	0	0	128.095	182.825	128.095	128.095	136.827	133.701	133.701	98.7657	96.5094	96.5094	37.6914	28.4803	28.4803	1.53905	1.26814	1.26814	3.91741	2.57648
														5	7	417	27119	MN	UAN	0	0	0.07	0.224583	0.406633	0.185262	0	8.37137	7.01063	182.825	117.622	46.2212	0	182.825	117.622	46.2212	136.827	132.63	116.842	98.7657	95.736	84.3395	12.6698	8.15121	3.20313	0.904983	0.582229	0.228795	3.85262	2.27396
														6	7	417	27119	MN	UAN	1	0	0.07	0.224583	0.304008	0.0907988	0.0907988	8.37137	7.01063	54.73	0	0	128.095	182.825	128.095	128.095	136.827	133.701	133.701	98.7657	96.5094	96.5094	32.2731	28.4803	28.4803	1.53905	1.26814	1.26814	3.90372	2.57648
														1	7	418	27121	MN	AA	0	0	0.0233333	0.224583	0.314461	0.185458	0	19.4456	10.5905	182.825	147.492	66.7842	0	182.825	147.492	66.7842	174.082	172.029	157.034	125.657	124.175	113.352	4.22326	3.40708	1.54272	0.904983	0.730088	0.330582	3.6296	2.77708
														2	7	418	27121	MN	AA	1	0	0.0233333	0.224583	0.181826	0.024222	0	19.4456	10.5905	54.73	19.3975	0	128.095	182.825	147.492	128.095	174.082	172.029	170.105	125.657	124.175	122.787	29.7446	28.9284	28.4803	1.53905	1.36416	1.26814	3.69565	2.84312
														3	7	418	27121	MN	Urea	0	0	0.17	0.224583	0.179844	0	0	19.4456	10.5905	182.825	135.672	29.721	0	182.825	135.672	29.721	174.082	170.941	139.891	125.657	123.39	100.977	30.7694	22.8335	5.00205	0.904983	0.671575	0.147119	3.69664	2.54384
														4	7	418	27121	MN	Urea	1	0	0.17	0.224583	0.141527	0	0	19.4456	10.5905	54.73	7.57671	0	128.095	182.825	135.672	128.095	174.082	170.941	170.105	125.657	123.39	122.787	37.6914	29.7555	28.4803	1.53905	1.30564	1.26814	3.71572	2.62017
														5	7	418	27121	MN	UAN	0	0	0.07	0.224583	0.271628	0.0650826	0	19.4456	10.5905	182.825	130.886	51.4804	0	182.825	130.886	51.4804	174.082	170.427	151.057	125.657	123.019	109.037	12.6698	9.07039	3.56759	0.904983	0.647885	0.254828	3.65093	2.3951
														6	7	418	27121	MN	UAN	1	0	0.07	0.224583	0.169003	0	0	19.4456	10.5905	54.73	2.7909	0	128.095	182.825	130.886	128.095	174.082	170.427	170.105	125.657	123.019	122.787	32.2731	28.6737	28.4803	1.53905	1.28195	1.26814	3.70204	2.52764
														1	7	419	27125	MN	AA	0	0	0.0233333	0.224583	0.452277	0.303674	0	7.56463	6.75888	182.825	134.531	56.2455	0	182.825	134.531	56.2455	136.052	133.504	119.634	98.2059	96.3669	86.3553	4.22326	3.10766	1.29927	0.904983	0.665928	0.278415	3.83549	2.66881
														2	7	419	27125	MN	AA	1	0	0.0233333	0.224583	0.319641	0.128588	0.0945859	7.56463	6.75888	54.73	6.43593	0	128.095	182.825	134.531	128.095	136.052	133.504	132.943	98.2059	96.3669	95.9623	29.7446	28.629	28.4803	1.53905	1.3	1.26814	3.90154	2.73486
														3	7	419	27125	MN	Urea	0	0	0.17	0.224583	0.31766	0.122476	0	7.56463	6.75888	182.825	122.237	37.4241	0	182.825	122.237	37.4241	136.052	132.373	112.708	98.2059	95.5502	81.3559	30.7694	20.5726	6.29847	0.904983	0.605075	0.185249	3.90253	2.41927
														4	7	419	27125	MN	Urea	1	0	0.17	0.224583	0.279343	0.0945859	0.0945859	7.56463	6.75888	54.73	0	0	128.095	182.825	128.095	128.095	136.052	132.943	132.943	98.2059	95.9623	95.9623	37.6914	28.4803	28.4803	1.53905	1.26814	1.26814	3.92161	2.58058
														5	7	419	27125	MN	UAN	0	0	0.07	0.224583	0.409444	0.187798	0	7.56463	6.75888	182.825	117.305	46.7262	0	182.825	117.305	46.7262	136.052	131.843	116.366	98.2059	95.1677	83.9962	12.6698	8.12922	3.23813	0.904983	0.580659	0.231295	3.85682	2.27043
														6	7	419	27125	MN	UAN	1	0	0.07	0.224583	0.306819	0.0945859	0.0945859	7.56463	6.75888	54.73	0	0	128.095	182.825	128.095	128.095	136.052	132.943	132.943	98.2059	95.9623	95.9623	32.2731	28.4803	28.4803	1.53905	1.26814	1.26814	3.90792	2.58058
														1	7	420	27127	MN	AA	0	0	0.0233333	0.224583	0.277295	0.153982	0	25.4822	12.8201	182.825	150.41	67.9821	0	182.825	150.41	67.9821	184.338	182.411	166.719	133.06	131.669	120.342	4.22326	3.47448	1.57039	0.904983	0.744531	0.336511	3.57408	2.79219
														2	7	420	27127	MN	AA	1	0	0.0233333	0.224583	0.144659	0	0	25.4822	12.8201	54.73	22.3153	0	128.095	182.825	150.41	128.095	184.338	182.411	180.127	133.06	131.669	130.021	29.7446	28.9958	28.4803	1.53905	1.3786	1.26814	3.64013	2.86379
														3	7	420	27127	MN	Urea	0	0	0.17	0.224583	0.142677	0	0	25.4822	12.8201	182.825	138.723	21.5942	0	182.825	138.723	21.5942	184.338	181.335	142.872	133.06	130.892	103.129	30.7694	23.3471	3.63431	0.904983	0.68668	0.106891	3.64112	2.60106
														4	7	420	27127	MN	Urea	1	0	0.17	0.224583	0.10436	0	0	25.4822	12.8201	54.73	10.6282	0	128.095	182.825	138.723	128.095	184.338	181.335	180.127	133.06	130.892	130.021	37.6914	30.269	28.4803	1.53905	1.32075	1.26814	3.6602	2.67738
														5	7	420	27127	MN	UAN	0	0	0.07	0.224583	0.234462	0.0325067	0	25.4822	12.8201	182.825	133.98	50.0143	0	182.825	133.98	50.0143	184.338	180.825	159.268	133.06	130.525	114.964	12.6698	9.28482	3.46599	0.904983	0.663202	0.247571	3.59541	2.4148
														6	7	420	27127	MN	UAN	1	0	0.07	0.224583	0.131837	0	0	25.4822	12.8201	54.73	5.88521	0	128.095	182.825	133.98	128.095	184.338	180.825	180.127	133.06	130.525	130.021	32.2731	28.8882	28.4803	1.53905	1.29727	1.26814	3.64651	2.58257
														1	7	421	27129	MN	AA	0	0	0.0233333	0.224583	0.265436	0.143969	0	27.3119	12.8805	182.825	151.299	68.4496	0	182.825	151.299	68.4496	187.611	185.722	169.848	135.423	134.06	122.601	4.22326	3.49501	1.58118	0.904983	0.748931	0.338825	3.55636	2.79599
														2	7	421	27129	MN	AA	1	0	0.0233333	0.224583	0.1328	0	0	27.3119	12.8805	54.73	23.2043	0	128.095	182.825	151.299	128.095	187.611	185.722	183.325	135.423	134.06	132.329	29.7446	29.0163	28.4803	1.53905	1.383	1.26814	3.62241	2.87915
														3	7	421	27129	MN	Urea	0	0	0.17	0.224583	0.130818	0	0	27.3119	12.8805	182.825	139.655	19.1494	0	182.825	139.655	19.1494	187.611	184.65	143.719	135.423	133.286	103.74	30.7694	23.504	3.22284	0.904983	0.691293	0.0947895	3.6234	2.61853
														4	7	421	27129	MN	Urea	1	0	0.17	0.224583	0.0925015	0	0	27.3119	12.8805	54.73	11.5602	0	128.095	182.825	139.655	128.095	187.611	184.65	183.325	135.423	133.286	132.329	37.6914	30.4259	28.4803	1.53905	1.32536	1.26814	3.64248	2.69486
														5	7	421	27129	MN	UAN	0	0	0.07	0.224583	0.222603	0.0221532	0	27.3119	12.8805	182.825	134.926	49.7242	0	182.825	134.926	49.7242	187.611	184.142	161.954	135.423	132.919	116.903	12.6698	9.35037	3.44588	0.904983	0.667884	0.246135	3.57769	2.42007
														6	7	421	27129	MN	UAN	1	0	0.07	0.224583	0.119978	0	0	27.3119	12.8805	54.73	6.83105	0	128.095	182.825	134.926	128.095	187.611	184.142	183.325	135.423	132.919	132.329	32.2731	28.9537	28.4803	1.53905	1.30195	1.26814	3.6288	2.59935
														1	7	422	27131	MN	AA	0	0	0.0233333	0.224583	0.255821	0.135862	0	33.7155	14.7391	182.825	152.006	67.0653	0	182.825	152.006	67.0653	190.264	188.407	171.737	137.338	135.998	123.965	4.22326	3.51134	1.54921	0.904983	0.752429	0.331973	3.542	2.79873
														2	7	422	27131	MN	AA	1	0	0.0233333	0.224583	0.123185	0	0	33.7155	14.7391	54.73	23.911	0	128.095	182.825	152.006	128.095	190.264	188.407	185.917	137.338	135.998	134.2	29.7446	29.0327	28.4803	1.53905	1.3865	1.26814	3.60805	2.89136
														3	7	422	27131	MN	Urea	0	0	0.17	0.224583	0.121204	0	0	33.7155	14.7391	182.825	140.397	0	0	182.825	140.397	0	190.264	187.338	131.505	137.338	135.226	94.9239	30.7694	23.6288	0	0.904983	0.694964	0	3.60904	2.63244
														4	7	422	27131	MN	Urea	1	0	0.17	0.224583	0.0828868	0	0	33.7155	14.7391	54.73	12.3018	0	128.095	182.825	140.397	128.095	190.264	187.338	185.917	137.338	135.226	134.2	37.6914	30.5507	28.4803	1.53905	1.32903	1.26814	3.62812	2.70876
														5	7	422	27131	MN	UAN	0	0	0.07	0.224583	0.212988	0.0137727	0	33.7155	14.7391	182.825	135.679	45.5194	0	182.825	135.679	45.5194	190.264	186.831	162.107	137.338	134.86	117.013	12.6698	9.40255	3.15449	0.904983	0.671611	0.225321	3.56333	2.42401
														6	7	422	27131	MN	UAN	1	0	0.07	0.224583	0.110363	0	0	33.7155	14.7391	54.73	7.584	0	128.095	182.825	135.679	128.095	190.264	186.831	185.917	137.338	134.86	134.2	32.2731	29.0059	28.4803	1.53905	1.30568	1.26814	3.61443	2.61272
														1	7	423	27133	MN	AA	0	0	0.0233333	0.224583	0.265845	0.144314	0	24.2782	13.2758	182.825	151.269	69.3406	0	182.825	151.269	69.3406	187.498	185.608	170.065	135.341	133.977	122.758	4.22326	3.49431	1.60177	0.904983	0.748781	0.343236	3.55697	2.79587
														2	7	423	27133	MN	AA	1	0	0.0233333	0.224583	0.133209	0	0	24.2782	13.2758	54.73	23.1739	0	128.095	182.825	151.269	128.095	187.498	185.608	183.214	135.341	133.977	132.249	29.7446	29.0156	28.4803	1.53905	1.38285	1.26814	3.62302	2.87863
														3	7	423	27133	MN	Urea	0	0	0.17	0.224583	0.131227	0	0	24.2782	13.2758	182.825	139.623	26.1353	0	182.825	139.623	26.1353	187.498	184.536	148.364	135.341	133.203	107.093	30.7694	23.4986	4.39856	0.904983	0.691135	0.12937	3.62401	2.61794
														4	7	423	27133	MN	Urea	1	0	0.17	0.224583	0.0929103	0	0	24.2782	13.2758	54.73	11.5284	0	128.095	182.825	139.623	128.095	187.498	184.536	183.214	135.341	133.203	132.249	37.6914	30.4205	28.4803	1.53905	1.32521	1.26814	3.64309	2.69426
														5	7	423	27133	MN	UAN	0	0	0.07	0.224583	0.223012	0.0225099	0	24.2782	13.2758	182.825	134.894	52.0673	0	182.825	134.894	52.0673	187.498	184.028	162.975	135.341	132.836	117.64	12.6698	9.34813	3.60827	0.904983	0.667724	0.257733	3.5783	2.4199
														6	7	423	27133	MN	UAN	1	0	0.07	0.224583	0.120387	0	0	24.2782	13.2758	54.73	6.79876	0	128.095	182.825	134.894	128.095	187.498	184.028	183.214	135.341	132.836	132.249	32.2731	28.9515	28.4803	1.53905	1.30179	1.26814	3.62941	2.59878
														1	7	424	27135	MN	AA	0	0	0.0233333	0.224583	0.506755	0.35121	0	4.72982	5.66782	182.825	128.184	49.8764	0	182.825	128.184	49.8764	121.018	118.261	104.516	87.3544	85.364	75.4428	4.22326	2.96106	1.15214	0.904983	0.634512	0.246888	3.91688	2.5962
														2	7	424	27135	MN	AA	1	0	0.0233333	0.224583	0.37412	0.168437	0.167988	4.72982	5.66782	54.73	0.0893629	0	128.095	182.825	128.184	128.095	121.018	118.261	118.254	87.3544	85.364	85.3588	29.7446	28.4824	28.4803	1.53905	1.26858	1.26814	3.98292	2.66225
														3	7	424	27135	MN	Urea	0	0	0.17	0.224583	0.372138	0.172041	0	4.72982	5.66782	182.825	115.721	36.1727	0	182.825	115.721	36.1727	121.018	117.114	99.785	87.3544	84.5361	72.0276	30.7694	19.4758	6.08787	0.904983	0.572818	0.179055	3.98391	2.3402
														4	7	424	27135	MN	Urea	1	0	0.17	0.224583	0.333821	0.167988	0.167988	4.72982	5.66782	54.73	0	0	128.095	182.825	128.095	128.095	121.018	118.254	118.254	87.3544	85.3588	85.3588	37.6914	28.4803	28.4803	1.53905	1.26814	1.26814	4.00299	2.66011
														5	7	424	27135	MN	UAN	0	0	0.07	0.224583	0.463922	0.237268	0	4.72982	5.66782	182.825	110.737	41.7739	0	182.825	110.737	41.7739	121.018	116.578	101.827	87.3544	84.1496	73.5017	12.6698	7.67404	2.89493	0.904983	0.548146	0.206781	3.9382	2.19175
														6	7	424	27135	MN	UAN	1	0	0.07	0.224583	0.361297	0.167988	0.167988	4.72982	5.66782	54.73	0	0	128.095	182.825	128.095	128.095	121.018	118.254	118.254	87.3544	85.3588	85.3588	32.2731	28.4803	28.4803	1.53905	1.26814	1.26814	3.98931	2.66011
[truncated: 1,968 more rows]
[truncated: 45 more columns]

## Sheet: yield equations
	Item	state	region	base	gamma	delta	phi	y_max (kg)	y_max (bu)
	1	IL	North	64.9	42.6931	103.131	0.0626075	13239.8	210.933
[truncated: 18 more rows]

## Sheet: counties_regions
										ammonia emission rate				Fertilizer type fraction														41					Fertilizer price and use, USDA (tables 9 and 10, year 2018)
[truncated: 596 more rows]

[truncated: 8 more sheets: damage coef, volatilization, prices, total costs, manure, scenarios, corn N%, world production]
